# Supplementary material for: Analysis of 1,25-dihydroxyvitamin D genomic action in human enteroids and colonoids reveals multiple regulatory effects of vitamin D in human intestinal physiology
Source: Front Endocrinol (Lausanne). 2025 Jun 4;16:1538463. doi: 10.3389/fendo.2025.1538463 (PMC12173921; doi:10.3389/fendo.2025.1538463)
Supplement: Supplementary Table 1 — Summary of samples used in the experiments. [file Table1.xlsx]

## Sheet: Supplementary Table 1
Supplementary Table 1. Summary of samples used in the experiments
Sample ID	Segment
D102	duodenum
D103	duodenum
D104	duodenum
D109	duodenum
D144	duodenum
D2	duodenum
C103	ascending colon
C104	ascending colon
C109	ascending colon
C111	ascending colon
C112	ascending colon
C131	ascending colon
* Paired duodenum and ascending colon lines were prepared from 3 subjects.
(D103/C103; D104/C104, D109/D109)

## Sheet: Supplementary Table 2
Supplementary Table 2. All 3770 genes that are differentially regulated by vitamin D in any of the four organoid cultures at 10% FDR and no fold change cut off.
						Undifferentiated duodenal			Differentiated duodenal			Undifferentiated colon			Differentiated colon			Su								10% FDR								Published VDR ChIP Seq Peaks				Match to Aita et al. (2023) J Biol Chem								Match to Fernandez-Barral (2020) FEBS J
ID	Approved symbol	Approved name	HGNC ID	Location	ENSEMBLE ID	DdUn FC2	DdUn_5FDR	DdUn_10FDR	DdD FC2	DdD_5FDR	DdD_10FDR	CoUn FC2	CoUn_5FDR	CoUn_10FDR	CoD FC2	CoD_5FDR	CoD_10FDR	Dd DEG 5FDR	Colon DEG 5 FDR	Undifferentiated DEG 5FDR	Differentiated DEG 5FDR	Any 5FDR	Any Colon DEG 5FDR	# 5FDR	All 5FDR	Dd DEG 10FDR	Colon DEG 10 FDR	Undifferentiated DEG 10FDR	Differentiated DEG 10FDR	Any 10FDR	Any Colon DEG 10FDR	# 10FDR	All 10FDR	LS180 peak	RWPE1 peak	Fernandez-Barral Co org. peak	Any peak	Match Aita (2023) DEG	Aita + peak	Aita DEG + Dd U	Aita DEG + Dd D	Aita DEG + Co U	Aita DEG + Co D	Aita DEG Match Number	All Match to Aita DEG	Match to Fernandez-Barral (FB) (2020)	FB Match +Any VDR peak	FB Match to CoU 10FDR	FB Match, CoU + VDR peak
MARC2	MTARC2	mitochondrial amidoxime reducing component 2	HGNC:26064	1q41	ENSG00000117791	1.21751	0	1	1.14287	0	0	1.10366	0	0	1.16689	0	0	0	0	0	0	0	0	0	0	0	0	0	0	1	0	1	0	0	0	0	0	0	0	0	0	0	0	0	0	1	0	0	0
MARCH3	MARCHF3	membrane associated ring-CH-type finger 3	HGNC:28728	5q23.2	ENSG00000173926	1.16199	0	0	1.24335	0	1	1.11072	0	0	1.26847	1	1	0	0	0	0	1	1	1	0	0	0	0	1	1	1	2	0	0	1	0	1	0	0	0	0	0	0	0	0	0	0	0	0
SEPT9	SEPTIN9	septin 9	HGNC:7323	17q25.3	ENSG00000184640	1.04425	0	0	1.02953	0	0	-1.00384	0	0	-1.14306	0	1	0	0	0	0	0	0	0	0	0	0	0	0	1	1	1	0	0	1	0	1	1	1	0	0	0	1	1	0	1	1	0	0
SEPT10	SEPTIN10	septin 10	HGNC:14349	2q13	ENSG00000186522	-1.09346	0	0	1.25015	1	1	-1.25718	0	0	-1.01044	0	0	0	0	0	0	1	0	1	0	0	0	0	0	1	0	1	0	0	0	0	0	0	0	0	0	0	0	0	0	1	0	0	0
SEPT11	SEPTIN11	septin 11	HGNC:25589	4q21.1	ENSG00000138758	-1.08185	0	0	-1.01434	0	0	-1.08564	0	0	-1.24007	1	1	0	0	0	0	1	1	1	0	0	0	0	0	1	1	1	0	0	0	0	0	1	0	0	0	0	1	1	0	0	0	0	0
A4GALT	A4GALT	alpha 1,4-galactosyltransferase (P blood group)	HGNC:18149	22q13.2	ENSG00000128274	1.00369	0	0	1.81249	1	1	1.23756	0	0	-1.24461	0	0	0	0	0	0	1	0	1	0	0	0	0	0	1	0	1	0	0	0	0	0	0	0	0	0	0	0	0	0	1	0	0	0
AACS	AACS	acetoacetyl-CoA synthetase	HGNC:21298	12q24.31	ENSG00000081760	1.08955	0	0	1.22091	1	1	-1.14975	0	0	1.0392	0	0	0	0	0	0	1	0	1	0	0	0	0	0	1	0	1	0	0	0	0	0	0	0	0	0	0	0	0	0	0	0	0	0
AADAC	AADAC	arylacetamide deacetylase	HGNC:17	3q25.1	ENSG00000114771	-1.29165	0	0	-1.33408	1	1	1.68725	0	0	-1.0381	0	0	0	0	0	0	1	0	1	0	0	0	0	0	1	0	1	0	0	0	0	0	0	0	0	0	0	0	0	0	0	0	0	0
AAK1	AAK1	AP2 associated kinase 1	HGNC:19679	2p13.3	ENSG00000115977	-1.24177	1	1	-1.03404	0	0	-1.20943	0	0	-1.1478	0	0	0	0	0	0	1	0	1	0	0	0	0	0	1	0	1	0	1	0	0	1	0	0	0	0	0	0	0	0	0	0	0	0
AARS2	AARS2	alanyl-tRNA synthetase 2, mitochondrial	HGNC:21022	6p21.1	ENSG00000124608	1.02132	0	0	-1.28964	1	1	-1.04994	0	0	1.1324	0	0	0	0	0	0	1	0	1	0	0	0	0	0	1	0	1	0	0	0	0	0	0	0	0	0	0	0	0	0	0	0	0	0
ABAT	ABAT	4-aminobutyrate aminotransferase	HGNC:23	16p13.2	ENSG00000183044	-1.00576	0	0	-1.20729	1	1	-1.10602	0	0	-1.0267	0	0	0	0	0	0	1	0	1	0	0	0	0	0	1	0	1	0	0	1	0	1	1	1	0	1	0	0	1	0	1	1	0	0
ABCA1	ABCA1	ATP binding cassette subfamily A member 1	HGNC:29	9q31.1	ENSG00000165029	-1.51485	0	0	-1.8161	1	1	1.05383	0	0	-1.53282	0	0	0	0	0	0	1	0	1	0	0	0	0	0	1	0	1	0	0	1	0	1	0	0	0	0	0	0	0	0	0	0	0	0
ABCA5	ABCA5	ATP binding cassette subfamily A member 5	HGNC:35	17q24.3	ENSG00000154265	-1.36502	1	1	-1.09614	0	0	1.09352	0	0	-1.03202	0	0	0	0	0	0	1	0	1	0	0	0	0	0	1	0	1	0	0	0	0	0	0	0	0	0	0	0	0	0	0	0	0	0
ABCA7	ABCA7	ATP binding cassette subfamily A member 7	HGNC:37	19p13.3	ENSG00000064687	-1.2587	1	1	-1.01634	0	0	-1.10861	0	0	-1.36743	1	1	0	0	0	0	1	1	2	0	0	0	0	0	1	1	2	0	0	0	0	0	0	0	0	0	0	0	0	0	1	0	0	0
ABCB11	ABCB11	ATP binding cassette subfamily B member 11	HGNC:42	2q31.1	ENSG00000073734	-1.06206	0	0	1.25331	0	0	-2.97761	0	0	-1.51882	0	1	0	0	0	0	0	0	0	0	0	0	0	0	1	1	1	0	0	1	0	1	0	0	0	0	0	0	0	0	0	0	0	0
ABCB4	ABCB4	ATP binding cassette subfamily B member 4	HGNC:45	7q21.12	ENSG00000005471	1.28994	0	0	2.81126	1	1	2.4839	1	1	4.91985	1	1	0	1	0	1	1	1	3	0	0	1	0	1	1	1	3	0	0	0	0	0	0	0	0	0	0	0	0	0	1	0	1	0
ABCC1	ABCC1	ATP binding cassette subfamily C member 1	HGNC:51	16p13.11	ENSG00000103222	1.26239	1	1	1.11242	0	0	1.14609	0	0	1.46443	1	1	0	0	0	0	1	1	2	0	0	0	0	0	1	1	2	0	0	0	0	0	0	0	0	0	0	0	0	0	1	0	0	0
ABCC10	ABCC10	ATP binding cassette subfamily C member 10	HGNC:52	6p21.1	ENSG00000124574	1.01933	0	0	-1.28775	1	1	-1.07908	0	0	-1.00059	0	0	0	0	0	0	1	0	1	0	0	0	0	0	1	0	1	0	0	0	0	0	0	0	0	0	0	0	0	0	0	0	0	0
ABCC2	ABCC2	ATP binding cassette subfamily C member 2	HGNC:53	10q24.2	ENSG00000023839	1.52545	0	0	6.88576	1	1	2.30945	0	0	5.74944	1	1	0	0	0	1	1	1	2	0	0	0	0	1	1	1	2	0	0	1	0	1	1	1	0	1	0	1	2	0	1	1	0	0
ABCC3	ABCC3	ATP binding cassette subfamily C member 3	HGNC:54	17q21.33	ENSG00000108846	-1.06567	0	0	-1.16421	0	1	-1.13216	0	0	-1.21435	1	1	0	0	0	0	1	1	1	0	0	0	0	1	1	1	2	0	0	0	0	0	0	0	0	0	0	0	0	0	0	0	0	0
ABCC4	ABCC4	ATP binding cassette subfamily C member 4	HGNC:55	13q32.1	ENSG00000125257	-1.0249	0	0	-1.99421	1	1	-1.30979	0	0	1.89931	0	0	0	0	0	0	1	0	1	0	0	0	0	0	1	0	1	0	0	0	0	0	0	0	0	0	0	0	0	0	1	0	0	0
ABCC6	ABCC6	ATP binding cassette subfamily C member 6	HGNC:57	16p13.11	ENSG00000091262	-1.07297	0	0	-1.35551	0	1	1.2034	0	0	-1.02129	0	0	0	0	0	0	0	0	0	0	0	0	0	0	1	0	1	0	0	0	0	0	0	0	0	0	0	0	0	0	0	0	0	0
ABCC6P1	ABCC6P1	ATP binding cassette subfamily C member 6 pseudogene 1	HGNC:33352	16p12.3	ENSG00000256340	-1.37394	0	0	-1.40336	0	1	1.04891	0	0	1.00893	0	0	0	0	0	0	0	0	0	0	0	0	0	0	1	0	1	0	0	0	0	0	0	0	0	0	0	0	0	0	0	0	0	0
ABCG1	ABCG1	ATP binding cassette subfamily G member 1	HGNC:73	21q22.3	ENSG00000160179	-1.20208	0	0	-1.15203	0	0	-1.00958	0	0	-1.78851	1	1	0	0	0	0	1	1	1	0	0	0	0	0	1	1	1	0	0	0	0	0	0	0	0	0	0	0	0	0	1	0	0	0
ABHD17A	ABHD17A	abhydrolase domain containing 17A, depalmitoylase	HGNC:28756	19p13.3	ENSG00000129968	1.06598	0	0	1.03843	0	0	1.00761	0	0	-1.19386	1	1	0	0	0	0	1	1	1	0	0	0	0	0	1	1	1	0	0	0	0	0	0	0	0	0	0	0	0	0	0	0	0	0
ABHD17C	ABHD17C	abhydrolase domain containing 17C, depalmitoylase	HGNC:26925	15q25.1	ENSG00000136379	-1.08735	0	0	1.17052	0	1	-1.00108	0	0	-1.21584	1	1	0	0	0	0	1	1	1	0	0	0	0	1	1	1	2	0	0	0	0	0	0	0	0	0	0	0	0	0	1	0	0	0
ABHD2	ABHD2	abhydrolase domain containing 2, acylglycerol lipase	HGNC:18717	15q26.1	ENSG00000140526	1.1417	1	1	1.23368	1	1	1.03466	0	0	-1.04233	0	0	1	0	0	0	1	0	2	0	1	0	0	0	1	0	2	0	0	0	0	0	1	0	1	1	0	0	2	0	1	0	0	0
ABHD3	ABHD3	abhydrolase domain containing 3, phospholipase	HGNC:18718	18q11.2	ENSG00000158201	1.05321	0	0	1.48449	1	1	1.15068	0	0	1.22301	0	1	0	0	0	0	1	0	1	0	0	0	0	1	1	1	2	0	0	0	0	0	0	0	0	0	0	0	0	0	1	0	0	0
ABL1	ABL1	ABL proto-oncogene 1, non-receptor tyrosine kinase	HGNC:76	9q34.12	ENSG00000097007	1.18256	1	1	1.24391	1	1	1.28608	1	1	1.29781	1	1	1	1	1	1	1	1	4	1	1	1	1	1	1	1	4	1	1	1	1	1	0	0	0	0	0	0	0	0	1	1	1	1
ABR	ABR	ABR activator of RhoGEF and GTPase	HGNC:81	17p13.3	ENSG00000159842	-1.18902	0	0	-1.23191	1	1	-1.03014	0	0	-1.20434	0	1	0	0	0	0	1	0	1	0	0	0	0	1	1	1	2	0	0	0	0	0	0	0	0	0	0	0	0	0	0	0	0	0
ABTB2	ABTB2	ankyrin repeat and BTB domain containing 2	HGNC:23842	11p13	ENSG00000166016	-1.07263	0	0	1.27325	1	1	1.01693	0	0	-1.01661	0	0	0	0	0	0	1	0	1	0	0	0	0	0	1	0	1	0	0	1	0	1	0	0	0	0	0	0	0	0	0	0	0	0
ACAA1	ACAA1	acetyl-CoA acyltransferase 1	HGNC:82	3p22.2	ENSG00000060971	1.05424	0	0	-1.15841	1	1	-1.0319	0	0	-1.11992	1	1	0	0	0	1	1	1	2	0	0	0	0	1	1	1	2	0	0	0	0	0	0	0	0	0	0	0	0	0	0	0	0	0
ACAA2	ACAA2	acetyl-CoA acyltransferase 2	HGNC:83	18q21.1	ENSG00000167315	1.11406	0	0	1.33162	1	1	1.17659	0	0	1.40061	1	1	0	0	0	1	1	1	2	0	0	0	0	1	1	1	2	0	0	0	0	0	0	0	0	0	0	0	0	0	0	0	0	0
ACACB	ACACB	acetyl-CoA carboxylase beta	HGNC:85	12q24.11	ENSG00000076555	-1.20711	1	1	-1.39574	1	1	-1.11791	0	0	1.0552	0	0	1	0	0	0	1	0	2	0	1	0	0	0	1	0	2	0	0	1	0	1	1	1	1	1	0	0	2	0	0	0	0	0
ACAD10	ACAD10	acyl-CoA dehydrogenase family member 10	HGNC:21597	12q24.12	ENSG00000111271	1.01895	0	0	-1.22091	1	1	-1.04193	0	0	-1.01969	0	0	0	0	0	0	1	0	1	0	0	0	0	0	1	0	1	0	0	1	0	1	0	0	0	0	0	0	0	0	0	0	0	0
ACAT2	ACAT2	acetyl-CoA acetyltransferase 2	HGNC:94	6q25.3	ENSG00000120437	1.03895	0	0	1.32217	1	1	-1.19259	0	0	1.00898	0	0	0	0	0	0	1	0	1	0	0	0	0	0	1	0	1	0	0	0	0	0	0	0	0	0	0	0	0	0	1	0	0	0
ACBD3	ACBD3	acyl-CoA binding domain containing 3	HGNC:15453	1q42.12	ENSG00000182827	1.02861	0	0	1.24735	1	1	1.02799	0	0	1.01532	0	0	0	0	0	0	1	0	1	0	0	0	0	0	1	0	1	0	1	1	0	1	0	0	0	0	0	0	0	0	0	0	0	0
ACBD4	ACBD4	acyl-CoA binding domain containing 4	HGNC:23337	17q21.31	ENSG00000181513	1.06913	0	0	-1.25616	0	1	1.14784	0	0	1.08678	0	0	0	0	0	0	0	0	0	0	0	0	0	0	1	0	1	0	1	0	0	1	0	0	0	0	0	0	0	0	0	0	0	0
ACCS	ACCS	1-aminocyclopropane-1-carboxylate synthase homolog (inactive)	HGNC:23989	11p11.2	ENSG00000110455	1.07856	0	0	-1.42889	1	1	1.00628	0	0	1.0648	0	0	0	0	0	0	1	0	1	0	0	0	0	0	1	0	1	0	0	0	0	0	0	0	0	0	0	0	0	0	0	0	0	0
ACE	ACE	angiotensin I converting enzyme	HGNC:2707	17q23.3	ENSG00000159640	-1.18288	0	0	-1.35405	1	1	-1.10632	0	0	-1.06132	0	0	0	0	0	0	1	0	1	0	0	0	0	0	1	0	1	0	0	0	0	0	0	0	0	0	0	0	0	0	0	0	0	0
ACE2	ACE2	angiotensin converting enzyme 2	HGNC:13557	Xp22.2	ENSG00000130234	-1.36043	0	0	-1.59834	1	1	-1.09729	0	0	-1.12769	0	0	0	0	0	0	1	0	1	0	0	0	0	0	1	0	1	0	0	0	0	0	0	0	0	0	0	0	0	0	0	0	0	0
ACER2	ACER2	alkaline ceramidase 2	HGNC:23675	9p22.1	ENSG00000177076	-1.338	0	1	-1.51839	1	1	-1.05837	0	0	-1.31641	0	1	0	0	0	0	1	0	1	0	1	0	0	1	1	1	3	0	0	1	0	1	0	0	0	0	0	0	0	0	1	1	0	0
ACKR4	ACKR4	atypical chemokine receptor 4	HGNC:1611	3q22.1	ENSG00000129048	-1.24012	0	0	-1.52553	1	1	-1.00544	0	0	-1.06056	0	0	0	0	0	0	1	0	1	0	0	0	0	0	1	0	1	0	0	0	0	0	0	0	0	0	0	0	0	0	0	0	0	0
ACLY	ACLY	ATP citrate lyase	HGNC:115	17q21.2	ENSG00000131473	1.15645	1	1	1.33864	1	1	-1.12852	0	0	1.14025	0	0	1	0	0	0	1	0	2	0	1	0	0	0	1	0	2	0	0	0	0	0	0	0	0	0	0	0	0	0	0	0	0	0
ACOX1	ACOX1	acyl-CoA oxidase 1	HGNC:119	17q25.1	ENSG00000161533	-1.16495	1	1	1.05121	0	0	-1.08884	0	0	-1.09126	0	0	0	0	0	0	1	0	1	0	0	0	0	0	1	0	1	0	0	0	0	0	0	0	0	0	0	0	0	0	0	0	0	0
ACOX2	ACOX2	acyl-CoA oxidase 2	HGNC:120	3p14.3	ENSG00000168306	-1.15247	0	0	-1.57478	1	1	-1.16421	0	0	-1.06594	0	0	0	0	0	0	1	0	1	0	0	0	0	0	1	0	1	0	0	0	0	0	1	0	0	1	0	0	1	0	0	0	0	0
ACOX3	ACOX3	acyl-CoA oxidase 3, pristanoyl	HGNC:121	4p16.1	ENSG00000087008	1.00573	0	0	-1.21098	0	1	-1.1067	0	0	-1.19007	0	0	0	0	0	0	0	0	0	0	0	0	0	0	1	0	1	0	0	0	0	0	0	0	0	0	0	0	0	0	0	0	0	0
ACP5	ACP5	acid phosphatase 5, tartrate resistant	HGNC:124	19p13.2	ENSG00000102575	-1.32123	0	1	-1.10627	0	0	-1.03961	0	0	-1.35611	1	1	0	0	0	0	1	1	1	0	0	0	0	0	1	1	2	0	0	0	0	0	0	0	0	0	0	0	0	0	1	0	0	0
ACSF2	ACSF2	acyl-CoA synthetase family member 2	HGNC:26101	17q21.33	ENSG00000167107	-1.12805	0	0	-1.51014	1	1	1.00406	0	0	-1.54511	1	1	0	0	0	1	1	1	2	0	0	0	0	1	1	1	2	0	0	0	0	0	0	0	0	0	0	0	0	0	1	0	0	0
ACSL1	ACSL1	acyl-CoA synthetase long chain family member 1	HGNC:3569	4q35.1	ENSG00000151726	-1.04848	0	0	1.3389	1	1	-1.13078	0	0	1.45926	1	1	0	0	0	1	1	1	2	0	0	0	0	1	1	1	2	0	0	0	0	0	1	0	0	1	0	1	2	0	0	0	0	0
ACSL3	ACSL3	acyl-CoA synthetase long chain family member 3	HGNC:3570	2q36.1	ENSG00000123983	-1.08974	0	0	1.2421	1	1	-1.10157	0	0	1.00237	0	0	0	0	0	0	1	0	1	0	0	0	0	0	1	0	1	0	0	1	0	1	1	1	0	1	0	0	1	0	0	0	0	0
ACSL6	ACSL6	acyl-CoA synthetase long chain family member 6	HGNC:16496	5q31.1	ENSG00000164398	-1.38384	0	0	-1.9834	0	1	1.32436	0	0	-1.18718	0	0	0	0	0	0	0	0	0	0	0	0	0	0	1	0	1	0	0	0	0	0	0	0	0	0	0	0	0	0	0	0	0	0
ACSS1	ACSS1	acyl-CoA synthetase short chain family member 1	HGNC:16091	20p11.21	ENSG00000154930	-1.10852	0	0	-1.45416	1	1	-1.36984	0	0	-1.17933	0	0	0	0	0	0	1	0	1	0	0	0	0	0	1	0	1	0	0	0	0	0	1	0	0	1	0	0	1	0	0	0	0	0
ACSS2	ACSS2	acyl-CoA synthetase short chain family member 2	HGNC:15814	20q11.22	ENSG00000131069	-1.13002	0	0	1.17122	0	1	-1.23845	0	0	1.05677	0	0	0	0	0	0	0	0	0	0	0	0	0	0	1	0	1	0	0	1	0	1	0	0	0	0	0	0	0	0	1	1	0	0
ACTB	ACTB	actin beta	HGNC:132	7p22.1	ENSG00000075624	1.04236	0	0	1.19813	1	1	-1.21116	0	0	-1.06524	0	0	0	0	0	0	1	0	1	0	0	0	0	0	1	0	1	0	1	0	0	1	1	1	0	1	0	0	1	0	0	0	0	0
ACTG1	ACTG1	actin gamma 1	HGNC:144	17q25.3	ENSG00000184009	1.11364	0	0	1.19189	1	1	-1.09015	0	0	-1.07253	0	0	0	0	0	0	1	0	1	0	0	0	0	0	1	0	1	0	0	0	0	0	0	0	0	0	0	0	0	0	1	0	0	0
ACTN1	ACTN1	actinin alpha 1	HGNC:163	14q24.1	ENSG00000072110	-1.00922	0	0	1.01994	0	0	-1.1225	0	0	-1.12377	0	1	0	0	0	0	0	0	0	0	0	0	0	0	1	1	1	0	0	1	0	1	0	0	0	0	0	0	0	0	0	0	0	0
ACTR10	ACTR10	actin related protein 10	HGNC:17372	14q23.1	ENSG00000131966	1.07355	0	0	1.18351	1	1	1.05511	0	0	1.00321	0	0	0	0	0	0	1	0	1	0	0	0	0	0	1	0	1	0	0	0	0	0	0	0	0	0	0	0	0	0	0	0	0	0
ACVR1	ACVR1	activin A receptor type 1	HGNC:171	2q24.1	ENSG00000115170	-1.08594	0	0	1.18737	0	0	-1.20138	0	0	-1.47009	0	1	0	0	0	0	0	0	0	0	0	0	0	0	1	1	1	0	0	0	0	0	1	0	0	0	0	1	1	0	0	0	0	0
ACVRL1	ACVRL1	activin A receptor like type 1	HGNC:175	12q13.13	ENSG00000139567	-1.6585	0	0	-1.78123	1	1	1.11303	0	0	-1.22333	0	1	0	0	0	0	1	0	1	0	0	0	0	1	1	1	2	0	0	0	0	0	0	0	0	0	0	0	0	0	0	0	0	0
ACY1	ACY1	aminoacylase 1	HGNC:177	3p21.2	ENSG00000243989	1.16244	0	1	1.04287	0	0	-1.12244	0	0	-1.06779	0	0	0	0	0	0	0	0	0	0	0	0	0	0	1	0	1	0	0	0	0	0	1	0	1	0	0	0	1	0	0	0	0	0
ACY3	ACY3	aminoacylase 3	HGNC:24104	11q13.2	ENSG00000132744	-1.22831	0	0	-1.44052	1	1	-1.28653	0	0	-1.07933	0	0	0	0	0	0	1	0	1	0	0	0	0	0	1	0	1	0	0	0	0	0	0	0	0	0	0	0	0	0	0	0	0	0
ADA	ADA	adenosine deaminase	HGNC:186	20q13.12	ENSG00000196839	1.15356	0	0	1.973	1	1	-1.05872	0	0	1.25727	0	0	0	0	0	0	1	0	1	0	0	0	0	0	1	0	1	0	0	0	0	0	0	0	0	0	0	0	0	0	0	0	0	0
ADAM10	ADAM10	ADAM metallopeptidase domain 10	HGNC:188	15q21.3	ENSG00000137845	-1.1423	0	1	-1.03102	0	0	-1.11312	0	0	-1.07597	0	0	0	0	0	0	0	0	0	0	0	0	0	0	1	0	1	0	0	0	0	0	0	0	0	0	0	0	0	0	0	0	0	0
ADAM19	ADAM19	ADAM metallopeptidase domain 19	HGNC:197	5q33.3	ENSG00000135074	-1.07338	0	0	3.20419	1	1	-1.00908	0	0	1.0116	0	0	0	0	0	0	1	0	1	0	0	0	0	0	1	0	1	0	0	0	0	0	0	0	0	0	0	0	0	0	1	0	0	0
ADAM28	ADAM28	ADAM metallopeptidase domain 28	HGNC:206	8p21.2	ENSG00000042980	-1.55623	1	1	-1.00806	0	0	-1.29875	0	0	-1.28693	0	0	0	0	0	0	1	0	1	0	0	0	0	0	1	0	1	0	0	0	0	0	0	0	0	0	0	0	0	0	0	0	0	0
ADAM8	ADAM8	ADAM metallopeptidase domain 8	HGNC:215	10q26.3	ENSG00000151651	-1.3989	1	1	-1.26367	1	1	-1.27604	0	0	-2.21718	1	1	1	0	0	1	1	1	3	0	1	0	0	1	1	1	3	0	0	0	0	0	0	0	0	0	0	0	0	0	1	0	0	0
ADAM9	ADAM9	ADAM metallopeptidase domain 9	HGNC:216	8p11.22	ENSG00000168615	1.01575	0	0	1.15117	1	1	-1.12793	0	0	1.01454	0	0	0	0	0	0	1	0	1	0	0	0	0	0	1	0	1	0	0	0	0	0	0	0	0	0	0	0	0	0	1	0	0	0
ADAMTS14	ADAMTS14	ADAM metallopeptidase with thrombospondin type 1 motif 14	HGNC:14899	10q22.1	ENSG00000138316	1.33946	1	1	1.1548	0	0	-1.08679	0	0	1.34652	0	0	0	0	0	0	1	0	1	0	0	0	0	0	1	0	1	0	0	0	0	0	0	0	0	0	0	0	0	0	0	0	0	0
ADAP1	ADAP1	ArfGAP with dual PH domains 1	HGNC:16486	7p22.3	ENSG00000105963	1.06564	0	0	-1.01364	0	0	-1.03964	0	0	-1.25759	1	1	0	0	0	0	1	1	1	0	0	0	0	0	1	1	1	0	0	0	0	0	0	0	0	0	0	0	0	0	0	0	0	0
ADCK3	COQ8A	coenzyme Q8A	HGNC:16812	1q42.13		-1.15858	1	1	-1.35821	1	1	-1.00395	0	0	-1.28069	0	1	1	0	0	0	1	0	2	0	1	0	0	1	1	1	3	0	0	0	0	0	0	0	0	0	0	0	0	0	0	0	0	0
ADCK5	ADCK5	aarF domain containing kinase 5	HGNC:21738	8q24.3	ENSG00000173137	1.26902	1	1	-1.08934	0	0	1.08154	0	0	-1.05626	0	0	0	0	0	0	1	0	1	0	0	0	0	0	1	0	1	0	0	0	0	0	0	0	0	0	0	0	0	0	0	0	0	0
ADCY5	ADCY5	adenylate cyclase 5	HGNC:236	3q21.1	ENSG00000173175	1.28973	0	0	-2.20364	1	1	-1.70014	0	0	-2.61711	1	1	0	0	0	1	1	1	2	0	0	0	0	1	1	1	2	0	0	0	0	0	0	0	0	0	0	0	0	0	0	0	0	0
ADCY6	ADCY6	adenylate cyclase 6	HGNC:237	12q13.12	ENSG00000174233	-1.06205	0	0	-1.22974	1	1	-1.11646	0	0	-1.13368	1	1	0	0	0	1	1	1	2	0	0	0	0	1	1	1	2	0	0	0	0	0	0	0	0	0	0	0	0	0	0	0	0	0
ADCY7	ADCY7	adenylate cyclase 7	HGNC:238	16q12.1	ENSG00000121281	1.07819	0	0	1.11686	0	0	-1.25787	0	0	-1.40166	1	1	0	0	0	0	1	1	1	0	0	0	0	0	1	1	1	0	0	0	0	0	0	0	0	0	0	0	0	0	0	0	0	0
ADD3	ADD3	adducin 3	HGNC:245	10q25.1-q25.2	ENSG00000148700	-1.14338	1	1	-1.00417	0	0	1.01651	0	0	1.26965	1	1	0	0	0	0	1	1	2	0	0	0	0	0	1	1	2	0	0	0	0	0	0	0	0	0	0	0	0	0	1	0	0	0
ADH5	ADH5	alcohol dehydrogenase 5 (class III), chi polypeptide	HGNC:253	4q23	ENSG00000197894	1.07632	0	0	1.26262	1	1	1.09478	0	0	1.14447	1	1	0	0	0	1	1	1	2	0	0	0	0	1	1	1	2	0	0	0	0	0	1	0	0	1	0	1	2	0	0	0	0	0
ADH6	ADH6	alcohol dehydrogenase 6 (class V)	HGNC:255	4q23	ENSG00000172955	-1.44001	0	0	-1.43591	1	1	1.05154	0	0	-1.34512	0	0	0	0	0	0	1	0	1	0	0	0	0	0	1	0	1	0	0	0	0	0	0	0	0	0	0	0	0	0	0	0	0	0
ADHFE1	ADHFE1	alcohol dehydrogenase iron containing 1	HGNC:16354	8q13.1	ENSG00000147576	1.56583	1	1	1.74753	0	1	1.80751	1	1	2.70697	1	1	0	1	1	0	1	1	3	0	1	1	1	1	1	1	4	1	0	0	0	0	0	0	0	0	0	0	0	0	1	0	1	0
ADI1	ADI1	acireductone dioxygenase 1	HGNC:30576	2p25.3	ENSG00000182551	1.02099	0	0	-1.30813	1	1	1.13007	0	0	-1.05608	0	0	0	0	0	0	1	0	1	0	0	0	0	0	1	0	1	0	0	0	0	0	0	0	0	0	0	0	0	0	0	0	0	0
ADIPOR2	ADIPOR2	adiponectin receptor 2	HGNC:24041	12p13.33	ENSG00000006831	-1.06688	0	0	1.16445	1	1	-1.03472	0	0	-1.06712	0	0	0	0	0	0	1	0	1	0	0	0	0	0	1	0	1	0	0	1	0	1	0	0	0	0	0	0	0	0	1	1	0	0
ADIRF	ADIRF	adipogenesis regulatory factor	HGNC:24043	10q23.2	ENSG00000148671	-1.0124	0	0	1.3307	1	1	1.10083	0	0	-1.48404	1	1	0	0	0	1	1	1	2	0	0	0	0	1	1	1	2	0	0	0	0	0	0	0	0	0	0	0	0	0	0	0	0	0
ADM	ADM	adrenomedullin	HGNC:259	11p15.4	ENSG00000148926	-1.326	0	0	-1.03079	0	0	-1.03568	0	0	-1.28592	1	1	0	0	0	0	1	1	1	0	0	0	0	0	1	1	1	0	0	0	0	0	0	0	0	0	0	0	0	0	0	0	0	0
ADM2	ADM2	adrenomedullin 2	HGNC:28898	22q13.33	ENSG00000128165	1.02162	0	0	-1.0199	0	0	-1.21741	0	0	-1.52222	0	1	0	0	0	0	0	0	0	0	0	0	0	0	1	1	1	0	0	0	0	0	0	0	0	0	0	0	0	0	1	0	0	0
ADO	ADO	2-aminoethanethiol dioxygenase	HGNC:23506	10q21.3	ENSG00000181915	1.15319	0	1	1.00807	0	0	-1.03864	0	0	1.0223	0	0	0	0	0	0	0	0	0	0	0	0	0	0	1	0	1	0	0	1	0	1	0	0	0	0	0	0	0	0	0	0	0	0
ADORA2B	ADORA2B	adenosine A2b receptor	HGNC:264	17p12	ENSG00000170425	-1.29413	1	1	-1.09165	0	0	-1.32992	0	0	-1.32556	1	1	0	0	0	0	1	1	2	0	0	0	0	0	1	1	2	0	0	0	0	0	0	0	0	0	0	0	0	0	1	0	0	0
ADRA1D	ADRA1D	adrenoceptor alpha 1D	HGNC:280	20p13	ENSG00000171873	1.19239	0	0	2.2342	1	1	1.33953	0	0	1.2948	0	0	0	0	0	0	1	0	1	0	0	0	0	0	1	0	1	0	0	1	0	1	0	0	0	0	0	0	0	0	0	0	0	0
ADRA2A	ADRA2A	adrenoceptor alpha 2A	HGNC:281	10q25.2	ENSG00000150594	1.01282	0	0	-1.71729	1	1	-1.38779	0	0	-1.78763	1	1	0	0	0	1	1	1	2	0	0	0	0	1	1	1	2	0	0	1	0	1	0	0	0	0	0	0	0	0	1	1	0	0
ADRB1	ADRB1	adrenoceptor beta 1	HGNC:285	10q25.3	ENSG00000043591	-1.22613	0	0	-1.62378	1	1	-1.34719	0	0	-1.53536	0	0	0	0	0	0	1	0	1	0	0	0	0	0	1	0	1	0	0	1	0	1	0	0	0	0	0	0	0	0	1	1	0	0
ADRBK1	GRK2	G protein-coupled receptor kinase 2	HGNC:289	11q13.2		-1.09099	0	0	1.02179	0	0	-1.01497	0	0	-1.19517	1	1	0	0	0	0	1	1	1	0	0	0	0	0	1	1	1	0	0	0	0	0	0	0	0	0	0	0	0	0	0	0	0	0
ADRBK2	GRK3	G protein-coupled receptor kinase 3	HGNC:290	22q12.1		-1.12209	0	0	-1.07965	0	0	-1.10272	0	0	-1.23346	1	1	0	0	0	0	1	1	1	0	0	0	0	0	1	1	1	0	0	0	0	0	0	0	0	0	0	0	0	0	0	0	0	0
ADTRP	ADTRP	androgen dependent TFPI regulating protein	HGNC:21214	6p24.1	ENSG00000111863	-1.77846	0	0	-1.99698	1	1	1.01826	0	0	-1.37319	0	0	0	0	0	0	1	0	1	0	0	0	0	0	1	0	1	0	0	0	0	0	0	0	0	0	0	0	0	0	0	0	0	0
AES	TLE5	TLE family member 5, transcriptional modulator	HGNC:307	19p13.3	ENSG00000104964	1.05685	0	0	-1.00701	0	0	1.02193	0	0	-1.15297	1	1	0	0	0	0	1	1	1	0	0	0	0	0	1	1	1	0	0	0	0	0	0	0	0	0	0	0	0	0	0	0	0	0
AFAP1	AFAP1	actin filament associated protein 1	HGNC:24017	4p16.1	ENSG00000196526	1.09985	0	0	1.20747	1	1	-1.04897	0	0	1.03063	0	0	0	0	0	0	1	0	1	0	0	0	0	0	1	0	1	0	0	0	0	0	0	0	0	0	0	0	0	0	0	0	0	0
AFAP1L1	AFAP1L1	actin filament associated protein 1 like 1	HGNC:26714	5q32	ENSG00000157510	-2.31428	0	0	-1.36756	0	0	1.45718	0	0	-3.69382	0	1	0	0	0	0	0	0	0	0	0	0	0	0	1	1	1	0	0	1	0	1	0	0	0	0	0	0	0	0	0	0	0	0
AFAP1L2	AFAP1L2	actin filament associated protein 1 like 2	HGNC:25901	10q25.3	ENSG00000169129	1.10868	0	0	1.42553	1	1	-1.37323	0	0	1.3938	0	0	0	0	0	0	1	0	1	0	0	0	0	0	1	0	1	0	0	0	0	0	0	0	0	0	0	0	0	0	0	0	0	0
AFF1	AFF1	ALF transcription elongation factor 1	HGNC:7135	4q21.3-q22.1	ENSG00000172493	-1.246	1	1	1.05419	0	0	-1.14167	0	0	1.07718	0	0	0	0	0	0	1	0	1	0	0	0	0	0	1	0	1	0	0	0	0	0	0	0	0	0	0	0	0	0	0	0	0	0
AFF2	AFF2	ALF transcription elongation factor 2	HGNC:3776	Xq28	ENSG00000155966	2.45253	0	0	2.61318	1	1	-1.91325	0	0	1.65375	0	0	0	0	0	0	1	0	1	0	0	0	0	0	1	0	1	0	0	1	0	1	0	0	0	0	0	0	0	0	0	0	0	0
AFF4	AFF4	ALF transcription elongation factor 4	HGNC:17869	5q31.1	ENSG00000072364	-1.06752	0	0	1.14401	0	1	1.06341	0	0	1.13086	0	0	0	0	0	0	0	0	0	0	0	0	0	0	1	0	1	0	0	0	0	0	0	0	0	0	0	0	0	0	0	0	0	0
AFMID	AFMID	arylformamidase	HGNC:20910	17q25.3	ENSG00000183077	-1.09391	0	0	-1.28039	1	1	-1.01893	0	0	-1.18692	0	0	0	0	0	0	1	0	1	0	0	0	0	0	1	0	1	0	0	0	0	0	0	0	0	0	0	0	0	0	0	0	0	0
AGAP6	AGAP6	ArfGAP with GTPase domain, ankyrin repeat and PH domain 6	HGNC:23466	10q11.23	ENSG00000204149	-1.02886	0	0	-1.34987	1	1	1.01223	0	0	1.00467	0	0	0	0	0	0	1	0	1	0	0	0	0	0	1	0	1	0	0	0	0	0	0	0	0	0	0	0	0	0	0	0	0	0
AGAP9	AGAP9	ArfGAP with GTPase domain, ankyrin repeat and PH domain 9	HGNC:23463	10q11.22	ENSG00000204172	1.00825	0	0	1.04607	0	0	1.00664	0	0	1.53972	1	1	0	0	0	0	1	1	1	0	0	0	0	0	1	1	1	0	0	0	0	0	0	0	0	0	0	0	0	0	0	0	0	0
AGBL2	AGBL2	AGBL carboxypeptidase 2	HGNC:26296	11p11.2	ENSG00000165923	1.17447	0	0	1.07778	0	0	1.29252	0	0	1.85339	1	1	0	0	0	0	1	1	1	0	0	0	0	0	1	1	1	0	1	0	0	1	1	1	0	0	0	1	1	0	1	1	0	0
AGFG2	AGFG2	ArfGAP with FG repeats 2	HGNC:5177	7q22.1	ENSG00000106351	1.12239	0	0	-1.31638	1	1	1.16547	0	0	-1.02181	0	0	0	0	0	0	1	0	1	0	0	0	0	0	1	0	1	0	1	1	0	1	0	0	0	0	0	0	0	0	1	1	0	0
AGO2	AGO2	argonaute RISC catalytic component 2	HGNC:3263	8q24.3	ENSG00000123908	-1.04016	0	0	1.17888	0	1	-1.04668	0	0	1.01017	0	0	0	0	0	0	0	0	0	0	0	0	0	0	1	0	1	0	1	1	0	1	0	0	0	0	0	0	0	0	0	0	0	0
AGO4	AGO4	argonaute RISC component 4	HGNC:18424	1p34.3	ENSG00000134698	-1.34584	1	1	1.0404	0	0	-1.0507	0	0	-1.04547	0	0	0	0	0	0	1	0	1	0	0	0	0	0	1	0	1	0	0	1	0	1	0	0	0	0	0	0	0	0	0	0	0	0
AGPAT2	AGPAT2	1-acylglycerol-3-phosphate O-acyltransferase 2	HGNC:325	9q34.3	ENSG00000169692	1.07623	0	0	1.21551	1	1	1.04249	0	0	-1.0575	0	0	0	0	0	0	1	0	1	0	0	0	0	0	1	0	1	0	0	0	0	0	1	0	0	1	0	0	1	0	0	0	0	0
AGPAT5	AGPAT5	1-acylglycerol-3-phosphate O-acyltransferase 5	HGNC:20886	8p23.1	ENSG00000155189	-1.0359	0	0	-1.23628	0	1	1.12102	0	0	1.00349	0	0	0	0	0	0	0	0	0	0	0	0	0	0	1	0	1	0	0	0	0	0	0	0	0	0	0	0	0	0	0	0	0	0
AGPAT6	GPAT4	glycerol-3-phosphate acyltransferase 4	HGNC:20880	8p11.21		1.02398	0	0	-1.15012	0	0	1.01554	0	0	-1.19979	1	1	0	0	0	0	1	1	1	0	0	0	0	0	1	1	1	0	0	0	0	0	0	0	0	0	0	0	0	0	0	0	0	0
AGPAT9	LPCAT1	lysophosphatidylcholine acyltransferase 1	HGNC:25718	5p15.33		1.1812	0	0	1.41935	1	1	-1.00817	0	0	-1.12525	0	0	0	0	0	0	1	0	1	0	0	0	0	0	1	0	1	0	0	0	0	0	0	0	0	0	0	0	0	0	0	0	0	0
AGR2	AGR2	anterior gradient 2, protein disulphide isomerase family member	HGNC:328	7p21.1	ENSG00000106541	-1.15278	0	0	-1.08753	0	0	-1.21668	0	0	-1.43206	1	1	0	0	0	0	1	1	1	0	0	0	0	0	1	1	1	0	0	0	0	0	0	0	0	0	0	0	0	0	1	0	0	0
AGTPBP1	AGTPBP1	ATP/GTP binding carboxypeptidase 1	HGNC:17258	9q21.33	ENSG00000135049	1.26975	0	0	-7.77449	1	1	2.78886	0	0	1.24658	0	0	0	0	0	0	1	0	1	0	0	0	0	0	1	0	1	0	0	1	0	1	0	0	0	0	0	0	0	0	0	0	0	0
AGTRAP	AGTRAP	angiotensin II receptor associated protein	HGNC:13539	1p36.22	ENSG00000177674	1.19927	0	1	1.13325	0	0	1.06062	0	0	-1.19384	0	0	0	0	0	0	0	0	0	0	0	0	0	0	1	0	1	0	0	0	0	0	0	0	0	0	0	0	0	0	0	0	0	0
AHCY	AHCY	adenosylhomocysteinase	HGNC:343	20q11.22	ENSG00000101444	1.11863	1	1	-1.09732	0	0	-1.07649	0	0	1.07823	0	0	0	0	0	0	1	0	1	0	0	0	0	0	1	0	1	0	0	0	0	0	0	0	0	0	0	0	0	0	1	0	0	0
AHCYL2	AHCYL2	adenosylhomocysteinase like 2	HGNC:22204	7q32.1	ENSG00000158467	-1.26582	1	1	-1.08024	0	0	-1.12452	0	0	-1.4544	1	1	0	0	0	0	1	1	2	0	0	0	0	0	1	1	2	0	0	0	0	0	0	0	0	0	0	0	0	0	1	0	0	0
AHDC1	AHDC1	AT-hook DNA binding motif containing 1	HGNC:25230	1p36.11-p35.3	ENSG00000126705	-1.03563	0	0	1.21608	0	1	1.08419	0	0	-1.13607	0	0	0	0	0	0	0	0	0	0	0	0	0	0	1	0	1	0	0	0	0	0	0	0	0	0	0	0	0	0	0	0	0	0
AHRR	AHRR	aryl hydrocarbon receptor repressor	HGNC:346	5p15.33	ENSG00000063438	3.99732	1	1	1.54854	0	0	2.03369	0	1	1.94538	0	1	0	0	0	0	1	0	1	0	0	1	1	0	1	1	3	0	0	0	0	0	0	0	0	0	0	0	0	0	1	0	1	0
AIDA	AIDA	axin interactor, dorsalization associated	HGNC:25761	1q41	ENSG00000186063	-1.07518	0	0	1.21936	1	1	1.01973	0	0	1.02662	0	0	0	0	0	0	1	0	1	0	0	0	0	0	1	0	1	0	0	0	0	0	0	0	0	0	0	0	0	0	0	0	0	0
AIFM2	AIFM2	apoptosis inducing factor mitochondria associated 2	HGNC:21411	10q22.1	ENSG00000042286	-1.01825	0	0	-1.1691	1	1	1.01327	0	0	-1.12243	0	0	0	0	0	0	1	0	1	0	0	0	0	0	1	0	1	0	0	0	0	0	0	0	0	0	0	0	0	0	0	0	0	0
AIFM3	AIFM3	apoptosis inducing factor mitochondria associated 3	HGNC:26398	22q11.21	ENSG00000183773	-1.26946	0	0	-1.62138	1	1	-1.0243	0	0	-2.62	1	1	0	0	0	1	1	1	2	0	0	0	0	1	1	1	2	0	0	0	0	0	1	0	0	1	0	1	2	0	1	0	0	0
AIG1	AIG1	androgen induced 1	HGNC:21607	6q24.2	ENSG00000146416	1.3948	1	1	1.0155	0	0	1.15697	0	0	1.23969	0	1	0	0	0	0	1	0	1	0	0	0	0	0	1	1	2	0	0	1	0	1	0	0	0	0	0	0	0	0	1	1	0	0
AIM1	CRYBG1	crystallin beta-gamma domain containing 1	HGNC:356	6q21		-1.07336	0	0	-1.05641	0	0	-1.20463	0	1	-1.09871	0	0	0	0	0	0	0	0	0	0	0	0	0	0	1	1	1	0	0	0	0	0	0	0	0	0	0	0	0	0	0	0	0	0
AIM1L	CRYBG2	crystallin beta-gamma domain containing 2	HGNC:17295	1p36.11		1.4483	1	1	1.42805	1	1	1.21825	0	0	1.09117	0	0	1	0	0	0	1	0	2	0	1	0	0	0	1	0	2	0	0	0	0	0	1	0	1	1	0	0	2	0	0	0	0	0
AIMP2	AIMP2	aminoacyl tRNA synthetase complex interacting multifunctional protein 2	HGNC:20609	7p22.1	ENSG00000106305	1.27612	1	1	-1.0082	0	0	-1.13894	0	0	1.22712	0	0	0	0	0	0	1	0	1	0	0	0	0	0	1	0	1	0	0	0	0	0	0	0	0	0	0	0	0	0	0	0	0	0
AK1	AK1	adenylate kinase 1	HGNC:361	9q34.11	ENSG00000106992	1.10489	0	0	1.14875	0	1	-1.01723	0	0	-1.22339	0	0	0	0	0	0	0	0	0	0	0	0	0	0	1	0	1	0	0	0	0	0	0	0	0	0	0	0	0	0	0	0	0	0
AK2	AK2	adenylate kinase 2	HGNC:362	1p35.1	ENSG00000004455	-1.0103	0	0	-1.20154	1	1	1.00684	0	0	-1.11922	0	0	0	0	0	0	1	0	1	0	0	0	0	0	1	0	1	0	0	0	0	0	0	0	0	0	0	0	0	0	0	0	0	0
AK4	AK4	adenylate kinase 4	HGNC:363	1p31.3	ENSG00000162433	-1.19475	0	0	-1.22365	1	1	-1.11391	0	0	-1.15112	0	0	0	0	0	0	1	0	1	0	0	0	0	0	1	0	1	0	0	0	0	0	1	0	0	1	0	0	1	0	1	0	0	0
AKAP1	AKAP1	A-kinase anchoring protein 1	HGNC:367	17q22	ENSG00000121057	-1.02281	0	0	-1.13916	0	1	1.00302	0	0	-1.07702	0	0	0	0	0	0	0	0	0	0	0	0	0	0	1	0	1	0	1	0	0	1	0	0	0	0	0	0	0	0	1	1	0	0
AKAP12	AKAP12	A-kinase anchoring protein 12	HGNC:370	6q25.1	ENSG00000131016	2.84644	1	1	7.62456	1	1	1.8811	0	0	2.38303	1	1	1	0	0	1	1	1	3	0	1	0	0	1	1	1	3	0	0	1	0	1	0	0	0	0	0	0	0	0	1	1	0	0
AKAP13	AKAP13	A-kinase anchoring protein 13	HGNC:371	15q25.3	ENSG00000170776	1.01779	0	0	1.23122	1	1	1.08622	0	0	1.05973	0	0	0	0	0	0	1	0	1	0	0	0	0	0	1	0	1	0	0	1	0	1	0	0	0	0	0	0	0	0	0	0	0	0
AKAP2	AKAP2	A-kinase anchoring protein 2	HGNC:372	9q31.3	ENSG00000241978	-1.06331	0	0	-1.14521	0	0	-1.1093	0	0	-1.19556	0	1	0	0	0	0	0	0	0	0	0	0	0	0	1	1	1	0	0	1	0	1	0	0	0	0	0	0	0	0	0	0	0	0
AKIRIN1	AKIRIN1	akirin 1	HGNC:25744	1p34.3	ENSG00000174574	1.2071	1	1	1.28949	1	1	1.13705	0	0	1.18731	1	1	1	0	0	1	1	1	3	0	1	0	0	1	1	1	3	0	1	1	0	1	0	0	0	0	0	0	0	0	1	1	0	0
AKNA	AKNA	AT-hook transcription factor	HGNC:24108	9q32	ENSG00000106948	-1.12522	0	0	-1.21766	0	0	-1.13835	0	0	-1.35841	1	1	0	0	0	0	1	1	1	0	0	0	0	0	1	1	1	0	0	0	0	0	0	0	0	0	0	0	0	0	1	0	0	0
AKR1B10	AKR1B10	aldo-keto reductase family 1 member B10	HGNC:382	7q33	ENSG00000198074	-1.59237	0	0	-1.71073	1	1	-1.12818	0	0	-1.94886	0	0	0	0	0	0	1	0	1	0	0	0	0	0	1	0	1	0	0	0	0	0	0	0	0	0	0	0	0	0	1	0	0	0
AKR1C1	AKR1C1	aldo-keto reductase family 1 member C1	HGNC:384	10p15.1	ENSG00000187134	-1.42493	0	0	-1.50989	1	1	1.12712	0	0	1.00476	0	0	0	0	0	0	1	0	1	0	0	0	0	0	1	0	1	0	0	0	0	0	0	0	0	0	0	0	0	0	0	0	0	0
AKR1C2	AKR1C2	aldo-keto reductase family 1 member C2	HGNC:385	10p15.1	ENSG00000151632	-1.01076	0	0	-1.66485	1	1	-1.00483	0	0	1.02077	0	0	0	0	0	0	1	0	1	0	0	0	0	0	1	0	1	0	0	0	0	0	0	0	0	0	0	0	0	0	1	0	0	0
AKR1C3	AKR1C3	aldo-keto reductase family 1 member C3	HGNC:386	10p15.1	ENSG00000196139	-1.18855	1	1	-1.34847	1	1	-1.11625	0	0	-1.03756	0	0	1	0	0	0	1	0	2	0	1	0	0	0	1	0	2	0	0	0	0	0	0	0	0	0	0	0	0	0	0	0	0	0
AKR1C4	AKR1C4	aldo-keto reductase family 1 member C4	HGNC:387	10p15.1	ENSG00000198610	-1.10607	0	0	-1.89089	1	1	-2.07884	0	0	-1.14919	0	0	0	0	0	0	1	0	1	0	0	0	0	0	1	0	1	0	0	0	0	0	0	0	0	0	0	0	0	0	0	0	0	0
AKR7A2	AKR7A2	aldo-keto reductase family 7 member A2	HGNC:389	1p36.13	ENSG00000053371	1.03274	0	0	-1.04764	0	0	1.014	0	0	-1.20242	1	1	0	0	0	0	1	1	1	0	0	0	0	0	1	1	1	0	0	0	0	0	0	0	0	0	0	0	0	0	1	0	0	0
AKR7A3	AKR7A3	aldo-keto reductase family 7 member A3	HGNC:390	1p36.13	ENSG00000162482	1.34012	1	1	1.13682	0	1	1.30667	0	0	1.19227	1	1	0	0	0	0	1	1	2	0	1	0	0	1	1	1	3	0	0	0	0	0	0	0	0	0	0	0	0	0	0	0	0	0
ALCAM	ALCAM	activated leukocyte cell adhesion molecule	HGNC:400	3q13.11	ENSG00000170017	-1.27696	1	1	-1.14356	0	0	-1.30659	0	0	-1.22998	0	1	0	0	0	0	1	0	1	0	0	0	0	0	1	1	2	0	0	1	0	1	1	1	1	0	0	1	2	0	1	1	0	0
ALDH18A1	ALDH18A1	aldehyde dehydrogenase 18 family member A1	HGNC:9722	10q24.1	ENSG00000059573	-1.20076	1	1	-1.08339	0	1	-1.04538	0	0	-1.08915	0	0	0	0	0	0	1	0	1	0	1	0	0	0	1	0	2	0	0	1	0	1	0	0	0	0	0	0	0	0	1	1	0	0
ALDH1A1	ALDH1A1	aldehyde dehydrogenase 1 family member A1	HGNC:402	9q21.13	ENSG00000165092	-1.37972	1	1	-1.56366	1	1	-1.22519	0	0	-1.06437	0	0	1	0	0	0	1	0	2	0	1	0	0	0	1	0	2	0	0	1	0	1	0	0	0	0	0	0	0	0	0	0	0	0
ALDH1A3	ALDH1A3	aldehyde dehydrogenase 1 family member A3	HGNC:409	15q26.3	ENSG00000184254	-1.04802	0	0	-1.55847	1	1	-1.40074	0	0	-1.19688	0	0	0	0	0	0	1	0	1	0	0	0	0	0	1	0	1	0	0	0	0	0	0	0	0	0	0	0	0	0	1	0	0	0
ALDH3A1	ALDH3A1	aldehyde dehydrogenase 3 family member A1	HGNC:405	17p11.2	ENSG00000108602	-1.28372	1	1	-1.55566	0	0	-1.29572	0	0	-2.10702	1	1	0	0	0	0	1	1	2	0	0	0	0	0	1	1	2	0	1	0	0	1	0	0	0	0	0	0	0	0	1	1	0	0
ALDH3A2	ALDH3A2	aldehyde dehydrogenase 3 family member A2	HGNC:403	17p11.2	ENSG00000072210	1.02944	0	0	1.04072	0	0	-1.13524	0	0	-1.3445	1	1	0	0	0	0	1	1	1	0	0	0	0	0	1	1	1	0	0	0	0	0	1	0	0	0	0	1	1	0	1	0	0	0
ALDH5A1	ALDH5A1	aldehyde dehydrogenase 5 family member A1	HGNC:408	6p22.3	ENSG00000112294	-1.06166	0	0	-1.63292	1	1	-1.14333	0	0	-1.27198	0	1	0	0	0	0	1	0	1	0	0	0	0	1	1	1	2	0	0	0	0	0	0	0	0	0	0	0	0	0	0	0	0	0
ALDH7A1	ALDH7A1	aldehyde dehydrogenase 7 family member A1	HGNC:877	5q23.2	ENSG00000164904	-1.05178	0	0	-1.41724	1	1	-1.04771	0	0	-1.14046	0	0	0	0	0	0	1	0	1	0	0	0	0	0	1	0	1	0	0	1	0	1	0	0	0	0	0	0	0	0	0	0	0	0
ALDOA	ALDOA	aldolase, fructose-bisphosphate A	HGNC:414	16p11.2	ENSG00000149925	-1.16376	0	0	1.23835	1	1	1.05501	0	0	1.0128	0	0	0	0	0	0	1	0	1	0	0	0	0	0	1	0	1	0	1	1	0	1	0	0	0	0	0	0	0	0	1	1	0	0
ALDOB	ALDOB	aldolase, fructose-bisphosphate B	HGNC:417	9q31.1	ENSG00000136872	-1.29286	0	0	-1.30132	1	1	1.04396	0	0	1.04363	0	0	0	0	0	0	1	0	1	0	0	0	0	0	1	0	1	0	0	0	0	0	1	0	0	1	0	0	1	0	0	0	0	0
ALKBH8	ALKBH8	alkB homolog 8, tRNA methyltransferase	HGNC:25189	11q22.3	ENSG00000137760	1.21279	0	0	-1.26615	0	0	1.33118	0	0	-60.5189	0	1	0	0	0	0	0	0	0	0	0	0	0	0	1	1	1	0	0	0	0	0	0	0	0	0	0	0	0	0	0	0	0	0
ALOX15B	ALOX15B	arachidonate 15-lipoxygenase type B	HGNC:434	17p13.1	ENSG00000179593	-1.22611	0	0	1.26363	0	0	-1.31173	0	0	-2.17936	1	1	0	0	0	0	1	1	1	0	0	0	0	0	1	1	1	0	0	0	0	0	0	0	0	0	0	0	0	0	0	0	0	0
ALOX5	ALOX5	arachidonate 5-lipoxygenase	HGNC:435	10q11.21	ENSG00000012779	1.0597	0	0	1.14569	0	0	1.55559	0	0	2.06949	1	1	0	0	0	0	1	1	1	0	0	0	0	0	1	1	1	0	0	0	0	0	0	0	0	0	0	0	0	0	1	0	0	0
ALPI	ALPI	alkaline phosphatase, intestinal	HGNC:437	2q37.1	ENSG00000163295	3.31773	1	1	8.08779	1	1	2.90986	0	1	1.76657	1	1	1	0	0	1	1	1	3	0	1	1	1	1	1	1	4	1	0	0	0	0	1	0	1	1	1	1	4	1	1	0	1	0
ALPPL2	ALPG	alkaline phosphatase, germ cell	HGNC:441	2q37.1	ENSG00000163286	-1.20676	0	0	1.57094	1	1	-1.59421	0	0	1.10802	0	0	0	0	0	0	1	0	1	0	0	0	0	0	1	0	1	0	0	0	0	0	1	0	0	1	0	0	1	0	0	0	0	0
ALS2CL	ALS2CL	ALS2 C-terminal like	HGNC:20605	3p21.31	ENSG00000178038	1.21921	1	1	1.15864	0	0	1.33855	1	1	1.081	0	0	0	0	1	0	1	1	2	0	0	0	1	0	1	1	2	0	1	1	0	1	1	1	1	0	1	0	2	0	1	1	1	1
AMACR	AMACR	alpha-methylacyl-CoA racemase	HGNC:451	5p13.2	ENSG00000242110	-1.00149	0	0	-1.39173	1	1	1.18336	0	0	1.16462	0	0	0	0	0	0	1	0	1	0	0	0	0	0	1	0	1	0	0	0	0	0	0	0	0	0	0	0	0	0	0	0	0	0
AMD1	AMD1	adenosylmethionine decarboxylase 1	HGNC:457	6q21	ENSG00000123505	1.1057	0	0	-1.00341	0	0	1.06414	0	0	1.28088	1	1	0	0	0	0	1	1	1	0	0	0	0	0	1	1	1	0	0	1	0	1	0	0	0	0	0	0	0	0	0	0	0	0
AMFR	AMFR	autocrine motility factor receptor	HGNC:463	16q13	ENSG00000159461	1.03851	0	0	1.05145	0	0	-1.04353	0	0	-1.33874	0	1	0	0	0	0	0	0	0	0	0	0	0	0	1	1	1	0	0	0	0	0	0	0	0	0	0	0	0	0	0	0	0	0
AMN1	AMN1	antagonist of mitotic exit network 1 homolog	HGNC:27281	12p11.21	ENSG00000151743	1.19239	0	0	1.38911	1	1	1.2828	0	0	1.12816	0	0	0	0	0	0	1	0	1	0	0	0	0	0	1	0	1	0	0	0	0	0	0	0	0	0	0	0	0	0	0	0	0	0
AMOT	AMOT	angiomotin	HGNC:17810	Xq23	ENSG00000126016	-1.27744	1	1	-1.05143	0	0	-1.15515	0	0	-1.1566	0	0	0	0	0	0	1	0	1	0	0	0	0	0	1	0	1	0	0	0	0	0	0	0	0	0	0	0	0	0	1	0	0	0
AMOTL2	AMOTL2	angiomotin like 2	HGNC:17812	3q22.2	ENSG00000114019	1.02723	0	0	-1.0506	0	0	-1.13729	0	0	-1.38255	1	1	0	0	0	0	1	1	1	0	0	0	0	0	1	1	1	0	0	0	0	0	0	0	0	0	0	0	0	0	0	0	0	0
AMT	AMT	aminomethyltransferase	HGNC:473	3p21.31	ENSG00000145020	-1.06583	0	0	-1.27058	1	1	1.03087	0	0	-1.03985	0	0	0	0	0	0	1	0	1	0	0	0	0	0	1	0	1	0	0	0	0	0	0	0	0	0	0	0	0	0	0	0	0	0
AMZ1	AMZ1	archaelysin family metallopeptidase 1	HGNC:22231	7p22.3	ENSG00000174945	6.52786	1	1	2.98817	1	1	1.58378	0	0	1.73209	0	0	1	0	0	0	1	0	2	0	1	0	0	0	1	0	2	0	1	1	0	1	0	0	0	0	0	0	0	0	1	1	0	0
ANG	ANG	angiogenin	HGNC:483	14q11.2	ENSG00000214274	-1.33863	0	0	1.00041	0	0	-1.0652	0	0	-1.34049	1	1	0	0	0	0	1	1	1	0	0	0	0	0	1	1	1	0	0	0	0	0	0	0	0	0	0	0	0	0	1	0	0	0
ANK1	ANK1	ankyrin 1	HGNC:492	8p11.21	ENSG00000029534	-1.10846	0	0	-1.64331	1	1	-1.24069	0	0	-1.11787	0	0	0	0	0	0	1	0	1	0	0	0	0	0	1	0	1	0	0	1	0	1	0	0	0	0	0	0	0	0	1	1	0	0
ANK3	ANK3	ankyrin 3	HGNC:494	10q21.2	ENSG00000151150	-1.10653	0	0	1.11517	0	0	1.1399	0	0	1.31529	0	1	0	0	0	0	0	0	0	0	0	0	0	0	1	1	1	0	0	1	0	1	1	1	0	0	0	1	1	0	1	1	0	0
ANKDD1B	ANKDD1B	ankyrin repeat and death domain containing 1B	HGNC:32525	5q13.3	ENSG00000189045	-2.31789	0	0	-2.21456	0	0	-1.10159	0	0	-1.84413	1	1	0	0	0	0	1	1	1	0	0	0	0	0	1	1	1	0	0	0	0	0	1	0	0	0	0	1	1	0	0	0	0	0
ANKFN1	ANKFN1	ankyrin repeat and fibronectin type III domain containing 1	HGNC:26766	17q22	ENSG00000153930	-1.70717	0	0	-2.2479	1	1	-1.80564	0	0	-1.59171	0	0	0	0	0	0	1	0	1	0	0	0	0	0	1	0	1	0	0	1	0	1	0	0	0	0	0	0	0	0	0	0	0	0
ANKHD1	ANKHD1	ankyrin repeat and KH domain containing 1	HGNC:24714	5q31.3	ENSG00000131503	-1.19241	1	1	1.14942	0	0	1.05865	0	0	-1.07024	0	0	0	0	0	0	1	0	1	0	0	0	0	0	1	0	1	0	0	0	0	0	0	0	0	0	0	0	0	0	0	0	0	0
ANKLE2	ANKLE2	ankyrin repeat and LEM domain containing 2	HGNC:29101	12q24.33	ENSG00000176915	1.00568	0	0	1.1393	0	1	1.02302	0	0	-1.07423	0	0	0	0	0	0	0	0	0	0	0	0	0	0	1	0	1	0	0	0	0	0	0	0	0	0	0	0	0	0	0	0	0	0
ANKRD1	ANKRD1	ankyrin repeat domain 1	HGNC:15819	10q23.31	ENSG00000148677	-1.55608	1	1	-2.19044	1	1	-1.73236	1	1	-1.40196	0	0	1	0	1	0	1	1	3	0	1	0	1	0	1	1	3	0	0	0	0	0	0	0	0	0	0	0	0	0	1	0	1	0
ANKRD10	ANKRD10	ankyrin repeat domain 10	HGNC:20265	13q34	ENSG00000088448	1.13942	0	0	1.45449	1	1	1.21372	0	0	1.28347	1	1	0	0	0	1	1	1	2	0	0	0	0	1	1	1	2	0	0	0	0	0	0	0	0	0	0	0	0	0	1	0	0	0
ANKRD13A	ANKRD13A	ankyrin repeat domain 13A	HGNC:21268	12q24.11	ENSG00000076513	-1.29048	1	1	-1.09334	0	0	-1.08491	0	0	1.05864	0	0	0	0	0	0	1	0	1	0	0	0	0	0	1	0	1	0	0	0	0	0	0	0	0	0	0	0	0	0	0	0	0	0
ANKRD22	ANKRD22	ankyrin repeat domain 22	HGNC:28321	10q23.31	ENSG00000152766	1.00625	0	0	1.55981	1	1	1.01348	0	0	-1.11905	0	0	0	0	0	0	1	0	1	0	0	0	0	0	1	0	1	0	0	0	0	0	0	0	0	0	0	0	0	0	1	0	0	0
ANKRD28	ANKRD28	ankyrin repeat domain 28	HGNC:29024	3p25.1	ENSG00000206560	1.01715	0	0	-1.2541	0	1	1.06382	0	0	-1.03645	0	0	0	0	0	0	0	0	0	0	0	0	0	0	1	0	1	0	0	0	0	0	0	0	0	0	0	0	0	0	0	0	0	0
ANKRD30BP2	ANKRD30BP2	ankyrin repeat domain 30B pseudogene 2	HGNC:16620	21q11.2	ENSG00000224309	1.06273	0	0	1.3381	0	1	1.05267	0	0	1.23871	0	0	0	0	0	0	0	0	0	0	0	0	0	0	1	0	1	0	0	0	0	0	0	0	0	0	0	0	0	0	0	0	0	0
ANKRD37	ANKRD37	ankyrin repeat domain 37	HGNC:29593	4q35.1	ENSG00000186352	-1.20323	0	0	1.61593	1	1	-1.18583	0	0	-1.06481	0	0	0	0	0	0	1	0	1	0	0	0	0	0	1	0	1	0	0	0	0	0	0	0	0	0	0	0	0	0	0	0	0	0
ANKRD9	ANKRD9	ankyrin repeat domain 9	HGNC:20096	14q32.31	ENSG00000156381	-1.10721	0	0	1.19441	0	0	1.05368	0	0	-1.2667	0	1	0	0	0	0	0	0	0	0	0	0	0	0	1	1	1	0	0	1	0	1	0	0	0	0	0	0	0	0	1	1	0	0
ANKS4B	ANKS4B	ankyrin repeat and sterile alpha motif domain containing 4B	HGNC:26795	16p12.2	ENSG00000175311	1.363	1	1	1.16591	0	1	1.40133	0	0	1.49164	1	1	0	0	0	0	1	1	2	0	1	0	0	1	1	1	3	0	0	0	0	0	0	0	0	0	0	0	0	0	1	0	0	0
ANKS6	ANKS6	ankyrin repeat and sterile alpha motif domain containing 6	HGNC:26724	9q22.33	ENSG00000165138	1.06113	0	0	-1.23861	1	1	-1.1535	0	0	-1.29461	1	1	0	0	0	1	1	1	2	0	0	0	0	1	1	1	2	0	0	0	0	0	0	0	0	0	0	0	0	0	0	0	0	0
ANLN	ANLN	anillin, actin binding protein	HGNC:14082	7p14.2	ENSG00000011426	-1.38535	1	1	-1.27566	0	0	-1.53578	0	0	1.11488	0	0	0	0	0	0	1	0	1	0	0	0	0	0	1	0	1	0	0	0	0	0	0	0	0	0	0	0	0	0	0	0	0	0
ANO10	ANO10	anoctamin 10	HGNC:25519	3p22.1-p21.33	ENSG00000160746	1.00364	0	0	1.00901	0	0	1.2853	0	0	2.26305	1	1	0	0	0	0	1	1	1	0	0	0	0	0	1	1	1	0	0	0	0	0	0	0	0	0	0	0	0	0	1	0	0	0
ANO6	ANO6	anoctamin 6	HGNC:25240	12q12	ENSG00000177119	-1.19463	1	1	1.12253	1	1	-1.12605	0	0	-1.16956	0	0	1	0	0	0	1	0	2	0	1	0	0	0	1	0	2	0	0	1	0	1	0	0	0	0	0	0	0	0	0	0	0	0
ANP32A	ANP32A	acidic nuclear phosphoprotein 32 family member A	HGNC:13233	15q23	ENSG00000140350	1.12799	1	1	1.16131	1	1	1.21231	0	0	1.15218	1	1	1	0	0	1	1	1	3	0	1	0	0	1	1	1	3	0	0	0	0	0	0	0	0	0	0	0	0	0	0	0	0	0
ANPEP	ANPEP	alanyl aminopeptidase, membrane	HGNC:500	15q26.1	ENSG00000166825	-2.17804	1	1	-2.4542	1	1	-1.36762	0	0	-1.83009	0	0	1	0	0	0	1	0	2	0	1	0	0	0	1	0	2	0	0	0	0	0	0	0	0	0	0	0	0	0	0	0	0	0
ANXA1	ANXA1	annexin A1	HGNC:533	9q21.13	ENSG00000135046	-1.12432	0	1	-1.19596	1	1	-1.25604	0	0	-1.2477	1	1	0	0	0	1	1	1	2	0	1	0	0	1	1	1	3	0	0	1	0	1	0	0	0	0	0	0	0	0	1	1	0	0
ANXA10	ANXA10	annexin A10	HGNC:534	4q32.3	ENSG00000109511	1.09166	0	0	1.28976	1	1	-1.42324	0	0	1.0067	0	0	0	0	0	0	1	0	1	0	0	0	0	0	1	0	1	0	0	1	0	1	0	0	0	0	0	0	0	0	1	1	0	0
ANXA13	ANXA13	annexin A13	HGNC:536	8q24.13	ENSG00000104537	1.24537	0	0	1.30167	1	1	-1.27325	0	0	1.88419	1	1	0	0	0	1	1	1	2	0	0	0	0	1	1	1	2	0	0	0	0	0	1	0	0	1	0	1	2	0	0	0	0	0
ANXA2	ANXA2	annexin A2	HGNC:537	15q22.2	ENSG00000182718	1.18324	0	1	1.28687	1	1	1.0737	0	0	1.10411	0	0	0	0	0	0	1	0	1	0	1	0	0	0	1	0	2	0	1	1	0	1	0	0	0	0	0	0	0	0	0	0	0	0
ANXA3	ANXA3	annexin A3	HGNC:541	4q21.21	ENSG00000138772	1.17409	1	1	1.08176	0	0	-1.10298	0	0	1.01122	0	0	0	0	0	0	1	0	1	0	0	0	0	0	1	0	1	0	0	1	0	1	0	0	0	0	0	0	0	0	0	0	0	0
ANXA5	ANXA5	annexin A5	HGNC:543	4q27	ENSG00000164111	1.52419	1	1	1.65368	1	1	1.2124	0	0	1.34643	1	1	1	0	0	1	1	1	3	0	1	0	0	1	1	1	3	0	0	0	0	0	0	0	0	0	0	0	0	0	1	0	0	0
ANXA9	ANXA9	annexin A9	HGNC:547	1q21.3	ENSG00000143412	-1.08044	0	0	-1.24973	1	1	-1.07234	0	0	-1.18733	0	0	0	0	0	0	1	0	1	0	0	0	0	0	1	0	1	0	0	0	0	0	0	0	0	0	0	0	0	0	0	0	0	0
AOAH	AOAH	acyloxyacyl hydrolase	HGNC:548	7p14.2	ENSG00000136250	-1.04905	0	0	-1.39745	0	0	-1.15103	0	0	-1.3158	1	1	0	0	0	0	1	1	1	0	0	0	0	0	1	1	1	0	0	0	0	0	0	0	0	0	0	0	0	0	1	0	0	0
AOC1	AOC1	amine oxidase copper containing 1	HGNC:80	7q36.1	ENSG00000002726	1.25734	1	1	1.30188	1	1	1.31449	0	0	1.43519	1	1	1	0	0	1	1	1	3	0	1	0	0	1	1	1	3	0	0	0	0	0	0	0	0	0	0	0	0	0	1	0	0	0
AOX1	AOX1	aldehyde oxidase 1	HGNC:553	2q33.1	ENSG00000138356	1.8819	0	0	3.436	1	1	-1.08942	0	0	1.29839	0	0	0	0	0	0	1	0	1	0	0	0	0	0	1	0	1	0	0	0	0	0	0	0	0	0	0	0	0	0	0	0	0	0
AP1G2	AP1G2	adaptor related protein complex 1 subunit gamma 2	HGNC:556	14q11.2	ENSG00000213983	1.06095	0	0	-1.15108	0	1	1.10893	0	0	1.09425	0	0	0	0	0	0	0	0	0	0	0	0	0	0	1	0	1	0	0	0	0	0	0	0	0	0	0	0	0	0	1	0	0	0
AP1M1	AP1M1	adaptor related protein complex 1 subunit mu 1	HGNC:13667	19p13.11	ENSG00000072958	1.07439	0	0	1.07623	0	0	-1.00678	0	0	1.15822	0	1	0	0	0	0	0	0	0	0	0	0	0	0	1	1	1	0	0	0	0	0	0	0	0	0	0	0	0	0	0	0	0	0
AP2M1	AP2M1	adaptor related protein complex 2 subunit mu 1	HGNC:564	3q27.1	ENSG00000161203	1.17392	1	1	1.26603	1	1	1.09064	0	0	1.10897	1	1	1	0	0	1	1	1	3	0	1	0	0	1	1	1	3	0	0	0	0	0	0	0	0	0	0	0	0	0	0	0	0	0
AP3D1	AP3D1	adaptor related protein complex 3 subunit delta 1	HGNC:568	19p13.3	ENSG00000065000	1.09978	0	1	1.00482	0	0	1.00958	0	0	-1.02951	0	0	0	0	0	0	0	0	0	0	0	0	0	0	1	0	1	0	0	0	0	0	0	0	0	0	0	0	0	0	0	0	0	0
AP3S1	AP3S1	adaptor related protein complex 3 subunit sigma 1	HGNC:2013	5q22.3-q23.1	ENSG00000177879	-1.05115	0	0	1.18085	0	1	1.0535	0	0	-1.27656	1	1	0	0	0	0	1	1	1	0	0	0	0	1	1	1	2	0	0	0	0	0	0	0	0	0	0	0	0	0	0	0	0	0
AP4B1	AP4B1	adaptor related protein complex 4 subunit beta 1	HGNC:572	1p13.2	ENSG00000134262	-1.19799	1	1	-1.04622	0	0	-1.07325	0	0	-1.03888	0	0	0	0	0	0	1	0	1	0	0	0	0	0	1	0	1	0	0	0	0	0	0	0	0	0	0	0	0	0	0	0	0	0
APBB3	APBB3	amyloid beta precursor protein binding family B member 3	HGNC:20708	5q31.3	ENSG00000113108	1.10028	0	0	-1.08666	0	0	1.22471	0	0	1.6307	1	1	0	0	0	0	1	1	1	0	0	0	0	0	1	1	1	0	0	0	0	0	0	0	0	0	0	0	0	0	1	0	0	0
APC2	APC2	APC regulator of WNT signaling pathway 2	HGNC:24036	19p13.3	ENSG00000115266	1.43423	0	0	2789.3	1	1	-1.56609	0	0	1.23192	0	0	0	0	0	0	1	0	1	0	0	0	0	0	1	0	1	0	0	0	0	0	0	0	0	0	0	0	0	0	0	0	0	0
APEH	APEH	acylaminoacyl-peptide hydrolase	HGNC:586	3p21.31	ENSG00000164062	1.15346	1	1	-1.05577	0	0	-1.06121	0	0	-1.03887	0	0	0	0	0	0	1	0	1	0	0	0	0	0	1	0	1	0	0	0	0	0	0	0	0	0	0	0	0	0	0	0	0	0
APEX1	APEX1	apurinic/apyrimidinic endodeoxyribonuclease 1	HGNC:587	14q11.2	ENSG00000100823	1.10966	0	1	-1.11175	0	0	1.06737	0	0	1.15998	0	0	0	0	0	0	0	0	0	0	0	0	0	0	1	0	1	0	0	0	0	0	1	0	1	0	0	0	1	0	0	0	0	0
APLP2	APLP2	amyloid beta precursor like protein 2	HGNC:598	11q24.3	ENSG00000084234	-1.01069	0	0	1.11009	1	1	1.0703	0	0	-1.0381	0	0	0	0	0	0	1	0	1	0	0	0	0	0	1	0	1	0	0	0	0	0	1	0	0	1	0	0	1	0	0	0	0	0
APMAP	APMAP	adipocyte plasma membrane associated protein	HGNC:13238	20p11.21	ENSG00000101474	-1.04832	0	0	-1.0883	0	0	-1.06325	0	0	-1.20883	1	1	0	0	0	0	1	1	1	0	0	0	0	0	1	1	1	0	0	0	0	0	0	0	0	0	0	0	0	0	0	0	0	0
APOA1	APOA1	apolipoprotein A1	HGNC:600	11q23.3	ENSG00000118137	1.48628	0	0	-2.24783	0	1	1.53031	0	0	2.1859	0	0	0	0	0	0	0	0	0	0	0	0	0	0	1	0	1	0	0	1	0	1	0	0	0	0	0	0	0	0	0	0	0	0
APOA1BP	NAXE	NAD(P)HX epimerase	HGNC:18453	1q22		1.17288	1	1	1.05488	0	0	1.00404	0	0	1.04047	0	0	0	0	0	0	1	0	1	0	0	0	0	0	1	0	1	0	0	0	0	0	0	0	0	0	0	0	0	0	0	0	0	0
APOB	APOB	apolipoprotein B	HGNC:603	2p24.1	ENSG00000084674	-1.20276	0	0	-1.73069	1	1	-1.31194	0	0	-1.225	0	0	0	0	0	0	1	0	1	0	0	0	0	0	1	0	1	0	0	0	0	0	0	0	0	0	0	0	0	0	0	0	0	0
APOBEC3B	APOBEC3B	apolipoprotein B mRNA editing enzyme catalytic subunit 3B	HGNC:17352	22q13.1	ENSG00000179750	-1.52755	1	1	-1.17018	0	0	-1.06234	0	0	-1.28032	0	0	0	0	0	0	1	0	1	0	0	0	0	0	1	0	1	0	0	0	0	0	0	0	0	0	0	0	0	0	0	0	0	0
APOBEC3D	APOBEC3D	apolipoprotein B mRNA editing enzyme catalytic subunit 3D	HGNC:17354	22q13.1	ENSG00000243811	-1.76136	0	1	-1.06087	0	0	-1.03104	0	0	1.03904	0	0	0	0	0	0	0	0	0	0	0	0	0	0	1	0	1	0	0	0	0	0	0	0	0	0	0	0	0	0	0	0	0	0
APOBEC3F	APOBEC3F	apolipoprotein B mRNA editing enzyme catalytic subunit 3F	HGNC:17356	22q13.1	ENSG00000128394	-1.31028	1	1	-1.15613	0	0	-1.02362	0	0	1.03494	0	0	0	0	0	0	1	0	1	0	0	0	0	0	1	0	1	0	0	0	0	0	0	0	0	0	0	0	0	0	0	0	0	0
APOBR	APOBR	apolipoprotein B receptor	HGNC:24087	16p12.1	ENSG00000184730	1.23652	0	0	-1.75735	1	1	1.05084	0	0	-1.37835	1	1	0	0	0	1	1	1	2	0	0	0	0	1	1	1	2	0	0	0	0	0	0	0	0	0	0	0	0	0	1	0	0	0
APOL1	APOL1	apolipoprotein L1	HGNC:618	22q12.3	ENSG00000100342	-1.10717	0	0	-1.06034	0	0	-1.05447	0	0	-1.47495	1	1	0	0	0	0	1	1	1	0	0	0	0	0	1	1	1	0	0	0	0	0	0	0	0	0	0	0	0	0	0	0	0	0
APOL4	APOL4	apolipoprotein L4	HGNC:14867	22q12.3	ENSG00000100336	-1.36921	0	0	-1.60395	1	1	1.06248	0	0	-1.05957	0	0	0	0	0	0	1	0	1	0	0	0	0	0	1	0	1	0	0	0	0	0	0	0	0	0	0	0	0	0	0	0	0	0
APOL6	APOL6	apolipoprotein L6	HGNC:14870	22q12.3	ENSG00000221963	-1.15136	1	1	-1.09834	0	0	-1.10279	0	0	-1.19656	0	0	0	0	0	0	1	0	1	0	0	0	0	0	1	0	1	0	0	0	0	0	1	0	1	0	0	0	1	0	1	0	0	0
APOPT1	COA8	cytochrome c oxidase assembly factor 8	HGNC:20492	14q32.33	ENSG00000256053	1.55718	0	0	1.02609	0	0	1.4509	0	0	1.90142	0	1	0	0	0	0	0	0	0	0	0	0	0	0	1	1	1	0	0	0	0	0	0	0	0	0	0	0	0	0	0	0	0	0
APPL2	APPL2	adaptor protein, phosphotyrosine interacting with PH domain and leucine zipper 2	HGNC:18242	12q23.3	ENSG00000136044	1.41115	1	1	1.33701	1	1	1.49562	1	1	1.71974	1	1	1	1	1	1	1	1	4	1	1	1	1	1	1	1	4	1	1	0	0	1	1	1	1	1	1	1	4	1	1	1	1	1
APRT	APRT	adenine phosphoribosyltransferase	HGNC:626	16q24.3	ENSG00000198931	1.11968	0	1	-1.1344	0	0	-1.03742	0	0	-1.10656	0	0	0	0	0	0	0	0	0	0	0	0	0	0	1	0	1	0	1	0	0	1	0	0	0	0	0	0	0	0	1	1	0	0
AQP1	AQP1	aquaporin 1 (Colton blood group)	HGNC:633	7p14.3	ENSG00000240583	-1.9057	1	1	-1.71471	1	1	-1.50083	0	0	-1.24959	0	0	1	0	0	0	1	0	2	0	1	0	0	0	1	0	2	0	0	1	0	1	0	0	0	0	0	0	0	0	1	1	0	0
AQP12B	AQP12B	aquaporin 12B	HGNC:6096	2q37.3	ENSG00000185176	-3.59621	0	0	-1.62786	1	1	-1.6627	0	0	1.20219	0	0	0	0	0	0	1	0	1	0	0	0	0	0	1	0	1	0	0	0	0	0	0	0	0	0	0	0	0	0	0	0	0	0
AQP3	AQP3	aquaporin 3 (Gill blood group)	HGNC:636	9p13.3	ENSG00000165272	-2.36487	1	1	-1.04336	0	0	-6.65917	1	1	-1.34846	0	0	0	0	1	0	1	1	2	0	0	0	1	0	1	1	2	0	0	0	0	0	1	0	1	0	1	0	2	0	1	0	1	0
AQP5	AQP5	aquaporin 5	HGNC:638	12q13.12	ENSG00000161798	-1.69323	1	1	-1.52896	1	1	-1.94762	1	1	-1.67241	1	1	1	1	1	1	1	1	4	1	1	1	1	1	1	1	4	1	0	0	0	0	0	0	0	0	0	0	0	0	1	0	1	0
ARAP3	ARAP3	ArfGAP with RhoGAP domain, ankyrin repeat and PH domain 3	HGNC:24097	5q31.3	ENSG00000120318	-1.39386	0	1	-1.18376	0	0	-1.17497	0	0	-1.18354	0	0	0	0	0	0	0	0	0	0	0	0	0	0	1	0	1	0	0	1	0	1	0	0	0	0	0	0	0	0	0	0	0	0
AREG	AREG	amphiregulin	HGNC:651	4q13.3	ENSG00000109321	1.92193	1	1	2.42074	1	1	1.48249	0	0	1.47912	1	1	1	0	0	1	1	1	3	0	1	0	0	1	1	1	3	0	1	1	0	1	1	1	1	1	0	1	3	0	1	1	0	0
ARF3	ARF3	ADP ribosylation factor 3	HGNC:654	12q13.12	ENSG00000134287	1.0358	0	0	-1.00351	0	0	-1.05699	0	0	-1.13945	0	1	0	0	0	0	0	0	0	0	0	0	0	0	1	1	1	0	0	0	0	0	0	0	0	0	0	0	0	0	0	0	0	0
ARF6	ARF6	ADP ribosylation factor 6	HGNC:659	14q21.3	ENSG00000165527	-1.0227	0	0	1.0898	0	0	-1.13813	0	0	-1.1454	0	1	0	0	0	0	0	0	0	0	0	0	0	0	1	1	1	0	0	1	0	1	0	0	0	0	0	0	0	0	1	1	0	0
ARFGAP1	ARFGAP1	ADP ribosylation factor GTPase activating protein 1	HGNC:15852	20q13.33	ENSG00000101199	-1.0299	0	0	-1.00198	0	0	1.09014	0	0	-1.11823	0	1	0	0	0	0	0	0	0	0	0	0	0	0	1	1	1	0	0	0	0	0	0	0	0	0	0	0	0	0	0	0	0	0
ARFGAP3	ARFGAP3	ADP ribosylation factor GTPase activating protein 3	HGNC:661	22q13.2	ENSG00000242247	-1.10107	0	0	1.32451	1	1	1.08483	0	0	-1.00954	0	0	0	0	0	0	1	0	1	0	0	0	0	0	1	0	1	0	0	0	0	0	0	0	0	0	0	0	0	0	1	0	0	0
ARFGEF2	ARFGEF2	ADP ribosylation factor guanine nucleotide exchange factor 2	HGNC:15853	20q13.13	ENSG00000124198	-1.13999	1	1	-1.03386	0	0	1.00683	0	0	-1.03201	0	0	0	0	0	0	1	0	1	0	0	0	0	0	1	0	1	0	0	0	0	0	1	0	1	0	0	0	1	0	0	0	0	0
ARHGAP1	ARHGAP1	Rho GTPase activating protein 1	HGNC:673	11p11.2	ENSG00000175220	-1.08329	0	0	-1.12454	0	1	-1.14518	0	0	-1.0342	0	0	0	0	0	0	0	0	0	0	0	0	0	0	1	0	1	0	0	0	0	0	0	0	0	0	0	0	0	0	0	0	0	0
ARHGAP10	ARHGAP10	Rho GTPase activating protein 10	HGNC:26099	4q31.23	ENSG00000071205	-1.15156	0	0	1.63829	1	1	1.12707	0	0	1.34959	0	0	0	0	0	0	1	0	1	0	0	0	0	0	1	0	1	0	0	0	0	0	0	0	0	0	0	0	0	0	0	0	0	0
ARHGAP11A	ARHGAP11A	Rho GTPase activating protein 11A	HGNC:15783	15q13.3	ENSG00000198826	-1.26842	1	1	-1.65092	1	1	-1.49144	0	0	-1.19274	0	0	1	0	0	0	1	0	2	0	1	0	0	0	1	0	2	0	0	0	0	0	0	0	0	0	0	0	0	0	0	0	0	0
ARHGAP18	ARHGAP18	Rho GTPase activating protein 18	HGNC:21035	6q22.33	ENSG00000146376	-1.10164	0	0	-1.15639	0	1	-1.14554	0	0	-1.02411	0	0	0	0	0	0	0	0	0	0	0	0	0	0	1	0	1	0	0	1	0	1	1	1	0	1	0	0	1	0	0	0	0	0
ARHGAP21	ARHGAP21	Rho GTPase activating protein 21	HGNC:23725	10p12.1	ENSG00000107863	-1.06181	0	0	1.25823	1	1	-1.09942	0	0	-1.03661	0	0	0	0	0	0	1	0	1	0	0	0	0	0	1	0	1	0	0	0	0	0	0	0	0	0	0	0	0	0	0	0	0	0
ARHGAP25	ARHGAP25	Rho GTPase activating protein 25	HGNC:28951	2p13.3	ENSG00000163219	7.08514	0	0	6.07052	0	0	4.0062	1	1	7.65049	1	1	0	1	0	0	1	1	2	0	0	1	0	0	1	1	2	0	0	1	0	1	0	0	0	0	0	0	0	0	1	1	1	1
ARHGAP27	ARHGAP27	Rho GTPase activating protein 27	HGNC:31813	17q21.31	ENSG00000159314	-1.08758	0	0	-1.03164	0	0	-1.15921	0	0	-1.21173	1	1	0	0	0	0	1	1	1	0	0	0	0	0	1	1	1	0	0	0	0	0	1	0	0	0	0	1	1	0	1	0	0	0
ARHGAP29	ARHGAP29	Rho GTPase activating protein 29	HGNC:30207	1p22.1	ENSG00000137962	1.22564	0	0	1.45933	1	1	-1.38149	0	0	1.97515	0	0	0	0	0	0	1	0	1	0	0	0	0	0	1	0	1	0	0	1	0	1	0	0	0	0	0	0	0	0	1	1	0	0
ARHGAP5	ARHGAP5	Rho GTPase activating protein 5	HGNC:675	14q12	ENSG00000100852	1.04342	0	0	1.42007	1	1	1.11379	0	0	1.12793	0	0	0	0	0	0	1	0	1	0	0	0	0	0	1	0	1	0	0	1	0	1	0	0	0	0	0	0	0	0	0	0	0	0
ARHGAP6	ARHGAP6	Rho GTPase activating protein 6	HGNC:676	Xp22.2	ENSG00000047648	-1.36223	1	1	-1.23283	0	0	-1.29577	0	0	-1.33786	0	0	0	0	0	0	1	0	1	0	0	0	0	0	1	0	1	0	0	0	0	0	0	0	0	0	0	0	0	0	1	0	0	0
ARHGDIG	ARHGDIG	Rho GDP dissociation inhibitor gamma	HGNC:680	16p13.3	ENSG00000242173	1.22517	0	0	1.55198	1	1	-1.0431	0	0	1.52814	0	1	0	0	0	0	1	0	1	0	0	0	0	1	1	1	2	0	0	0	0	0	1	0	0	1	0	1	2	0	0	0	0	0
ARHGEF10L	ARHGEF10L	Rho guanine nucleotide exchange factor 10 like	HGNC:25540	1p36.13	ENSG00000074964	1.1823	1	1	-1.16623	0	1	1.00777	0	0	-1.20884	0	1	0	0	0	0	1	0	1	0	1	0	0	1	1	1	3	0	0	0	0	0	0	0	0	0	0	0	0	0	1	0	0	0
ARHGEF18	ARHGEF18	Rho/Rac guanine nucleotide exchange factor 18	HGNC:17090	19p13.2	ENSG00000104880	1.01215	0	0	1.23653	1	1	-1.0117	0	0	-1.09792	0	0	0	0	0	0	1	0	1	0	0	0	0	0	1	0	1	0	0	0	0	0	0	0	0	0	0	0	0	0	0	0	0	0
ARHGEF19	ARHGEF19	Rho guanine nucleotide exchange factor 19	HGNC:26604	1p36.13	ENSG00000142632	-1.32721	1	1	-1.08515	0	0	-1.13924	0	0	-1.15909	0	0	0	0	0	0	1	0	1	0	0	0	0	0	1	0	1	0	0	0	0	0	1	0	1	0	0	0	1	0	0	0	0	0
ARHGEF2	ARHGEF2	Rho/Rac guanine nucleotide exchange factor 2	HGNC:682	1q22	ENSG00000116584	-1.2197	1	1	-1.06035	0	0	-1.1402	0	0	-1.14045	0	0	0	0	0	0	1	0	1	0	0	0	0	0	1	0	1	0	0	0	0	0	0	0	0	0	0	0	0	0	1	0	0	0
ARHGEF28	ARHGEF28	Rho guanine nucleotide exchange factor 28	HGNC:30322	5q13.2	ENSG00000214944	2.22676	1	1	3.08279	1	1	1.8371	1	1	2.4329	1	1	1	1	1	1	1	1	4	1	1	1	1	1	1	1	4	1	1	1	0	1	0	0	0	0	0	0	0	0	1	1	1	1
ARHGEF3	ARHGEF3	Rho guanine nucleotide exchange factor 3	HGNC:683	3p14.3	ENSG00000163947	-1.28344	1	1	1.16384	0	0	-1.11748	0	0	-1.15211	0	0	0	0	0	0	1	0	1	0	0	0	0	0	1	0	1	0	0	0	0	0	0	0	0	0	0	0	0	0	1	0	0	0
ARHGEF37	ARHGEF37	Rho guanine nucleotide exchange factor 37	HGNC:34430	5q32	ENSG00000183111	-1.1333	0	0	-1.24751	1	1	-1.15948	0	0	-1.24934	1	1	0	0	0	1	1	1	2	0	0	0	0	1	1	1	2	0	0	1	0	1	0	0	0	0	0	0	0	0	0	0	0	0
ARHGEF38	ARHGEF38	Rho guanine nucleotide exchange factor 38	HGNC:25968	4q24	ENSG00000236699	1.15916	0	0	1.20246	0	0	1.43465	0	0	1.85236	1	1	0	0	0	0	1	1	1	0	0	0	0	0	1	1	1	0	1	0	0	1	0	0	0	0	0	0	0	0	1	1	0	0
ARHGEF40	ARHGEF40	Rho guanine nucleotide exchange factor 40	HGNC:25516	14q11.2	ENSG00000165801	-1.36572	1	1	-1.71238	1	1	-1.29397	0	0	-1.48236	1	1	1	0	0	1	1	1	3	0	1	0	0	1	1	1	3	0	0	0	0	0	0	0	0	0	0	0	0	0	1	0	0	0
ARID1B	ARID1B	AT-rich interaction domain 1B	HGNC:18040	6q25.3	ENSG00000049618	-1.13244	0	0	1.22361	0	1	1.08023	0	0	1.01922	0	0	0	0	0	0	0	0	0	0	0	0	0	0	1	0	1	0	0	1	0	1	1	1	0	1	0	0	1	0	0	0	0	0
ARID3B	ARID3B	AT-rich interaction domain 3B	HGNC:14350	15q24.1	ENSG00000179361	1.29532	0	1	3.07157	1	1	1.56644	0	0	1.12862	0	0	0	0	0	0	1	0	1	0	1	0	0	0	1	0	2	0	0	1	0	1	0	0	0	0	0	0	0	0	1	1	0	0
ARID5B	ARID5B	AT-rich interaction domain 5B	HGNC:17362	10q21.2	ENSG00000150347	-1.09329	0	0	-1.1776	0	1	-1.20262	0	0	-1.12252	0	0	0	0	0	0	0	0	0	0	0	0	0	0	1	0	1	0	1	1	0	1	0	0	0	0	0	0	0	0	1	1	0	0
ARIH1	ARIH1	ariadne RBR E3 ubiquitin protein ligase 1	HGNC:689	15q24.1	ENSG00000166233	1.00128	0	0	1.1927	1	1	1.06439	0	0	1.14977	0	0	0	0	0	0	1	0	1	0	0	0	0	0	1	0	1	0	1	0	0	1	0	0	0	0	0	0	0	0	0	0	0	0
ARL1	ARL1	ADP ribosylation factor like GTPase 1	HGNC:692	12q23.2	ENSG00000120805	-1.04869	0	0	-1.02883	0	0	-1.03819	0	0	-1.18845	1	1	0	0	0	0	1	1	1	0	0	0	0	0	1	1	1	0	0	0	0	0	0	0	0	0	0	0	0	0	0	0	0	0
ARL14	ARL14	ADP ribosylation factor like GTPase 14	HGNC:22974	3q25.33	ENSG00000179674	1.21148	0	0	1.27649	1	1	-1.09554	0	0	1.07385	0	0	0	0	0	0	1	0	1	0	0	0	0	0	1	0	1	0	0	1	0	1	1	1	0	1	0	0	1	0	0	0	0	0
ARL2BP	ARL2BP	ADP ribosylation factor like GTPase 2 binding protein	HGNC:17146	16q13	ENSG00000102931	1.15999	0	1	1.45501	1	1	1.21504	0	0	1.37344	1	1	0	0	0	1	1	1	2	0	1	0	0	1	1	1	3	0	0	1	0	1	1	1	1	1	0	1	3	0	1	1	0	0
ARL4C	ARL4C	ADP ribosylation factor like GTPase 4C	HGNC:698	2q37.1	ENSG00000188042	1.02109	0	0	2.12557	1	1	1.1859	0	0	-1.0046	0	0	0	0	0	0	1	0	1	0	0	0	0	0	1	0	1	0	0	0	0	0	0	0	0	0	0	0	0	0	1	0	0	0
ARL4D	ARL4D	ADP ribosylation factor like GTPase 4D	HGNC:656	17q21.31	ENSG00000175906	2.1715	1	1	2.67055	1	1	1.80357	0	0	1.13395	0	0	1	0	0	0	1	0	2	0	1	0	0	0	1	0	2	0	0	0	0	0	1	0	1	1	0	0	2	0	0	0	0	0
ARL5B	ARL5B	ADP ribosylation factor like GTPase 5B	HGNC:23052	10p12.31	ENSG00000165997	1.00803	0	0	1.95227	1	1	1.30502	0	0	1.42976	1	1	0	0	0	1	1	1	2	0	0	0	0	1	1	1	2	0	0	1	0	1	0	0	0	0	0	0	0	0	1	1	0	0
ARL6IP1	ARL6IP1	ADP ribosylation factor like GTPase 6 interacting protein 1	HGNC:697	16p12.3	ENSG00000170540	1.04645	0	0	1.23698	1	1	1.0691	0	0	-1.04003	0	0	0	0	0	0	1	0	1	0	0	0	0	0	1	0	1	0	1	0	0	1	0	0	0	0	0	0	0	0	0	0	0	0
ARL8A	ARL8A	ADP ribosylation factor like GTPase 8A	HGNC:25192	1q32.1	ENSG00000143862	1.0569	0	0	1.20143	0	1	1.11301	0	0	-1.06292	0	0	0	0	0	0	0	0	0	0	0	0	0	0	1	0	1	0	0	0	0	0	0	0	0	0	0	0	0	0	0	0	0	0
ARL8B	ARL8B	ADP ribosylation factor like GTPase 8B	HGNC:25564	3p26.1	ENSG00000134108	1.04029	0	0	1.212	1	1	1.08735	0	0	1.06339	0	0	0	0	0	0	1	0	1	0	0	0	0	0	1	0	1	0	0	0	0	0	0	0	0	0	0	0	0	0	0	0	0	0
ARMC6	ARMC6	armadillo repeat containing 6	HGNC:25049	19p13.11	ENSG00000105676	1.09398	0	0	-1.28701	0	1	-1.0545	0	0	1.01672	0	0	0	0	0	0	0	0	0	0	0	0	0	0	1	0	1	0	0	0	0	0	0	0	0	0	0	0	0	0	1	0	0	0
ARMC7	ARMC7	armadillo repeat containing 7	HGNC:26168	17q25.1	ENSG00000125449	1.3389	1	1	1.02905	0	0	1.05546	0	0	-1.04745	0	0	0	0	0	0	1	0	1	0	0	0	0	0	1	0	1	0	0	0	0	0	0	0	0	0	0	0	0	0	1	0	0	0
ARMC9	ARMC9	armadillo repeat containing 9	HGNC:20730	2q37.1	ENSG00000135931	1.00462	0	0	-1.92824	1	1	-1.11881	0	0	1.0386	0	0	0	0	0	0	1	0	1	0	0	0	0	0	1	0	1	0	0	0	0	0	0	0	0	0	0	0	0	0	0	0	0	0
ARMCX4	ARMCX4	armadillo repeat containing X-linked 4	HGNC:28615	Xq22.1	ENSG00000196440	-1.02851	0	0	-1.45519	0	1	-1.07968	0	0	1.03805	0	0	0	0	0	0	0	0	0	0	0	0	0	0	1	0	1	0	0	0	0	0	0	0	0	0	0	0	0	0	0	0	0	0
ARPC1A	ARPC1A	actin related protein 2/3 complex subunit 1A	HGNC:703	7q22.1	ENSG00000241685	1.07385	0	0	1.16421	1	1	1.02321	0	0	-1.04798	0	0	0	0	0	0	1	0	1	0	0	0	0	0	1	0	1	0	0	0	0	0	0	0	0	0	0	0	0	0	0	0	0	0
ARPC1B	ARPC1B	actin related protein 2/3 complex subunit 1B	HGNC:704	7q22.1	ENSG00000130429	1.13843	0	1	1.10365	0	1	-1.0061	0	0	1.03964	0	0	0	0	0	0	0	0	0	0	1	0	0	0	1	0	2	0	0	0	0	0	0	0	0	0	0	0	0	0	0	0	0	0
ARPC2	ARPC2	actin related protein 2/3 complex subunit 2	HGNC:705	2q35	ENSG00000163466	1.10405	0	0	1.31607	1	1	1.06969	0	0	1.173	1	1	0	0	0	1	1	1	2	0	0	0	0	1	1	1	2	0	0	0	0	0	1	0	0	1	0	1	2	0	1	0	0	0
ARPC5	ARPC5	actin related protein 2/3 complex subunit 5	HGNC:708	1q25.3	ENSG00000162704	1.12849	1	1	1.23399	1	1	1.06778	0	0	1.02784	0	0	1	0	0	0	1	0	2	0	1	0	0	0	1	0	2	0	0	0	0	0	0	0	0	0	0	0	0	0	1	0	0	0
ARPC5L	ARPC5L	actin related protein 2/3 complex subunit 5 like	HGNC:23366	9q33.3	ENSG00000136950	1.14429	0	1	1.10929	0	0	1.00156	0	0	-1.11243	0	0	0	0	0	0	0	0	0	0	0	0	0	0	1	0	1	0	0	0	0	0	0	0	0	0	0	0	0	0	0	0	0	0
ARPP19	ARPP19	cAMP regulated phosphoprotein 19	HGNC:16967	15q21.2	ENSG00000128989	-1.03613	0	0	1.25488	1	1	-1.02779	0	0	-1.01846	0	0	0	0	0	0	1	0	1	0	0	0	0	0	1	0	1	0	0	0	0	0	1	0	0	1	0	0	1	0	0	0	0	0
ARRB1	ARRB1	arrestin beta 1	HGNC:711	11q13.4	ENSG00000137486	-1.15491	0	1	-1.2307	1	1	-1.36051	0	0	-1.02969	0	0	0	0	0	0	1	0	1	0	1	0	0	0	1	0	2	0	0	0	0	0	0	0	0	0	0	0	0	0	1	0	0	0
ARRDC1	ARRDC1	arrestin domain containing 1	HGNC:28633	9q34.3	ENSG00000197070	1.18623	0	1	-1.07021	0	0	-1.00113	0	0	-1.06699	0	0	0	0	0	0	0	0	0	0	0	0	0	0	1	0	1	0	0	0	0	0	0	0	0	0	0	0	0	0	0	0	0	0
ARRDC3	ARRDC3	arrestin domain containing 3	HGNC:29263	5q14.3	ENSG00000113369	-1.02695	0	0	1.7529	1	1	1.41117	0	0	1.18497	0	0	0	0	0	0	1	0	1	0	0	0	0	0	1	0	1	0	1	1	0	1	0	0	0	0	0	0	0	0	1	1	0	0
AS3MT	AS3MT	arsenite methyltransferase	HGNC:17452	10q24.32	ENSG00000214435	-1.23661	0	0	-4.6419	0	1	1.69981	0	0	-5.9292	0	0	0	0	0	0	0	0	0	0	0	0	0	0	1	0	1	0	0	0	0	0	0	0	0	0	0	0	0	0	0	0	0	0
ASAH1	ASAH1	N-acylsphingosine amidohydrolase 1	HGNC:735	8p22	ENSG00000104763	1.00074	0	0	-1.1622	1	1	-1.04886	0	0	-1.2195	0	1	0	0	0	0	1	0	1	0	0	0	0	1	1	1	2	0	0	0	0	0	0	0	0	0	0	0	0	0	0	0	0	0
ASAP2	ASAP2	ArfGAP with SH3 domain, ankyrin repeat and PH domain 2	HGNC:2721	2p25.1	ENSG00000151693	1.04172	0	0	1.21352	1	1	1.06511	0	0	1.132	0	0	0	0	0	0	1	0	1	0	0	0	0	0	1	0	1	0	0	0	0	0	1	0	0	1	0	0	1	0	0	0	0	0
ASAP3	ASAP3	ArfGAP with SH3 domain, ankyrin repeat and PH domain 3	HGNC:14987	1p36.12	ENSG00000088280	-1.44121	0	1	-1.7386	1	1	-1.13398	0	0	-1.18847	0	1	0	0	0	0	1	0	1	0	1	0	0	1	1	1	3	0	0	0	0	0	0	0	0	0	0	0	0	0	1	0	0	0
ASB13	ASB13	ankyrin repeat and SOCS box containing 13	HGNC:19765	10p15.1	ENSG00000196372	1.07826	0	0	-1.23451	1	1	-1.04632	0	0	-1.08783	0	0	0	0	0	0	1	0	1	0	0	0	0	0	1	0	1	0	0	0	0	0	0	0	0	0	0	0	0	0	0	0	0	0
ASCC2	ASCC2	activating signal cointegrator 1 complex subunit 2	HGNC:24103	22q12.2	ENSG00000100325	-1.02688	0	0	-1.15142	1	1	-1.00295	0	0	-1.14563	1	1	0	0	0	1	1	1	2	0	0	0	0	1	1	1	2	0	0	0	0	0	0	0	0	0	0	0	0	0	0	0	0	0
ASH1L	ASH1L	ASH1 like histone lysine methyltransferase	HGNC:19088	1q22	ENSG00000116539	-1.1718	0	1	-1.00978	0	0	-1.07018	0	0	1.04333	0	0	0	0	0	0	0	0	0	0	0	0	0	0	1	0	1	0	0	0	0	0	0	0	0	0	0	0	0	0	0	0	0	0
ASIC1	ASIC1	acid sensing ion channel subunit 1	HGNC:100	12q13.12	ENSG00000110881	-1.05204	0	0	-1.67078	0	1	-1.49135	0	0	1.24022	0	0	0	0	0	0	0	0	0	0	0	0	0	0	1	0	1	0	0	0	0	0	0	0	0	0	0	0	0	0	1	0	0	0
ASL	ASL	argininosuccinate lyase	HGNC:746	7q11.21	ENSG00000126522	1.05632	0	0	-1.13993	1	1	-1.04288	0	0	-1.11119	0	0	0	0	0	0	1	0	1	0	0	0	0	0	1	0	1	0	0	0	0	0	0	0	0	0	0	0	0	0	0	0	0	0
ASNA1	GET3	guided entry of tail-anchored proteins factor 3, ATPase	HGNC:752	19p13.13	ENSG00000198356	1.15774	0	1	-1.08718	0	0	1.01257	0	0	1.00222	0	0	0	0	0	0	0	0	0	0	0	0	0	0	1	0	1	0	0	0	0	0	0	0	0	0	0	0	0	0	0	0	0	0
ASPH	ASPH	aspartate beta-hydroxylase	HGNC:757	8q12.3	ENSG00000198363	1.43281	1	1	1.827	1	1	1.29579	1	1	1.2157	1	1	1	1	1	1	1	1	4	1	1	1	1	1	1	1	4	1	0	0	0	0	0	0	0	0	0	0	0	0	1	0	1	0
ASPHD2	ASPHD2	aspartate beta-hydroxylase domain containing 2	HGNC:30437	22q12.1	ENSG00000128203	-1.16053	0	0	-1.20381	0	0	-1.30465	0	0	-1.52554	1	1	0	0	0	0	1	1	1	0	0	0	0	0	1	1	1	0	0	0	0	0	0	0	0	0	0	0	0	0	1	0	0	0
ASPM	ASPM	assembly factor for spindle microtubules	HGNC:19048	1q31.3	ENSG00000066279	-1.52643	1	1	-2.37528	1	1	-1.74398	0	0	1.06779	0	0	1	0	0	0	1	0	2	0	1	0	0	0	1	0	2	0	0	0	0	0	0	0	0	0	0	0	0	0	0	0	0	0
ASS1	ASS1	argininosuccinate synthase 1	HGNC:758	9q34.11	ENSG00000130707	-1.14071	0	1	-1.09008	0	0	-1.12502	0	0	-1.05439	0	0	0	0	0	0	0	0	0	0	0	0	0	0	1	0	1	0	0	1	0	1	0	0	0	0	0	0	0	0	1	1	0	0
ATF3	ATF3	activating transcription factor 3	HGNC:785	1q32.3	ENSG00000162772	1.16203	0	0	1.55507	1	1	1.01089	0	0	-1.08827	0	0	0	0	0	0	1	0	1	0	0	0	0	0	1	0	1	0	0	0	0	0	0	0	0	0	0	0	0	0	0	0	0	0
ATG16L1	ATG16L1	autophagy related 16 like 1	HGNC:21498	2q37.1	ENSG00000085978	1.05758	0	0	1.26595	1	1	-1.13365	0	0	-1.19954	0	0	0	0	0	0	1	0	1	0	0	0	0	0	1	0	1	0	0	0	0	0	0	0	0	0	0	0	0	0	1	0	0	0
ATG16L2	ATG16L2	autophagy related 16 like 2	HGNC:25464	11q13.4	ENSG00000168010	-1.07868	0	0	-1.50985	1	1	-1.17052	0	0	1.21717	0	0	0	0	0	0	1	0	1	0	0	0	0	0	1	0	1	0	0	0	0	0	0	0	0	0	0	0	0	0	0	0	0	0
ATG2B	ATG2B	autophagy related 2B	HGNC:20187	14q32.2	ENSG00000066739	-1.03773	0	0	-1.22995	0	1	-1.02893	0	0	-1.00119	0	0	0	0	0	0	0	0	0	0	0	0	0	0	1	0	1	0	0	0	0	0	0	0	0	0	0	0	0	0	0	0	0	0
ATHL1	PGGHG	protein-glucosylgalactosylhydroxylysine glucosidase	HGNC:26210	11p15.5		-1.22571	0	0	-1.4358	1	1	-1.01832	0	0	-1.30532	0	0	0	0	0	0	1	0	1	0	0	0	0	0	1	0	1	0	0	0	0	0	0	0	0	0	0	0	0	0	0	0	0	0
ATL1	ATL1	atlastin GTPase 1	HGNC:11231	14q22.1	ENSG00000198513	-1.24743	0	0	-1.45154	1	1	1.03675	0	0	-1.03631	0	0	0	0	0	0	1	0	1	0	0	0	0	0	1	0	1	0	0	1	0	1	0	0	0	0	0	0	0	0	0	0	0	0
ATM	ATM	ATM serine/threonine kinase	HGNC:795	11q22.3	ENSG00000149311	-1.32305	0	1	-1.03611	0	0	-1.05114	0	0	1.34883	1	1	0	0	0	0	1	1	1	0	0	0	0	0	1	1	2	0	0	0	0	0	0	0	0	0	0	0	0	0	0	0	0	0
ATP10B	ATP10B	ATPase phospholipid transporting 10B (putative)	HGNC:13543	5q34	ENSG00000118322	-1.1795	0	1	1.02641	0	0	-1.01117	0	0	-1.12486	0	0	0	0	0	0	0	0	0	0	0	0	0	0	1	0	1	0	0	1	0	1	0	0	0	0	0	0	0	0	0	0	0	0
ATP11A	ATP11A	ATPase phospholipid transporting 11A	HGNC:13552	13q34	ENSG00000068650	1.03158	0	0	1.12184	0	1	-1.10338	0	0	1.01695	0	0	0	0	0	0	0	0	0	0	0	0	0	0	1	0	1	0	0	0	0	0	0	0	0	0	0	0	0	0	1	0	0	0
ATP11B	ATP11B	ATPase phospholipid transporting 11B (putative)	HGNC:13553	3q26.33	ENSG00000058063	-1.09789	0	0	1.15513	0	1	1.03674	0	0	1.03003	0	0	0	0	0	0	0	0	0	0	0	0	0	0	1	0	1	0	0	1	0	1	0	0	0	0	0	0	0	0	0	0	0	0
ATP13A3	ATP13A3	ATPase 13A3	HGNC:24113	3q29	ENSG00000133657	-1.17848	1	1	-1.00153	0	0	-1.1138	0	0	-1.02697	0	0	0	0	0	0	1	0	1	0	0	0	0	0	1	0	1	0	0	0	0	0	0	0	0	0	0	0	0	0	0	0	0	0
ATP1A1	ATP1A1	ATPase Na+/K+ transporting subunit alpha 1	HGNC:799	1p13.1	ENSG00000163399	-1.12044	0	1	-1.08346	0	0	-1.1264	0	0	-1.1697	1	1	0	0	0	0	1	1	1	0	0	0	0	0	1	1	2	0	0	0	0	0	1	0	1	0	0	1	2	0	1	0	0	0
ATP1B1	ATP1B1	ATPase Na+/K+ transporting subunit beta 1	HGNC:804	1q24.2	ENSG00000143153	-1.18928	1	1	1.01249	0	0	-1.23999	1	1	-1.37984	1	1	0	1	1	0	1	1	3	0	0	1	1	0	1	1	3	0	0	1	0	1	0	0	0	0	0	0	0	0	1	1	1	1
ATP2A3	ATP2A3	ATPase sarcoplasmic/endoplasmic reticulum Ca2+ transporting 3	HGNC:813	17p13.2	ENSG00000074370	-1.43367	1	1	-1.38202	1	1	-1.01935	0	0	-1.79606	1	1	1	0	0	1	1	1	3	0	1	0	0	1	1	1	3	0	0	0	0	0	0	0	0	0	0	0	0	0	1	0	0	0
ATP2B1	ATP2B1	ATPase plasma membrane Ca2+ transporting 1	HGNC:814	12q21.33	ENSG00000070961	1.59012	1	1	2.62028	1	1	1.2261	0	0	2.04174	1	1	1	0	0	1	1	1	3	0	1	0	0	1	1	1	3	0	0	0	0	0	1	0	1	1	0	1	3	0	1	0	0	0
ATP2B4	ATP2B4	ATPase plasma membrane Ca2+ transporting 4	HGNC:817	1q32.1	ENSG00000058668	-1.24508	0	0	1.45433	1	1	-1.04237	0	0	1.25194	0	0	0	0	0	0	1	0	1	0	0	0	0	0	1	0	1	0	0	0	0	0	0	0	0	0	0	0	0	0	0	0	0	0
ATP2C1	ATP2C1	ATPase secretory pathway Ca2+ transporting 1	HGNC:13211	3q22.1	ENSG00000017260	-1.10179	0	0	-1.02986	0	0	-1.12592	0	0	-1.13751	0	1	0	0	0	0	0	0	0	0	0	0	0	0	1	1	1	0	0	0	0	0	0	0	0	0	0	0	0	0	0	0	0	0
ATP2C2	ATP2C2	ATPase secretory pathway Ca2+ transporting 2	HGNC:29103	16q24.1	ENSG00000064270	-1.093	0	0	-1.24039	1	1	-1.17598	0	0	-1.26594	0	0	0	0	0	0	1	0	1	0	0	0	0	0	1	0	1	0	0	1	0	1	0	0	0	0	0	0	0	0	1	1	0	0
ATP5E	ATP5F1E	ATP synthase F1 subunit epsilon	HGNC:838	20q13.32	ENSG00000124172	1.19933	1	1	1.247	1	1	1.09738	0	0	1.02438	0	0	1	0	0	0	1	0	2	0	1	0	0	0	1	0	2	0	0	0	0	0	0	0	0	0	0	0	0	0	0	0	0	0
ATP5J	ATP5PF	ATP synthase peripheral stalk subunit F6	HGNC:847	21q21.3	ENSG00000154723	1.08811	0	0	1.18684	0	1	1.17687	0	0	1.11306	0	0	0	0	0	0	0	0	0	0	0	0	0	0	1	0	1	0	0	0	0	0	0	0	0	0	0	0	0	0	0	0	0	0
ATP5J2	ATP5MF	ATP synthase membrane subunit f	HGNC:848	7q22.1	ENSG00000241468	1.17128	1	1	1.06247	0	0	-1.02529	0	0	1.0211	0	0	0	0	0	0	1	0	1	0	0	0	0	0	1	0	1	0	0	0	0	0	0	0	0	0	0	0	0	0	0	0	0	0
ATP5J2-PTCD1	ATP5MF-PTCD1	ATP5MF-PTCD1 readthrough	HGNC:38844	7q22.1	ENSG00000248919	-4.21951	0	0	5.90643	0	1	-3.10436	0	0	-1.71328	0	0	0	0	0	0	0	0	0	0	0	0	0	0	1	0	1	0	0	0	0	0	0	0	0	0	0	0	0	0	0	0	0	0
ATP6V0A2	ATP6V0A2	ATPase H+ transporting V0 subunit a2	HGNC:18481	12q24.31	ENSG00000185344	-1.0172	0	0	-1.27248	0	1	-1.08537	0	0	-1.1533	0	0	0	0	0	0	0	0	0	0	0	0	0	0	1	0	1	0	0	0	0	0	0	0	0	0	0	0	0	0	0	0	0	0
ATP6V0E2	ATP6V0E2	ATPase H+ transporting V0 subunit e2	HGNC:21723	7q36.1	ENSG00000171130	1.02609	0	0	-1.50905	1	1	-1.17024	0	0	-1.18962	0	0	0	0	0	0	1	0	1	0	0	0	0	0	1	0	1	0	0	0	0	0	0	0	0	0	0	0	0	0	0	0	0	0
ATP6V1E1	ATP6V1E1	ATPase H+ transporting V1 subunit E1	HGNC:857	22q11.21	ENSG00000131100	1.08226	0	0	1.15573	0	1	1.13028	0	0	1.01475	0	0	0	0	0	0	0	0	0	0	0	0	0	0	1	0	1	0	0	0	0	0	0	0	0	0	0	0	0	0	0	0	0	0
ATP7A	ATP7A	ATPase copper transporting alpha	HGNC:869	Xq21.1	ENSG00000165240	-1.34149	1	1	-1.00922	0	0	-1.18661	0	0	-1.01418	0	0	0	0	0	0	1	0	1	0	0	0	0	0	1	0	1	0	0	0	0	0	0	0	0	0	0	0	0	0	0	0	0	0
ATP7B	ATP7B	ATPase copper transporting beta	HGNC:870	13q14.3	ENSG00000123191	-1.08509	0	0	-1.42815	1	1	-1.19862	0	0	1.04244	0	0	0	0	0	0	1	0	1	0	0	0	0	0	1	0	1	0	0	0	0	0	1	0	0	1	0	0	1	0	1	0	0	0
ATP8B1	ATP8B1	ATPase phospholipid transporting 8B1	HGNC:3706	18q21.31	ENSG00000081923	-1.07272	0	0	1.22441	1	1	-1.01719	0	0	-1.05053	0	0	0	0	0	0	1	0	1	0	0	0	0	0	1	0	1	0	0	0	0	0	1	0	0	1	0	0	1	0	0	0	0	0
ATP8B4	ATP8B4	ATPase phospholipid transporting 8B4 (putative)	HGNC:13536	15q21.2	ENSG00000104043	-1.15504	0	0	2.74665	0	0	1.45407	0	0	2.62322	1	1	0	0	0	0	1	1	1	0	0	0	0	0	1	1	1	0	0	0	0	0	0	0	0	0	0	0	0	0	0	0	0	0
ATP9A	ATP9A	ATPase phospholipid transporting 9A (putative)	HGNC:13540	20q13.2	ENSG00000054793	-1.159	0	0	1.21441	0	1	-1.18957	0	0	-1.35619	1	1	0	0	0	0	1	1	1	0	0	0	0	1	1	1	2	0	0	1	0	1	0	0	0	0	0	0	0	0	1	1	0	0
ATP9B	ATP9B	ATPase phospholipid transporting 9B (putative)	HGNC:13541	18q23	ENSG00000166377	1.19066	0	0	-1.78738	0	1	-2.50008	0	0	-1.02199	0	0	0	0	0	0	0	0	0	0	0	0	0	0	1	0	1	0	0	0	0	0	0	0	0	0	0	0	0	0	0	0	0	0
ATPIF1	ATP5IF1	ATP synthase inhibitory factor subunit 1	HGNC:871	1p35.3	ENSG00000130770	1.15858	1	1	1.04359	0	0	1.14375	0	0	-1.08398	0	0	0	0	0	0	1	0	1	0	0	0	0	0	1	0	1	0	0	0	0	0	0	0	0	0	0	0	0	0	0	0	0	0
ATRN	ATRN	attractin	HGNC:885	20p13	ENSG00000088812	-1.06276	0	0	-1.2011	1	1	-1.26406	0	0	1.12169	0	0	0	0	0	0	1	0	1	0	0	0	0	0	1	0	1	0	0	0	0	0	0	0	0	0	0	0	0	0	0	0	0	0
ATXN1	ATXN1	ataxin 1	HGNC:10548	6p22.3	ENSG00000124788	-1.19004	0	0	1.31047	1	1	1.08485	0	0	-1.08667	0	0	0	0	0	0	1	0	1	0	0	0	0	0	1	0	1	0	0	1	0	1	0	0	0	0	0	0	0	0	0	0	0	0
AURKB	AURKB	aurora kinase B	HGNC:11390	17p13.1	ENSG00000178999	-1.35364	0	1	-1.83421	0	1	-1.22481	0	0	-1.02086	0	0	0	0	0	0	0	0	0	0	1	0	0	0	1	0	2	0	0	0	0	0	0	0	0	0	0	0	0	0	0	0	0	0
AVL9	AVL9	AVL9 cell migration associated	HGNC:28994	7p14.3	ENSG00000105778	-1.01688	0	0	1.19599	1	1	1.04655	0	0	1.0571	0	0	0	0	0	0	1	0	1	0	0	0	0	0	1	0	1	0	0	0	0	0	0	0	0	0	0	0	0	0	0	0	0	0
AZGP1	AZGP1	alpha-2-glycoprotein 1, zinc-binding	HGNC:910	7q22.1	ENSG00000160862	-1.14291	0	0	1.18177	0	1	1.0625	0	0	-1.18989	0	0	0	0	0	0	0	0	0	0	0	0	0	0	1	0	1	0	0	0	0	0	0	0	0	0	0	0	0	0	1	0	0	0
B3GALT5	B3GALT5	beta-1,3-galactosyltransferase 5	HGNC:920	21q22.2	ENSG00000183778	-1.25567	0	0	-1.18841	0	1	-1.25214	0	0	-1.41448	1	1	0	0	0	0	1	1	1	0	0	0	0	1	1	1	2	0	0	0	0	0	1	0	0	1	0	1	2	0	1	0	0	0
B3GALT6	B3GALT6	beta-1,3-galactosyltransferase 6	HGNC:17978	1p36.33	ENSG00000176022	1.1644	0	1	1.04814	0	0	-1.07903	0	0	1.00413	0	0	0	0	0	0	0	0	0	0	0	0	0	0	1	0	1	0	0	0	0	0	1	0	1	0	0	0	1	0	0	0	0	0
B3GNT2	B3GNT2	UDP-GlcNAc:betaGal beta-1,3-N-acetylglucosaminyltransferase 2	HGNC:15629	2p15	ENSG00000170340	-1.05004	0	0	1.01729	0	0	-1.14426	0	0	-1.42956	1	1	0	0	0	0	1	1	1	0	0	0	0	0	1	1	1	0	0	0	0	0	1	0	0	0	0	1	1	0	0	0	0	0
B3GNT5	B3GNT5	UDP-GlcNAc:betaGal beta-1,3-N-acetylglucosaminyltransferase 5	HGNC:15684	3q27.1	ENSG00000176597	-1.03679	0	0	1.3016	1	1	1.07572	0	0	-1.06403	0	0	0	0	0	0	1	0	1	0	0	0	0	0	1	0	1	0	0	0	0	0	1	0	0	1	0	0	1	0	0	0	0	0
B3GNT8	B3GNT8	UDP-GlcNAc:betaGal beta-1,3-N-acetylglucosaminyltransferase 8	HGNC:24139	19q13.2	ENSG00000177191	1.13132	0	0	1.28988	1	1	1.20801	0	0	1.32172	1	1	0	0	0	1	1	1	2	0	0	0	0	1	1	1	2	0	0	0	0	0	0	0	0	0	0	0	0	0	1	0	0	0
B4GALT1	B4GALT1	beta-1,4-galactosyltransferase 1	HGNC:924	9p21.1	ENSG00000086062	1.14136	1	1	1.55752	1	1	1.12406	0	0	1.47344	1	1	1	0	0	1	1	1	3	0	1	0	0	1	1	1	3	0	0	0	0	0	1	0	1	1	0	1	3	0	1	0	0	0
B4GALT2	B4GALT2	beta-1,4-galactosyltransferase 2	HGNC:925	1p34.1	ENSG00000117411	1.04793	0	0	-1.07707	0	0	-1.05558	0	0	-1.26499	1	1	0	0	0	0	1	1	1	0	0	0	0	0	1	1	1	0	1	0	0	1	0	0	0	0	0	0	0	0	0	0	0	0
BACE1	BACE1	beta-secretase 1	HGNC:933	11q23.3	ENSG00000186318	-1.14129	0	0	-1.48047	1	1	-1.07483	0	0	-1.19889	0	0	0	0	0	0	1	0	1	0	0	0	0	0	1	0	1	0	0	0	0	0	0	0	0	0	0	0	0	0	0	0	0	0
BACE2	BACE2	beta-secretase 2	HGNC:934	21q22.2-q22.3	ENSG00000182240	-1.20961	1	1	1.02913	0	0	-1.04568	0	0	-1.20206	0	0	0	0	0	0	1	0	1	0	0	0	0	0	1	0	1	0	0	0	0	0	0	0	0	0	0	0	0	0	1	0	0	0
BAD	BAD	BCL2 associated agonist of cell death	HGNC:936	11q13.1	ENSG00000002330	1.00999	0	0	1.09178	0	0	1.11417	0	0	-1.21933	1	1	0	0	0	0	1	1	1	0	0	0	0	0	1	1	1	0	0	0	0	0	0	0	0	0	0	0	0	0	0	0	0	0
BAG1	BAG1	BAG cochaperone 1	HGNC:937	9p13.3	ENSG00000107262	1.11815	0	0	1.12613	0	0	1.08244	0	0	1.26134	1	1	0	0	0	0	1	1	1	0	0	0	0	0	1	1	1	0	0	0	0	0	0	0	0	0	0	0	0	0	0	0	0	0
BAHD1	BAHD1	bromo adjacent homology domain containing 1	HGNC:29153	15q15.1	ENSG00000140320	1.00449	0	0	-1.04763	0	0	-1.03956	0	0	-1.28879	1	1	0	0	0	0	1	1	1	0	0	0	0	0	1	1	1	0	0	0	0	0	0	0	0	0	0	0	0	0	0	0	0	0
BAIAP2	BAIAP2	BAR/IMD domain containing adaptor protein 2	HGNC:947	17q25.3	ENSG00000175866	-1.06587	0	0	-1.25651	1	1	-1.11188	0	0	-1.21763	0	1	0	0	0	0	1	0	1	0	0	0	0	1	1	1	2	0	0	0	0	0	0	0	0	0	0	0	0	0	1	0	0	0
BAIAP2L2	BAIAP2L2	BAR/IMD domain containing adaptor protein 2 like 2	HGNC:26203	22q13.1	ENSG00000128298	-1.08525	0	0	-1.22856	1	1	-1.2367	0	0	-1.21502	0	0	0	0	0	0	1	0	1	0	0	0	0	0	1	0	1	0	0	0	0	0	1	0	0	1	0	0	1	0	1	0	0	0
BAIAP3	BAIAP3	BAI1 associated protein 3	HGNC:948	16p13.3	ENSG00000007516	-1.41514	1	1	-1.25074	0	0	1.1483	0	0	-1.22858	1	1	0	0	0	0	1	1	2	0	0	0	0	0	1	1	2	0	0	0	0	0	0	0	0	0	0	0	0	0	1	0	0	0
BAMBI	BAMBI	BMP and activin membrane bound inhibitor	HGNC:30251	10p12.1	ENSG00000095739	-1.15758	0	0	1.47619	1	1	-1.12638	0	0	1.11454	0	0	0	0	0	0	1	0	1	0	0	0	0	0	1	0	1	0	0	0	0	0	0	0	0	0	0	0	0	0	0	0	0	0
BARX2	BARX2	BARX homeobox 2	HGNC:956	11q24.3	ENSG00000043039	1.17937	0	0	1.26784	1	1	1.90484	0	0	1.25764	0	0	0	0	0	0	1	0	1	0	0	0	0	0	1	0	1	0	0	1	0	1	0	0	0	0	0	0	0	0	1	1	0	0
BAZ1A	BAZ1A	bromodomain adjacent to zinc finger domain 1A	HGNC:960	14q13.1-q13.2	ENSG00000198604	-1.01896	0	0	1.20103	1	1	-1.01739	0	0	1.04733	0	0	0	0	0	0	1	0	1	0	0	0	0	0	1	0	1	0	0	0	0	0	0	0	0	0	0	0	0	0	0	0	0	0
BCAP31	BCAP31	B cell receptor associated protein 31	HGNC:16695	Xq28	ENSG00000185825	1.05494	0	0	-1.00148	0	0	1.0434	0	0	-1.14121	0	1	0	0	0	0	0	0	0	0	0	0	0	0	1	1	1	0	0	0	0	0	0	0	0	0	0	0	0	0	0	0	0	0
BCAR1	BCAR1	BCAR1 scaffold protein, Cas family member	HGNC:971	16q23.1	ENSG00000050820	1.11499	0	0	1.41503	1	1	1.05209	0	0	1.01977	0	0	0	0	0	0	1	0	1	0	0	0	0	0	1	0	1	0	0	0	0	0	0	0	0	0	0	0	0	0	1	0	0	0
BCAR3	BCAR3	BCAR3 adaptor protein, NSP family member	HGNC:973	1p22.1	ENSG00000137936	-1.0494	0	0	1.24217	0	0	-1.4097	0	0	-1.69627	1	1	0	0	0	0	1	1	1	0	0	0	0	0	1	1	1	0	1	1	0	1	0	0	0	0	0	0	0	0	1	1	0	0
BCAS1	BCAS1	brain enriched myelin associated protein 1	HGNC:974	20q13.2	ENSG00000064787	2.34993	1	1	2.27552	1	1	1.72641	1	1	1.73787	1	1	1	1	1	1	1	1	4	1	1	1	1	1	1	1	4	1	1	1	0	1	0	0	0	0	0	0	0	0	1	1	1	1
BCKDHB	BCKDHB	branched chain keto acid dehydrogenase E1 subunit beta	HGNC:987	6q14.1	ENSG00000083123	1.09256	0	0	-1.23406	1	1	-1.16249	0	0	1.04183	0	0	0	0	0	0	1	0	1	0	0	0	0	0	1	0	1	0	0	1	0	1	0	0	0	0	0	0	0	0	0	0	0	0
BCL10	BCL10	BCL10 immune signaling adaptor	HGNC:989	1p22.3	ENSG00000142867	-1.0791	0	0	1.40058	1	1	1.14941	0	0	1.03547	0	0	0	0	0	0	1	0	1	0	0	0	0	0	1	0	1	0	0	0	0	0	0	0	0	0	0	0	0	0	0	0	0	0
BCL2L1	BCL2L1	BCL2 like 1	HGNC:992	20q11.21	ENSG00000171552	1.07404	0	0	1.21103	1	1	1.01924	0	0	-1.00417	0	0	0	0	0	0	1	0	1	0	0	0	0	0	1	0	1	0	0	0	0	0	1	0	0	1	0	0	1	0	0	0	0	0
BCL2L11	BCL2L11	BCL2 like 11	HGNC:994	2q13	ENSG00000153094	1.12101	0	0	1.41733	1	1	1.18897	0	0	1.31527	1	1	0	0	0	1	1	1	2	0	0	0	0	1	1	1	2	0	0	1	0	1	0	0	0	0	0	0	0	0	1	1	0	0
BCL2L14	BCL2L14	BCL2 like 14	HGNC:16657	12p13.2	ENSG00000121380	-1.28021	1	1	-1.63701	1	1	-1.40727	1	1	-1.4699	1	1	1	1	1	1	1	1	4	1	1	1	1	1	1	1	4	1	0	1	0	1	0	0	0	0	0	0	0	0	1	1	1	1
BCL2L15	BCL2L15	BCL2 like 15	HGNC:33624	1p13.2	ENSG00000188761	-1.34192	1	1	-1.04174	0	0	-1.16217	0	0	1.02102	0	0	0	0	0	0	1	0	1	0	0	0	0	0	1	0	1	0	0	0	0	0	0	0	0	0	0	0	0	0	0	0	0	0
BCL2L2-PABPN1	BCL2L2-PABPN1	BCL2L2-PABPN1 readthrough	HGNC:42959	14q11.2	ENSG00000258643	-1.10156	0	0	-1.38493	1	1	-1.24279	0	0	-1.09818	0	0	0	0	0	0	1	0	1	0	0	0	0	0	1	0	1	0	1	0	0	1	0	0	0	0	0	0	0	0	0	0	0	0
BCL3	BCL3	BCL3 transcription coactivator	HGNC:998	19q13.32	ENSG00000069399	-1.20781	0	0	1.01119	0	0	-1.07671	0	0	-1.31288	1	1	0	0	0	0	1	1	1	0	0	0	0	0	1	1	1	0	0	0	0	0	0	0	0	0	0	0	0	0	0	0	0	0
BCL6	BCL6	BCL6 transcription repressor	HGNC:1001	3q27.3	ENSG00000113916	-1.39988	1	1	1.21039	0	1	-1.00795	0	0	-1.09387	0	0	0	0	0	0	1	0	1	0	1	0	0	0	1	0	2	0	0	0	0	0	0	0	0	0	0	0	0	0	0	0	0	0
BCL7C	BCL7C	BAF chromatin remodeling complex subunit BCL7C	HGNC:1006	16p11.2	ENSG00000099385	1.11619	0	0	1.20645	0	1	1.04428	0	0	1.09899	0	0	0	0	0	0	0	0	0	0	0	0	0	0	1	0	1	0	0	0	0	0	1	0	0	1	0	0	1	0	0	0	0	0
BCL9L	BCL9L	BCL9 like	HGNC:23688	11q23.3	ENSG00000186174	-1.02108	0	0	1.15781	0	1	1.03927	0	0	-1.15872	0	1	0	0	0	0	0	0	0	0	0	0	0	1	1	1	2	0	0	1	0	1	1	1	0	1	0	1	2	0	0	0	0	0
BCS1L	BCS1L	BCS1 homolog, ubiquinol-cytochrome c reductase complex chaperone	HGNC:1020	2q35	ENSG00000074582	1.04862	0	0	-1.42553	0	1	-1.16094	0	0	-1.00293	0	0	0	0	0	0	0	0	0	0	0	0	0	0	1	0	1	0	0	0	0	0	0	0	0	0	0	0	0	0	0	0	0	0
BDH1	BDH1	3-hydroxybutyrate dehydrogenase 1	HGNC:1027	3q29	ENSG00000161267	-1.13379	0	0	-1.16546	1	1	1.05385	0	0	-1.20208	0	0	0	0	0	0	1	0	1	0	0	0	0	0	1	0	1	0	0	1	0	1	0	0	0	0	0	0	0	0	1	1	0	0
BDKRB2	BDKRB2	bradykinin receptor B2	HGNC:1030	14q32.2	ENSG00000168398	-1.04752	0	0	-1.01172	0	0	-1.29816	0	0	-1.59449	1	1	0	0	0	0	1	1	1	0	0	0	0	0	1	1	1	0	0	1	0	1	0	0	0	0	0	0	0	0	0	0	0	0
BEAN1	BEAN1	brain expressed associated with NEDD4 1	HGNC:24160	16q21	ENSG00000166546	-1.33528	0	0	1.7726	0	1	-1.26153	0	0	-1.57121	0	0	0	0	0	0	0	0	0	0	0	0	0	0	1	0	1	0	0	0	0	0	0	0	0	0	0	0	0	0	0	0	0	0
BEST4	BEST4	bestrophin 4	HGNC:17106	1p34.1	ENSG00000142959	-1.06189	0	0	-1.67868	1	1	1.07098	0	0	1.02557	0	0	0	0	0	0	1	0	1	0	0	0	0	0	1	0	1	0	0	0	0	0	0	0	0	0	0	0	0	0	0	0	0	0
BFAR	BFAR	bifunctional apoptosis regulator	HGNC:17613	16p13.12	ENSG00000103429	1.03312	0	0	1.20119	1	1	1.11901	0	0	1.02409	0	0	0	0	0	0	1	0	1	0	0	0	0	0	1	0	1	0	0	0	0	0	0	0	0	0	0	0	0	0	0	0	0	0
BHLHE40	BHLHE40	basic helix-loop-helix family member e40	HGNC:1046	3p26.1	ENSG00000134107	-1.17637	0	0	1.52503	1	1	-1.17359	0	0	-1.01914	0	0	0	0	0	0	1	0	1	0	0	0	0	0	1	0	1	0	0	0	0	0	0	0	0	0	0	0	0	0	0	0	0	0
BHLHE41	BHLHE41	basic helix-loop-helix family member e41	HGNC:16617	12p12.1	ENSG00000123095	-1.28017	1	1	-1.73177	1	1	-1.11537	0	0	-2.03752	1	1	1	0	0	1	1	1	3	0	1	0	0	1	1	1	3	0	0	0	0	0	0	0	0	0	0	0	0	0	1	0	0	0
BIRC3	BIRC3	baculoviral IAP repeat containing 3	HGNC:591	11q22.2	ENSG00000023445	-1.28402	0	0	-1.24503	1	1	-1.11032	0	0	-1.49183	1	1	0	0	0	1	1	1	2	0	0	0	0	1	1	1	2	0	0	0	0	0	1	0	0	1	0	1	2	0	1	0	0	0
BIRC5	BIRC5	baculoviral IAP repeat containing 5	HGNC:593	17q25.3	ENSG00000089685	-1.27152	0	1	-1.69572	0	1	-1.49099	0	0	1.78023	0	0	0	0	0	0	0	0	0	0	1	0	0	0	1	0	2	0	0	0	0	0	0	0	0	0	0	0	0	0	0	0	0	0
BLACAT1	BLACAT1	BLACAT1 overlapping LEMD1 locus	HGNC:48597	1q32.1		1.13477	0	0	1.29746	0	1	1.04679	0	0	-1.00159	0	0	0	0	0	0	0	0	0	0	0	0	0	0	1	0	1	0	0	0	0	0	0	0	0	0	0	0	0	0	0	0	0	0
BLCAP	BLCAP	BLCAP apoptosis inducing factor	HGNC:1055	20q11.23	ENSG00000166619	-1.14805	1	1	-1.2098	1	1	-1.00353	0	0	-1.1699	1	1	1	0	0	1	1	1	3	0	1	0	0	1	1	1	3	0	0	1	0	1	0	0	0	0	0	0	0	0	1	1	0	0
BLOC1S1	BLOC1S1	biogenesis of lysosomal organelles complex 1 subunit 1	HGNC:4200	12q13.2	ENSG00000135441	1.16219	0	1	1.03333	0	0	1.04856	0	0	-1.04111	0	0	0	0	0	0	0	0	0	0	0	0	0	0	1	0	1	0	0	0	0	0	0	0	0	0	0	0	0	0	0	0	0	0
BLOC1S6	BLOC1S6	biogenesis of lysosomal organelles complex 1 subunit 6	HGNC:8549	15q21.1	ENSG00000104164	-1.34315	0	1	1.28746	0	1	-1.11174	0	0	1.59086	1	1	0	0	0	0	1	1	1	0	1	0	0	1	1	1	3	0	0	0	0	0	0	0	0	0	0	0	0	0	0	0	0	0
BLVRA	BLVRA	biliverdin reductase A	HGNC:1062	7p13	ENSG00000106605	1.47275	1	1	2.46749	1	1	1.11322	0	0	1.66555	1	1	1	0	0	1	1	1	3	0	1	0	0	1	1	1	3	0	0	0	0	0	0	0	0	0	0	0	0	0	1	0	0	0
BLVRB	BLVRB	biliverdin reductase B	HGNC:1063	19q13.2	ENSG00000090013	-1.09807	0	0	-1.04327	0	0	-1.02301	0	0	-1.28434	1	1	0	0	0	0	1	1	1	0	0	0	0	0	1	1	1	0	0	0	0	0	0	0	0	0	0	0	0	0	1	0	0	0
BMP1	BMP1	bone morphogenetic protein 1	HGNC:1067	8p21.3	ENSG00000168487	1.13296	0	0	1.35966	1	1	1.09297	0	0	1.04262	0	0	0	0	0	0	1	0	1	0	0	0	0	0	1	0	1	0	0	0	0	0	0	0	0	0	0	0	0	0	0	0	0	0
BMP2	BMP2	bone morphogenetic protein 2	HGNC:1069	20p12.3	ENSG00000125845	-1.20579	0	0	-1.41582	1	1	-1.11554	0	0	-1.47029	1	1	0	0	0	1	1	1	2	0	0	0	0	1	1	1	2	0	0	1	0	1	0	0	0	0	0	0	0	0	0	0	0	0
BMP3	BMP3	bone morphogenetic protein 3	HGNC:1070	4q21.21	ENSG00000152785	-1.37881	0	0	-1.59771	0	0	1.15758	0	0	-1.28288	0	1	0	0	0	0	0	0	0	0	0	0	0	0	1	1	1	0	0	1	0	1	1	1	0	0	0	1	1	0	1	1	0	0
BMP7	BMP7	bone morphogenetic protein 7	HGNC:1074	20q13.31	ENSG00000101144	-1.21178	1	1	-1.23489	0	0	-1.22474	1	1	-1.31931	0	0	0	0	1	0	1	1	2	0	0	0	1	0	1	1	2	0	0	0	0	0	0	0	0	0	0	0	0	0	1	0	1	0
BMP8B	BMP8B	bone morphogenetic protein 8b	HGNC:1075	1p34.2	ENSG00000116985	-1.11505	0	0	1.42209	1	1	-1.05639	0	0	-1.09032	0	0	0	0	0	0	1	0	1	0	0	0	0	0	1	0	1	0	0	0	0	0	0	0	0	0	0	0	0	0	0	0	0	0
BMPR2	BMPR2	bone morphogenetic protein receptor type 2	HGNC:1078	2q33.1-q33.2	ENSG00000204217	-1.15602	1	1	1.12762	0	0	1.01769	0	0	1.07556	0	0	0	0	0	0	1	0	1	0	0	0	0	0	1	0	1	0	0	0	0	0	0	0	0	0	0	0	0	0	0	0	0	0
BNIP3L	BNIP3L	BCL2 interacting protein 3 like	HGNC:1085	8p21.2	ENSG00000104765	-1.11694	0	0	1.14626	1	1	-1.01898	0	0	-1.03044	0	0	0	0	0	0	1	0	1	0	0	0	0	0	1	0	1	0	0	0	0	0	0	0	0	0	0	0	0	0	0	0	0	0
BPHL	BPHL	biphenyl hydrolase like	HGNC:1094	6p25.2	ENSG00000137274	-1.07682	0	0	-1.22701	0	1	1.0032	0	0	-1.11695	0	0	0	0	0	0	0	0	0	0	0	0	0	0	1	0	1	0	0	0	0	0	0	0	0	0	0	0	0	0	0	0	0	0
BPNT1	BPNT1	3'(2'), 5'-bisphosphate nucleotidase 1	HGNC:1096	1q41	ENSG00000162813	1.06194	0	0	1.219	1	1	1.15443	0	0	1.21914	1	1	0	0	0	1	1	1	2	0	0	0	0	1	1	1	2	0	0	0	0	0	0	0	0	0	0	0	0	0	0	0	0	0
BRD8	BRD8	bromodomain containing 8	HGNC:19874	5q31.2	ENSG00000112983	-1.01	0	0	1.07458	0	0	1.16331	0	0	1.17744	0	1	0	0	0	0	0	0	0	0	0	0	0	0	1	1	1	0	0	0	0	0	0	0	0	0	0	0	0	0	0	0	0	0
BRI3	BRI3	brain protein I3	HGNC:1109	7q21.3	ENSG00000164713	1.09533	0	0	1.20875	1	1	1.23312	0	0	-1.03991	0	0	0	0	0	0	1	0	1	0	0	0	0	0	1	0	1	0	0	0	0	0	0	0	0	0	0	0	0	0	0	0	0	0
BSCL2	BSCL2	BSCL2 lipid droplet biogenesis associated, seipin	HGNC:15832	11q12.3	ENSG00000168000	-1.01903	0	0	-1.36101	0	1	1.03096	0	0	-1.22781	0	0	0	0	0	0	0	0	0	0	0	0	0	0	1	0	1	0	1	0	0	1	0	0	0	0	0	0	0	0	0	0	0	0
BSPRY	BSPRY	B-box and SPRY domain containing	HGNC:18232	9q32	ENSG00000119411	-1.00919	0	0	1.25559	1	1	-1.00066	0	0	-1.23366	0	0	0	0	0	0	1	0	1	0	0	0	0	0	1	0	1	0	0	0	0	0	0	0	0	0	0	0	0	0	0	0	0	0
BTBD10	BTBD10	BTB domain containing 10	HGNC:21445	11p15.3	ENSG00000148925	-1.07625	0	0	1.22489	0	1	-1.11158	0	0	-1.07331	0	0	0	0	0	0	0	0	0	0	0	0	0	0	1	0	1	0	0	1	0	1	0	0	0	0	0	0	0	0	0	0	0	0
BTBD6	BTBD6	BTB domain containing 6	HGNC:19897	14q32.33	ENSG00000184887	1.07717	0	0	1.19156	1	1	1.08389	0	0	-1.21044	1	1	0	0	0	1	1	1	2	0	0	0	0	1	1	1	2	0	0	0	0	0	0	0	0	0	0	0	0	0	0	0	0	0
BTD	BTD	biotinidase	HGNC:1122	3p25.1	ENSG00000169814	-1.11611	0	0	-1.26974	1	1	-1.01548	0	0	-1.13133	0	0	0	0	0	0	1	0	1	0	0	0	0	0	1	0	1	0	0	0	0	0	0	0	0	0	0	0	0	0	0	0	0	0
BTG1	BTG1	BTG anti-proliferation factor 1	HGNC:1130	12q21.33	ENSG00000133639	-1.06098	0	0	1.16062	1	1	1.06299	0	0	-1.15631	0	1	0	0	0	0	1	0	1	0	0	0	0	1	1	1	2	0	0	0	0	0	0	0	0	0	0	0	0	0	0	0	0	0
BTG3	BTG3	BTG anti-proliferation factor 3	HGNC:1132	21q21.1	ENSG00000154640	-1.12513	0	0	1.12168	0	0	1.02631	0	0	-1.48605	1	1	0	0	0	0	1	1	1	0	0	0	0	0	1	1	1	0	0	0	0	0	0	0	0	0	0	0	0	0	1	0	0	0
BTN1A1	BTN1A1	butyrophilin subfamily 1 member A1	HGNC:1135	6p22.2	ENSG00000124557	1.19874	0	0	1.79009	1	1	1.66285	0	0	1.12262	0	0	0	0	0	0	1	0	1	0	0	0	0	0	1	0	1	0	0	0	0	0	0	0	0	0	0	0	0	0	1	0	0	0
BTN3A2	BTN3A2	butyrophilin subfamily 3 member A2	HGNC:1139	6p22.2	ENSG00000186470	-1.18532	1	1	-1.16241	0	0	-1.05412	0	0	-1.13496	0	0	0	0	0	0	1	0	1	0	0	0	0	0	1	0	1	0	0	0	0	0	0	0	0	0	0	0	0	0	0	0	0	0
BTNL3	BTNL3	butyrophilin like 3	HGNC:1143	5q35.3	ENSG00000168903	-1.60265	0	1	-1.56587	1	1	1.09068	0	0	-1.26532	0	0	0	0	0	0	1	0	1	0	1	0	0	0	1	0	2	0	0	0	0	0	0	0	0	0	0	0	0	0	0	0	0	0
BTNL8	BTNL8	butyrophilin like 8	HGNC:26131	5q35.3	ENSG00000113303	-1.70496	1	1	-1.55867	1	1	-1.27	0	0	-1.38972	0	0	1	0	0	0	1	0	2	0	1	0	0	0	1	0	2	0	0	0	0	0	0	0	0	0	0	0	0	0	0	0	0	0
BUB1	BUB1	BUB1 mitotic checkpoint serine/threonine kinase	HGNC:1148	2q13	ENSG00000169679	-1.29155	1	1	-2.02586	1	1	-1.41243	0	0	1.18752	0	0	1	0	0	0	1	0	2	0	1	0	0	0	1	0	2	0	0	0	0	0	0	0	0	0	0	0	0	0	0	0	0	0
BUB1B	BUB1B	BUB1 mitotic checkpoint serine/threonine kinase B	HGNC:1149	15q15.1	ENSG00000156970	-1.21162	0	0	-2.03585	1	1	-1.8527	0	0	1.03543	0	0	0	0	0	0	1	0	1	0	0	0	0	0	1	0	1	0	0	0	0	0	0	0	0	0	0	0	0	0	0	0	0	0
BZW1	BZW1	basic leucine zipper and W2 domains 1	HGNC:18380	2q33.1	ENSG00000082153	1.11471	0	0	1.17989	1	1	1.00717	0	0	1.10027	0	0	0	0	0	0	1	0	1	0	0	0	0	0	1	0	1	0	0	0	0	0	1	0	0	1	0	0	1	0	0	0	0	0
C10orf10	DEPP1	DEPP1 autophagy regulator	HGNC:23355	10q11.21	ENSG00000165507	-1.27018	0	0	1.23392	0	0	-1.12446	0	0	-1.61607	1	1	0	0	0	0	1	1	1	0	0	0	0	0	1	1	1	0	0	0	0	0	0	0	0	0	0	0	0	0	0	0	0	0
C10orf54	VSIR	V-set immunoregulatory receptor	HGNC:30085	10q22.1		-1.14718	0	1	-1.32101	1	1	-1.29917	0	0	-1.23955	0	1	0	0	0	0	1	0	1	0	1	0	0	1	1	1	3	0	0	0	0	0	0	0	0	0	0	0	0	0	0	0	0	0
C10orf99	GPR15LG	G protein-coupled receptor 15 ligand	HGNC:31428	10q23.1	ENSG00000188373	0	0	0	0	0	0	-1.01346	0	0	-3.01967	1	1	0	0	0	0	1	1	1	0	0	0	0	0	1	1	1	0	0	0	0	0	0	0	0	0	0	0	0	0	1	0	0	0
C11orf24	C11orf24	chromosome 11 open reading frame 24	HGNC:1174	11q13.2	ENSG00000171067	-1.01888	0	0	-1.067	0	0	-1.08375	0	0	-1.25424	1	1	0	0	0	0	1	1	1	0	0	0	0	0	1	1	1	0	0	0	0	0	0	0	0	0	0	0	0	0	1	0	0	0
C11orf95	ZFTA	zinc finger translocation associated	HGNC:28449	11q13.1	ENSG00000188070	-1.08866	0	0	-1.31512	0	1	1.18253	0	0	-1.01608	0	0	0	0	0	0	0	0	0	0	0	0	0	0	1	0	1	0	0	1	0	1	0	0	0	0	0	0	0	0	0	0	0	0
C12orf36	LINC01559	long intergenic non-protein coding RNA 1559	HGNC:26598	12p13.1		2.06808	1	1	2.00928	1	1	1.60652	0	0	1.66464	1	1	1	0	0	1	1	1	3	0	1	0	0	1	1	1	3	0	0	0	0	0	0	0	0	0	0	0	0	0	0	0	0	0
C12orf75	C12orf75	chromosome 12 open reading frame 75	HGNC:35164	12q23.3	ENSG00000235162	1.04091	0	0	1.09796	0	1	1.00226	0	0	-1.10538	0	0	0	0	0	0	0	0	0	0	0	0	0	0	1	0	1	0	0	1	0	1	0	0	0	0	0	0	0	0	0	0	0	0
C14orf1	ERG28	ergosterol biosynthesis 28 homolog	HGNC:1187	14q24.3		-1.00359	0	0	1.21199	1	1	-1.19653	0	0	1.05111	0	0	0	0	0	0	1	0	1	0	0	0	0	0	1	0	1	0	0	0	0	0	0	0	0	0	0	0	0	0	0	0	0	0
C14orf105	CCDC198	coiled-coil domain containing 198	HGNC:20189	14q22.3		-1.29462	0	0	-1.5054	1	1	-1.43423	0	0	1.18827	0	0	0	0	0	0	1	0	1	0	0	0	0	0	1	0	1	0	0	0	0	0	0	0	0	0	0	0	0	0	0	0	0	0
C14orf180	C14orf180	chromosome 14 open reading frame 180	HGNC:33795	14q32.33	ENSG00000184601	1.3889	0	0	-3.12949	0	0	0	0	0	-10.4978	1	1	0	0	0	0	1	1	1	0	0	0	0	0	1	1	1	0	0	1	0	1	0	0	0	0	0	0	0	0	0	0	0	0
C15orf38	ARPIN	actin related protein 2/3 complex inhibitor	HGNC:28782	15q26.1		-1.0234	0	0	-1.20267	1	1	-1.07544	0	0	-1.12274	0	0	0	0	0	0	1	0	1	0	0	0	0	0	1	0	1	0	0	0	0	0	0	0	0	0	0	0	0	0	0	0	0	0
C15orf41	CDIN1	CDAN1 interacting nuclease 1	HGNC:26929	15q14	ENSG00000186073	1.09076	0	0	-3.79247	0	1	1.04359	0	0	1.3237	0	0	0	0	0	0	0	0	0	0	0	0	0	0	1	0	1	0	0	0	0	0	0	0	0	0	0	0	0	0	0	0	0	0
C15orf48	C15orf48	chromosome 15 open reading frame 48	HGNC:29898	15q21.1	ENSG00000166920	-1.02591	0	0	1.26897	1	1	1.32815	0	0	-1.12957	0	0	0	0	0	0	1	0	1	0	0	0	0	0	1	0	1	0	0	0	0	0	0	0	0	0	0	0	0	0	1	0	0	0
C15orf52	CCDC9B	coiled-coil domain containing 9B	HGNC:33488	15q15.1	ENSG00000188549	1.02674	0	0	-1.12987	0	0	-1.16208	0	0	-1.24267	1	1	0	0	0	0	1	1	1	0	0	0	0	0	1	1	1	0	0	0	0	0	0	0	0	0	0	0	0	0	1	0	0	0
C16orf52	MOSMO	modulator of smoothened	HGNC:27087	16p12.2	ENSG00000185716	1.49753	1	1	1.74979	1	1	1.26005	0	0	1.32624	0	1	1	0	0	0	1	0	2	0	1	0	0	1	1	1	3	0	0	0	0	0	0	0	0	0	0	0	0	0	1	0	0	0
C16orf70	PHAF1	phagosome assembly factor 1	HGNC:29564	16q22.1	ENSG00000125149	-1.12945	0	0	1.49879	0	0	1.10824	0	0	-261.875	1	1	0	0	0	0	1	1	1	0	0	0	0	0	1	1	1	0	0	0	0	0	0	0	0	0	0	0	0	0	0	0	0	0
C16orf72	HAPSTR1	HUWE1 associated protein modifying stress responses	HGNC:30103	16p13.2	ENSG00000182831	-1.00945	0	0	1.2667	1	1	1.0406	0	0	1.05322	0	0	0	0	0	0	1	0	1	0	0	0	0	0	1	0	1	0	0	0	0	0	0	0	0	0	0	0	0	0	0	0	0	0
C17orf70	FAAP100	FA core complex associated protein 100	HGNC:26171	17q25.3		1.13693	0	0	-1.00822	0	0	1.00628	0	0	1.34683	1	1	0	0	0	0	1	1	1	0	0	0	0	0	1	1	1	0	0	0	0	0	0	0	0	0	0	0	0	0	0	0	0	0
C17orf78	C17orf78	chromosome 17 open reading frame 78	HGNC:26831	17q12		-1.3428	0	0	-1.62616	1	1	-1.34184	0	0	11.5948	0	0	0	0	0	0	1	0	1	0	0	0	0	0	1	0	1	0	0	0	0	0	0	0	0	0	0	0	0	0	0	0	0	0
C19orf10	MYDGF	myeloid derived growth factor	HGNC:16948	19p13.3		1.098	0	0	1.14173	0	1	1.06116	0	0	-1.09691	0	0	0	0	0	0	0	0	0	0	0	0	0	0	1	0	1	0	0	0	0	0	0	0	0	0	0	0	0	0	0	0	0	0
C19orf33	C19orf33	chromosome 19 open reading frame 33	HGNC:16668	19q13.2	ENSG00000167644	1.1841	0	0	1.2121	1	1	1.09709	0	0	1.0294	0	0	0	0	0	0	1	0	1	0	0	0	0	0	1	0	1	0	0	0	0	0	0	0	0	0	0	0	0	0	0	0	0	0
C19orf43	TRIR	telomerase RNA component interacting RNase	HGNC:28424	19p13.13		1.13683	0	1	1.03667	0	0	1.00622	0	0	-1.00383	0	0	0	0	0	0	0	0	0	0	0	0	0	0	1	0	1	0	0	0	0	0	0	0	0	0	0	0	0	0	0	0	0	0
C19orf60	REX1BD	required for excision 1-B domain containing	HGNC:26098	19p13.11		1.13555	0	0	-1.29573	1	1	1.10531	0	0	-1.18493	0	0	0	0	0	0	1	0	1	0	0	0	0	0	1	0	1	0	1	0	0	1	0	0	0	0	0	0	0	0	0	0	0	0
C1GALT1	C1GALT1	core 1 synthase, glycoprotein-N-acetylgalactosamine 3-beta-galactosyltransferase 1	HGNC:24337	7p22.1-p21.3	ENSG00000106392	-1.25862	1	1	-1.13024	0	0	-1.0988	0	0	-1.04345	0	0	0	0	0	0	1	0	1	0	0	0	0	0	1	0	1	0	0	1	0	1	0	0	0	0	0	0	0	0	0	0	0	0
C1orf115	C1orf115	chromosome 1 open reading frame 115	HGNC:25873	1q41	ENSG00000162817	1.06172	0	0	1.26427	1	1	1.10296	0	0	1.4186	1	1	0	0	0	1	1	1	2	0	0	0	0	1	1	1	2	0	0	0	0	0	0	0	0	0	0	0	0	0	1	0	0	0
C1orf116	C1orf116	chromosome 1 open reading frame 116	HGNC:28667	1q32.1	ENSG00000182795	-1.1723	1	1	-1.21413	1	1	-1.40404	0	0	-1.1745	0	1	1	0	0	0	1	0	2	0	1	0	0	1	1	1	3	0	0	0	0	0	0	0	0	0	0	0	0	0	1	0	0	0
C1orf122	C1orf122	chromosome 1 open reading frame 122	HGNC:24789	1p34.3	ENSG00000197982	1.21704	0	1	1.02531	0	0	1.00101	0	0	1.03947	0	0	0	0	0	0	0	0	0	0	0	0	0	0	1	0	1	0	1	0	0	1	0	0	0	0	0	0	0	0	0	0	0	0
C1orf131	C1orf131	chromosome 1 open reading frame 131	HGNC:25332	1q42.2	ENSG00000143633	1.1159	0	0	1.17814	0	0	1.21837	0	0	1.51787	1	1	0	0	0	0	1	1	1	0	0	0	0	0	1	1	1	0	0	0	0	0	0	0	0	0	0	0	0	0	1	0	0	0
C1orf168	FYB2	FYN binding protein 2	HGNC:27295	1p32.2		-1.02635	0	0	-3.49453	1	1	1.03468	0	0	-1.10675	0	0	0	0	0	0	1	0	1	0	0	0	0	0	1	0	1	0	0	0	0	0	0	0	0	0	0	0	0	0	0	0	0	0
C1orf21	C1orf21	chromosome 1 open reading frame 21	HGNC:15494	1q25.3	ENSG00000116667	-1.3244	1	1	-1.03544	0	0	-1.02824	0	0	-1.11552	0	0	0	0	0	0	1	0	1	0	0	0	0	0	1	0	1	0	0	0	0	0	0	0	0	0	0	0	0	0	0	0	0	0
C1QBP	C1QBP	complement C1q binding protein	HGNC:1243	17p13.2	ENSG00000108561	1.15214	1	1	-1.10026	0	0	-1.06746	0	0	-1.00476	0	0	0	0	0	0	1	0	1	0	0	0	0	0	1	0	1	0	0	0	0	0	0	0	0	0	0	0	0	0	0	0	0	0
C1QL1	C1QL1	complement C1q like 1	HGNC:24182	17q21.31	ENSG00000131094	-1.13694	0	0	-1.06172	0	0	1.04562	0	0	1.66756	0	1	0	0	0	0	0	0	0	0	0	0	0	0	1	1	1	0	0	0	0	0	0	0	0	0	0	0	0	0	0	0	0	0
C1QTNF1	C1QTNF1	C1q and TNF related 1	HGNC:14324	17q25.3	ENSG00000173918	1.21634	1	1	1.05564	0	0	1.23104	0	0	-1.06167	0	0	0	0	0	0	1	0	1	0	0	0	0	0	1	0	1	0	0	0	0	0	0	0	0	0	0	0	0	0	1	0	0	0
C20orf194	DNAAF9	dynein axonemal assembly factor 9	HGNC:17721	20p13	ENSG00000088854	-1.03178	0	0	-1.24455	0	1	-1.1254	0	0	-1.11005	0	0	0	0	0	0	0	0	0	0	0	0	0	0	1	0	1	0	0	0	0	0	0	0	0	0	0	0	0	0	0	0	0	0
C20orf24	RAB5IF	RAB5 interacting factor	HGNC:15870	20q11.23	ENSG00000101084	1.13067	0	0	1.20122	1	1	1.0467	0	0	1.01793	0	0	0	0	0	0	1	0	1	0	0	0	0	0	1	0	1	0	0	0	0	0	0	0	0	0	0	0	0	0	0	0	0	0
C21orf67	LINC01547	long intergenic non-protein coding RNA 1547	HGNC:15707	21q22.3		1.10848	0	0	-1.82892	0	1	-1.33057	0	0	-1.05599	0	0	0	0	0	0	0	0	0	0	0	0	0	0	1	0	1	0	0	0	0	0	0	0	0	0	0	0	0	0	0	0	0	0
C22orf34	MIR3667HG	MIR3667 host gene	HGNC:28010	22q13.33	ENSG00000188511	-1.1657	0	0	-1.85625	1	1	1.01652	0	0	-1.45421	0	0	0	0	0	0	1	0	1	0	0	0	0	0	1	0	1	0	0	0	0	0	0	0	0	0	0	0	0	0	0	0	0	0
C2CD4C	C2CD4C	C2 calcium dependent domain containing 4C	HGNC:29417	19p13.3	ENSG00000183186	2.1557	0	0	3.98509	1	1	2.40351	0	0	2.67644	0	0	0	0	0	0	1	0	1	0	0	0	0	0	1	0	1	0	0	0	0	0	0	0	0	0	0	0	0	0	0	0	0	0
C2orf54	MAB21L4	mab-21 like 4	HGNC:26216	2q37.3	ENSG00000172478	1.92056	1	1	1.36325	0	1	1.97181	1	1	1.47112	1	1	0	1	1	0	1	1	3	0	1	1	1	1	1	1	4	1	1	1	0	1	0	0	0	0	0	0	0	0	1	1	1	1
C2orf66	C2orf66	chromosome 2 open reading frame 66	HGNC:33809	2q33.1	ENSG00000187944	1.15747	0	0	1.69663	0	0	1.33356	0	0	1.95377	1	1	0	0	0	0	1	1	1	0	0	0	0	0	1	1	1	0	0	0	0	0	0	0	0	0	0	0	0	0	0	0	0	0
C2orf72	C2orf72	chromosome 2 open reading frame 72	HGNC:27418	2q37.1	ENSG00000204128	-1.04639	0	0	-1.31519	1	1	-1.12171	0	0	1.04037	0	0	0	0	0	0	1	0	1	0	0	0	0	0	1	0	1	0	0	0	0	0	0	0	0	0	0	0	0	0	1	0	0	0
C2orf88	C2orf88	chromosome 2 open reading frame 88	HGNC:28191	2q32.2	ENSG00000187699	-1.12655	0	0	-1.31843	1	1	1.27571	0	0	1.30753	0	0	0	0	0	0	1	0	1	0	0	0	0	0	1	0	1	0	0	1	0	1	0	0	0	0	0	0	0	0	1	1	0	0
C3	C3	complement C3	HGNC:1318	19p13.3	ENSG00000125730	1.36116	0	0	1.56065	1	1	1.32813	0	0	1.23357	0	0	0	0	0	0	1	0	1	0	0	0	0	0	1	0	1	0	0	0	0	0	0	0	0	0	0	0	0	0	1	0	0	0
C3orf52	C3orf52	chromosome 3 open reading frame 52	HGNC:26255	3q13.2	ENSG00000114529	1.42409	1	1	1.47552	1	1	1.61601	1	1	1.8207	1	1	1	1	1	1	1	1	4	1	1	1	1	1	1	1	4	1	0	0	0	0	0	0	0	0	0	0	0	0	1	0	1	0
C4BPB	C4BPB	complement component 4 binding protein beta	HGNC:1328	1q32.1	ENSG00000123843	-1.32624	0	0	-1.53728	1	1	-1.33794	0	0	-1.30798	0	1	0	0	0	0	1	0	1	0	0	0	0	1	1	1	2	0	0	0	0	0	0	0	0	0	0	0	0	0	1	0	0	0
C4orf3	C4orf3	chromosome 4 open reading frame 3	HGNC:19225	4q26	ENSG00000164096	-1.07606	0	0	1.21064	1	1	1.08958	0	0	1.1027	0	0	0	0	0	0	1	0	1	0	0	0	0	0	1	0	1	0	0	0	0	0	0	0	0	0	0	0	0	0	0	0	0	0
C4orf48	C4orf48	chromosome 4 open reading frame 48	HGNC:34437	4p16.3	ENSG00000243449	1.25467	0	1	1.20317	0	0	1.13181	0	0	1.05233	0	0	0	0	0	0	0	0	0	0	0	0	0	0	1	0	1	0	0	0	0	0	0	0	0	0	0	0	0	0	0	0	0	0
C5orf66-AS1	EPIST	esophagus epithelial intergenic associated transcript	HGNC:49679	5q31.1	ENSG00000249082	1.28786	0	0	2.84896	1	1	0	0	0	-1.18753	0	0	0	0	0	0	1	0	1	0	0	0	0	0	1	0	1	0	0	0	0	0	0	0	0	0	0	0	0	0	0	0	0	0
C6orf1	SMIM29	small integral membrane protein 29	HGNC:1340	6p21.31		1.20628	0	0	1.62093	1	1	1.12022	0	0	-1.01533	0	0	0	0	0	0	1	0	1	0	0	0	0	0	1	0	1	0	0	0	0	0	0	0	0	0	0	0	0	0	0	0	0	0
C6orf106	ILRUN	inflammation and lipid regulator with UBA-like and NBR1-like domains	HGNC:21215	6p21.31	ENSG00000196821	-1.08659	0	0	1.17234	1	1	-1.0121	0	0	1.00113	0	0	0	0	0	0	1	0	1	0	0	0	0	0	1	0	1	0	0	0	0	0	0	0	0	0	0	0	0	0	0	0	0	0
C6orf132	C6orf132	chromosome 6 open reading frame 132	HGNC:21288	6p21.1	ENSG00000188112	-1.05397	0	0	1.08952	0	0	-1.21823	0	0	-1.24756	1	1	0	0	0	0	1	1	1	0	0	0	0	0	1	1	1	0	1	0	0	1	0	0	0	0	0	0	0	0	0	0	0	0
C6orf222	BNIP5	BCL2 interacting protein 5	HGNC:33769	6p21.31	ENSG00000189325	-1.50202	1	1	-1.13924	0	0	-1.12442	0	0	-1.29402	0	1	0	0	0	0	1	0	1	0	0	0	0	0	1	1	2	0	0	0	0	0	0	0	0	0	0	0	0	0	1	0	0	0
C8orf4	TCIM	transcriptional and immune response regulator	HGNC:1357	8p11.21		-1.00989	0	0	-1.2359	0	0	-1.26734	0	0	-1.68633	1	1	0	0	0	0	1	1	1	0	0	0	0	0	1	1	1	0	0	0	0	0	0	0	0	0	0	0	0	0	0	0	0	0
C9orf152	C9orf152	chromosome 9 open reading frame 152	HGNC:31455	9q31.3	ENSG00000188959	-1.37651	1	1	-1.53187	1	1	-1.32145	0	0	-1.25344	1	1	1	0	0	1	1	1	3	0	1	0	0	1	1	1	3	0	0	1	0	1	0	0	0	0	0	0	0	0	1	1	0	0
C9orf169	CYSRT1	cysteine rich tail 1	HGNC:30529	9q34.3		-1.14258	0	0	1.41283	0	0	-1.01329	0	0	3.10821	1	1	0	0	0	0	1	1	1	0	0	0	0	0	1	1	1	0	0	0	0	0	0	0	0	0	0	0	0	0	0	0	0	0
C9orf3	AOPEP	aminopeptidase O (putative)	HGNC:1361	9q22.32	ENSG00000148120	1.1793	0	1	1.28126	1	1	-1.02676	0	0	1.06259	0	0	0	0	0	0	1	0	1	0	1	0	0	0	1	0	2	0	0	1	0	1	0	0	0	0	0	0	0	0	0	0	0	0
C9orf69	TMEM250	transmembrane protein 250	HGNC:31009	9q34.3		1.15819	1	1	-1.0207	0	0	-1.03414	0	0	-1.08888	0	0	0	0	0	0	1	0	1	0	0	0	0	0	1	0	1	0	0	0	0	0	0	0	0	0	0	0	0	0	0	0	0	0
C9orf72	C9orf72	C9orf72-SMCR8 complex subunit	HGNC:28337	9p21.2	ENSG00000147894	1.03703	0	0	1.34692	1	1	1.17226	0	0	1.10255	0	0	0	0	0	0	1	0	1	0	0	0	0	0	1	0	1	0	0	1	0	1	0	0	0	0	0	0	0	0	1	1	0	0
CA1	CA1	carbonic anhydrase 1	HGNC:1368	8q21.2	ENSG00000133742	-1.64413	0	0	-1.963	0	0	1.9141	0	0	-2.90577	1	1	0	0	0	0	1	1	1	0	0	0	0	0	1	1	1	0	0	1	0	1	0	0	0	0	0	0	0	0	0	0	0	0
CA12	CA12	carbonic anhydrase 12	HGNC:1371	15q22.2	ENSG00000074410	1.15116	0	0	2.49443	1	1	1.41969	0	0	1.16309	0	0	0	0	0	0	1	0	1	0	0	0	0	0	1	0	1	0	0	0	0	0	0	0	0	0	0	0	0	0	1	0	0	0
CA13	CA13	carbonic anhydrase 13	HGNC:14914	8q21.2	ENSG00000185015	-1.0721	0	0	-1.29372	1	1	-1.16146	0	0	-1.18659	0	1	0	0	0	0	1	0	1	0	0	0	0	1	1	1	2	0	0	1	0	1	0	0	0	0	0	0	0	0	0	0	0	0
CA2	CA2	carbonic anhydrase 2	HGNC:1373	8q21.2	ENSG00000104267	3.68739	1	1	2.95718	1	1	6.566	1	1	3.00287	1	1	1	1	1	1	1	1	4	1	1	1	1	1	1	1	4	1	0	0	0	0	0	0	0	0	0	0	0	0	1	0	1	0
CA4	CA4	carbonic anhydrase 4	HGNC:1375	17q23.1	ENSG00000167434	-12.0482	0	0	-7.31262	1	1	1.57089	0	0	-4.10294	1	1	0	0	0	1	1	1	2	0	0	0	0	1	1	1	2	0	0	0	0	0	0	0	0	0	0	0	0	0	0	0	0	0
CA9	CA9	carbonic anhydrase 9	HGNC:1383	9p13.3	ENSG00000107159	1.29203	0	0	1.49521	1	1	1.76463	0	0	1.84327	1	1	0	0	0	1	1	1	2	0	0	0	0	1	1	1	2	0	1	1	0	1	0	0	0	0	0	0	0	0	1	1	0	0
CABLES1	CABLES1	Cdk5 and Abl enzyme substrate 1	HGNC:25097	18q11.2	ENSG00000134508	1.25555	1	1	1.05606	0	0	1.02356	0	0	-1.12479	0	0	0	0	0	0	1	0	1	0	0	0	0	0	1	0	1	0	0	0	0	0	0	0	0	0	0	0	0	0	0	0	0	0
CACNA1D	CACNA1D	calcium voltage-gated channel subunit alpha1 D	HGNC:1391	3p21.1	ENSG00000157388	-1.10526	0	0	-1.35822	1	1	-1.1815	0	0	1.27061	0	0	0	0	0	0	1	0	1	0	0	0	0	0	1	0	1	0	0	0	0	0	0	0	0	0	0	0	0	0	0	0	0	0
CACNA2D1	CACNA2D1	calcium voltage-gated channel auxiliary subunit alpha2delta 1	HGNC:1399	7q21.11	ENSG00000153956	-1.18493	0	0	-2.1001	1	1	-2.81546	0	0	1.10998	0	0	0	0	0	0	1	0	1	0	0	0	0	0	1	0	1	0	0	0	0	0	0	0	0	0	0	0	0	0	0	0	0	0
CACNB1	CACNB1	calcium voltage-gated channel auxiliary subunit beta 1	HGNC:1401	17q12	ENSG00000067191	1.2595	0	0	1.45896	0	1	-1.23457	0	0	-1.12223	0	0	0	0	0	0	0	0	0	0	0	0	0	0	1	0	1	0	0	0	0	0	0	0	0	0	0	0	0	0	1	0	0	0
CACNB3	CACNB3	calcium voltage-gated channel auxiliary subunit beta 3	HGNC:1403	12q13.12	ENSG00000167535	-1.02006	0	0	1.25204	1	1	1.01592	0	0	1.05819	0	0	0	0	0	0	1	0	1	0	0	0	0	0	1	0	1	0	0	0	0	0	0	0	0	0	0	0	0	0	0	0	0	0
CAD	CAD	carbamoyl-phosphate synthetase 2, aspartate transcarbamylase, and dihydroorotase	HGNC:1424	2p23.3	ENSG00000084774	-1.02513	0	0	-1.33585	0	1	-1.22708	0	0	1.02106	0	0	0	0	0	0	0	0	0	0	0	0	0	0	1	0	1	0	0	0	0	0	0	0	0	0	0	0	0	0	0	0	0	0
CADPS	CADPS	calcium dependent secretion activator	HGNC:1426	3p14.2	ENSG00000163618	1.21709	1	1	-1.04824	0	0	1.13598	0	0	1.05154	0	0	0	0	0	0	1	0	1	0	0	0	0	0	1	0	1	0	0	0	0	0	0	0	0	0	0	0	0	0	1	0	0	0
CADPS2	CADPS2	calcium dependent secretion activator 2	HGNC:16018	7q31.32	ENSG00000081803	-1.15427	0	0	-1.71662	0	1	1.46763	0	0	1.14069	0	0	0	0	0	0	0	0	0	0	0	0	0	0	1	0	1	0	0	1	0	1	0	0	0	0	0	0	0	0	0	0	0	0
CALB2	CALB2	calbindin 2	HGNC:1435	16q22.2	ENSG00000172137	1.92886	1	1	5.93013	1	1	1.89873	1	1	2.28318	1	1	1	1	1	1	1	1	4	1	1	1	1	1	1	1	4	1	0	0	0	0	0	0	0	0	0	0	0	0	1	0	1	0
CALCOCO2	CALCOCO2	calcium binding and coiled-coil domain 2	HGNC:29912	17q21.32	ENSG00000136436	-1.0665	0	0	-1.09842	0	0	1.03182	0	0	-1.20409	1	1	0	0	0	0	1	1	1	0	0	0	0	0	1	1	1	0	0	0	0	0	0	0	0	0	0	0	0	0	0	0	0	0
CALD1	CALD1	caldesmon 1	HGNC:1441	7q33	ENSG00000122786	-1.17503	0	0	-1.86108	1	1	-1.29167	0	0	1.1419	0	0	0	0	0	0	1	0	1	0	0	0	0	0	1	0	1	0	0	1	0	1	0	0	0	0	0	0	0	0	0	0	0	0
CALM1	CALM1	calmodulin 1	HGNC:1442	14q32.11	ENSG00000198668	1.1485	0	1	1.14925	1	1	1.10881	0	0	1.37107	1	1	0	0	0	1	1	1	2	0	1	0	0	1	1	1	3	0	0	0	0	0	0	0	0	0	0	0	0	0	1	0	0	0
CALR	CALR	calreticulin	HGNC:1455	19p13.13	ENSG00000179218	-1.00118	0	0	-1.10548	0	0	1.01488	0	0	-1.18447	1	1	0	0	0	0	1	1	1	0	0	0	0	0	1	1	1	0	1	0	0	1	0	0	0	0	0	0	0	0	0	0	0	0
CALY	CALY	calcyon neuron specific vesicular protein	HGNC:17938	10q26.3	ENSG00000130643	2.49503	0	0	4.97307	1	1	1.44807	0	0	2.38629	0	0	0	0	0	0	1	0	1	0	0	0	0	0	1	0	1	0	0	0	0	0	0	0	0	0	0	0	0	0	1	0	0	0
CAMK2D	CAMK2D	calcium/calmodulin dependent protein kinase II delta	HGNC:1462	4q26	ENSG00000145349	-1.0903	0	0	1.18136	1	1	1.02439	0	0	-1.0115	0	0	0	0	0	0	1	0	1	0	0	0	0	0	1	0	1	0	0	1	0	1	0	0	0	0	0	0	0	0	1	1	0	0
CAMK2G	CAMK2G	calcium/calmodulin dependent protein kinase II gamma	HGNC:1463	10q22.2	ENSG00000148660	1.24862	1	1	1.17524	1	1	1.16419	0	0	1.38265	1	1	1	0	0	1	1	1	3	0	1	0	0	1	1	1	3	0	0	1	0	1	0	0	0	0	0	0	0	0	1	1	0	0
CAMK2N1	CAMK2N1	calcium/calmodulin dependent protein kinase II inhibitor 1	HGNC:24190	1p36.12	ENSG00000162545	-1.11358	0	0	1.28752	1	1	1.05872	0	0	-1.00922	0	0	0	0	0	0	1	0	1	0	0	0	0	0	1	0	1	0	0	0	0	0	0	0	0	0	0	0	0	0	0	0	0	0
CAMKK1	CAMKK1	calcium/calmodulin dependent protein kinase kinase 1	HGNC:1469	17p13.2	ENSG00000004660	-1.40727	1	1	-1.41096	0	0	-1.07884	0	0	-1.37785	0	0	0	0	0	0	1	0	1	0	0	0	0	0	1	0	1	0	0	1	0	1	0	0	0	0	0	0	0	0	1	1	0	0
CANT1	CANT1	calcium activated nucleotidase 1	HGNC:19721	17q25.3	ENSG00000171302	-1.0793	0	0	-1.14138	0	1	-1.16019	0	0	-1.14516	0	0	0	0	0	0	0	0	0	0	0	0	0	0	1	0	1	0	0	0	0	0	0	0	0	0	0	0	0	0	0	0	0	0
CAP1	CAP1	cyclase associated actin cytoskeleton regulatory protein 1	HGNC:20040	1p34.2	ENSG00000131236	-1.01809	0	0	1.15555	1	1	-1.01111	0	0	-1.04252	0	0	0	0	0	0	1	0	1	0	0	0	0	0	1	0	1	0	1	1	0	1	0	0	0	0	0	0	0	0	0	0	0	0
CAPG	CAPG	capping actin protein, gelsolin like	HGNC:1474	2p11.2	ENSG00000042493	1.49281	0	0	1.66489	1	1	1.35784	0	1	1.33589	1	1	0	0	0	1	1	1	2	0	0	1	0	1	1	1	3	0	0	1	0	1	0	0	0	0	0	0	0	0	1	1	1	1
CAPN1	CAPN1	calpain 1	HGNC:1476	11q13.1	ENSG00000014216	1.16405	1	1	1.20985	1	1	-1.04595	0	0	-1.00294	0	0	1	0	0	0	1	0	2	0	1	0	0	0	1	0	2	0	0	0	0	0	0	0	0	0	0	0	0	0	0	0	0	0
CAPN12	CAPN12	calpain 12	HGNC:13249	19q13.2	ENSG00000182472	1.05584	0	0	1.10636	0	0	1.28966	0	0	1.41118	1	1	0	0	0	0	1	1	1	0	0	0	0	0	1	1	1	0	0	0	0	0	0	0	0	0	0	0	0	0	1	0	0	0
CAPN13	CAPN13	calpain 13	HGNC:16663	2p23.1	ENSG00000162949	-1.0626	0	0	2.06122	1	1	1.80185	0	0	2.44357	0	0	0	0	0	0	1	0	1	0	0	0	0	0	1	0	1	0	0	1	0	1	0	0	0	0	0	0	0	0	0	0	0	0
CAPN15	CAPN15	calpain 15	HGNC:11182	16p13.3	ENSG00000103326	1.02011	0	0	-1.07607	0	0	-1.05766	0	0	-1.25411	1	1	0	0	0	0	1	1	1	0	0	0	0	0	1	1	1	0	0	0	0	0	0	0	0	0	0	0	0	0	0	0	0	0
CAPN2	CAPN2	calpain 2	HGNC:1479	1q41	ENSG00000162909	-1.04171	0	0	1.02822	0	0	-1.12137	0	0	-1.23139	1	1	0	0	0	0	1	1	1	0	0	0	0	0	1	1	1	0	0	0	0	0	1	0	0	0	0	1	1	0	1	0	0	0
CAPN3	CAPN3	calpain 3	HGNC:1480	15q15.1	ENSG00000092529	-1.13751	0	0	-1.19307	0	0	1.06524	0	0	1.44866	1	1	0	0	0	0	1	1	1	0	0	0	0	0	1	1	1	0	0	0	0	0	1	0	0	0	0	1	1	0	0	0	0	0
CAPN5	CAPN5	calpain 5	HGNC:1482	11q13.5	ENSG00000149260	-1.2178	1	1	-1.0738	0	0	-1.06464	0	0	-1.29873	1	1	0	0	0	0	1	1	2	0	0	0	0	0	1	1	2	0	0	0	0	0	0	0	0	0	0	0	0	0	1	0	0	0
CAPN7	CAPN7	calpain 7	HGNC:1484	3p25.1	ENSG00000131375	1.00512	0	0	1.18384	0	1	1.10004	0	0	1.14536	0	0	0	0	0	0	0	0	0	0	0	0	0	0	1	0	1	0	0	0	0	0	0	0	0	0	0	0	0	0	0	0	0	0
CAPN8	CAPN8	calpain 8	HGNC:1485	1q41	ENSG00000203697	-1.28734	1	1	-1.35704	1	1	-1.09801	0	0	-1.32173	1	1	1	0	0	1	1	1	3	0	1	0	0	1	1	1	3	0	0	0	0	0	0	0	0	0	0	0	0	0	1	0	0	0
CAPN9	CAPN9	calpain 9	HGNC:1486	1q42.2	ENSG00000135773	1.66989	0	0	2.76644	1	1	-1.65607	0	0	1.64383	1	1	0	0	0	1	1	1	2	0	0	0	0	1	1	1	2	0	0	0	0	0	0	0	0	0	0	0	0	0	0	0	0	0
CAPNS1	CAPNS1	calpain small subunit 1	HGNC:1481	19q13.12	ENSG00000126247	1.72632	1	1	1.83129	1	1	1.61322	1	1	1.75515	1	1	1	1	1	1	1	1	4	1	1	1	1	1	1	1	4	1	1	1	1	1	1	1	1	1	1	1	4	1	1	1	1	1
CAPRIN1	CAPRIN1	cell cycle associated protein 1	HGNC:6743	11p13	ENSG00000135387	-1.04694	0	0	1.04602	0	0	-1.04509	0	0	1.15516	0	1	0	0	0	0	0	0	0	0	0	0	0	0	1	1	1	0	0	1	0	1	0	0	0	0	0	0	0	0	0	0	0	0
CAPS	CAPS	calcyphosine	HGNC:1487	19p13.3	ENSG00000105519	1.03176	0	0	-1.42552	0	1	-1.05823	0	0	-1.10403	0	0	0	0	0	0	0	0	0	0	0	0	0	0	1	0	1	0	0	0	0	0	0	0	0	0	0	0	0	0	0	0	0	0
CAPZA1	CAPZA1	capping actin protein of muscle Z-line subunit alpha 1	HGNC:1488	1p13.2	ENSG00000116489	-1.00309	0	0	1.15255	1	1	1.00498	0	0	1.04552	0	0	0	0	0	0	1	0	1	0	0	0	0	0	1	0	1	0	0	0	0	0	0	0	0	0	0	0	0	0	0	0	0	0
CAPZA2	CAPZA2	capping actin protein of muscle Z-line subunit alpha 2	HGNC:1490	7q31.2	ENSG00000198898	1.04501	0	0	1.12608	0	0	1.03282	0	0	1.14939	1	1	0	0	0	0	1	1	1	0	0	0	0	0	1	1	1	0	0	1	0	1	0	0	0	0	0	0	0	0	0	0	0	0
CAPZB	CAPZB	capping actin protein of muscle Z-line subunit beta	HGNC:1491	1p36.13	ENSG00000077549	1.12668	1	1	1.15332	1	1	1.08347	0	0	-1.01438	0	0	1	0	0	0	1	0	2	0	1	0	0	0	1	0	2	0	0	1	0	1	0	0	0	0	0	0	0	0	0	0	0	0
CARD11	CARD11	caspase recruitment domain family member 11	HGNC:16393	7p22.2	ENSG00000198286	1.08106	0	0	1.29487	1	1	-1.0876	0	0	-1.1766	0	0	0	0	0	0	1	0	1	0	0	0	0	0	1	0	1	0	1	1	0	1	0	0	0	0	0	0	0	0	0	0	0	0
CARHSP1	CARHSP1	calcium regulated heat stable protein 1	HGNC:17150	16p13.2	ENSG00000153048	-1.00498	0	0	1.16637	0	1	1.1169	0	0	-1.07697	0	0	0	0	0	0	0	0	0	0	0	0	0	0	1	0	1	0	0	0	0	0	0	0	0	0	0	0	0	0	0	0	0	0
CARNS1	CARNS1	carnosine synthase 1	HGNC:29268	11q13.2	ENSG00000172508	1.52388	0	0	1.92678	1	1	1.22333	0	0	1.71013	0	0	0	0	0	0	1	0	1	0	0	0	0	0	1	0	1	0	0	0	0	0	0	0	0	0	0	0	0	0	0	0	0	0
CASC5	KNL1	kinetochore scaffold 1	HGNC:24054	15q15.1		-1.37152	1	1	-1.44094	0	0	-1.15095	0	0	1.01119	0	0	0	0	0	0	1	0	1	0	0	0	0	0	1	0	1	0	0	0	0	0	0	0	0	0	0	0	0	0	0	0	0	0
CASP1	CASP1	caspase 1	HGNC:1499	11q22.3	ENSG00000137752	-1.1446	0	0	-1.26755	0	1	-1.5107	0	0	-1.21448	0	0	0	0	0	0	0	0	0	0	0	0	0	0	1	0	1	0	0	0	0	0	0	0	0	0	0	0	0	0	1	0	0	0
CASP2	CASP2	caspase 2	HGNC:1503	7q34	ENSG00000106144	1.03782	0	0	1.10895	0	0	-1.01699	0	0	1.30375	1	1	0	0	0	0	1	1	1	0	0	0	0	0	1	1	1	0	1	0	0	1	0	0	0	0	0	0	0	0	0	0	0	0
CASP5	CASP5	caspase 5	HGNC:1506	11q22.3	ENSG00000137757	-1.24416	0	0	-1.54012	1	1	-1.41723	0	0	-1.52981	0	1	0	0	0	0	1	0	1	0	0	0	0	1	1	1	2	0	0	1	0	1	0	0	0	0	0	0	0	0	0	0	0	0
CASP6	CASP6	caspase 6	HGNC:1507	4q25	ENSG00000138794	1.03429	0	0	-1.2026	0	1	1.04949	0	0	-1.05843	0	0	0	0	0	0	0	0	0	0	0	0	0	0	1	0	1	0	0	0	0	0	1	0	0	1	0	0	1	0	0	0	0	0
CASP7	CASP7	caspase 7	HGNC:1508	10q25.3	ENSG00000165806	-1.18373	0	1	-1.25722	1	1	-1.05289	0	0	-1.23057	1	1	0	0	0	1	1	1	2	0	1	0	0	1	1	1	3	0	0	0	0	0	0	0	0	0	0	0	0	0	1	0	0	0
CASR	CASR	calcium sensing receptor	HGNC:1514	3q13.33-q21.1	ENSG00000036828	1.01682	0	0	-3.08177	1	1	0	0	0	-1.48647	0	0	0	0	0	0	1	0	1	0	0	0	0	0	1	0	1	0	0	0	0	0	0	0	0	0	0	0	0	0	0	0	0	0
CAST	CAST	calpastatin	HGNC:1515	5q15	ENSG00000153113	-1.39552	1	1	1.02373	0	0	1.39645	0	0	1.23749	0	0	0	0	0	0	1	0	1	0	0	0	0	0	1	0	1	0	0	1	0	1	0	0	0	0	0	0	0	0	1	1	0	0
CATSPERG	CATSPERG	cation channel sperm associated auxiliary subunit gamma	HGNC:25243	19q13.2	ENSG00000099338	1.05164	0	0	-1.92263	0	0	-2.07926	0	0	-602.433	1	1	0	0	0	0	1	1	1	0	0	0	0	0	1	1	1	0	0	0	0	0	0	0	0	0	0	0	0	0	0	0	0	0
CAV1	CAV1	caveolin 1	HGNC:1527	7q31.2	ENSG00000105974	1.04599	0	0	1.8507	1	1	-1.07887	0	0	3.56394	1	1	0	0	0	1	1	1	2	0	0	0	0	1	1	1	2	0	0	0	0	0	0	0	0	0	0	0	0	0	0	0	0	0
CAV2	CAV2	caveolin 2	HGNC:1528	7q31.2	ENSG00000105971	1.14334	0	0	1.53996	1	1	-1.08767	0	0	1.53575	1	1	0	0	0	1	1	1	2	0	0	0	0	1	1	1	2	0	0	0	0	0	0	0	0	0	0	0	0	0	1	0	0	0
CBFB	CBFB	core-binding factor subunit beta	HGNC:1539	16q22.1	ENSG00000067955	-1.06201	0	0	1.18852	0	1	-1.0519	0	0	-1.0422	0	0	0	0	0	0	0	0	0	0	0	0	0	0	1	0	1	0	0	0	0	0	0	0	0	0	0	0	0	0	0	0	0	0
CBL	CBL	Cbl proto-oncogene	HGNC:1541	11q23.3	ENSG00000110395	-1.12761	0	0	1.19772	0	1	-1.05992	0	0	1.02852	0	0	0	0	0	0	0	0	0	0	0	0	0	0	1	0	1	0	0	0	0	0	0	0	0	0	0	0	0	0	0	0	0	0
CBLC	CBLC	Cbl proto-oncogene C	HGNC:15961	19q13.32	ENSG00000142273	-1.04605	0	0	-1.00195	0	0	-1.05417	0	0	-1.122	1	1	0	0	0	0	1	1	1	0	0	0	0	0	1	1	1	0	0	0	0	0	0	0	0	0	0	0	0	0	1	0	0	0
CBR1	CBR1	carbonyl reductase 1	HGNC:1548	21q22.12	ENSG00000159228	1.15196	1	1	1.04414	0	0	1.06855	0	0	1.02125	0	0	0	0	0	0	1	0	1	0	0	0	0	0	1	0	1	0	0	1	0	1	1	1	1	0	0	0	1	0	0	0	0	0
CBWD3	ZNG1C	Zn regulated GTPase metalloprotein activator 1C	HGNC:18519	9q21.11	ENSG00000196873	1.08586	0	0	1.36535	0	1	1.18946	0	0	-1.11703	0	0	0	0	0	0	0	0	0	0	0	0	0	0	1	0	1	0	0	0	0	0	0	0	0	0	0	0	0	0	0	0	0	0
CBX3	CBX3	chromobox 3	HGNC:1553	7p15.2	ENSG00000122565	-1.00099	0	0	1.1318	0	1	1.06118	0	0	1.03504	0	0	0	0	0	0	0	0	0	0	0	0	0	0	1	0	1	0	0	0	0	0	0	0	0	0	0	0	0	0	0	0	0	0
CBX6	CBX6	chromobox 6	HGNC:1556	22q13.1	ENSG00000183741	1.01331	0	0	-1.27472	1	1	-1.08044	0	0	1.0383	0	0	0	0	0	0	1	0	1	0	0	0	0	0	1	0	1	0	0	0	0	0	0	0	0	0	0	0	0	0	0	0	0	0
CC2D1A	CC2D1A	coiled-coil and C2 domain containing 1A	HGNC:30237	19p13.12	ENSG00000132024	-1.10223	0	0	-1.18362	0	1	-1.08338	0	0	-1.15729	0	0	0	0	0	0	0	0	0	0	0	0	0	0	1	0	1	0	0	0	0	0	0	0	0	0	0	0	0	0	0	0	0	0
CC2D1B	CC2D1B	coiled-coil and C2 domain containing 1B	HGNC:29386	1p32.3	ENSG00000154222	-1.07578	0	0	-1.4435	1	1	1.1714	0	0	1.13303	0	0	0	0	0	0	1	0	1	0	0	0	0	0	1	0	1	0	0	0	0	0	0	0	0	0	0	0	0	0	0	0	0	0
CCAR1	CCAR1	cell division cycle and apoptosis regulator 1	HGNC:24236	10q21.3	ENSG00000060339	1.01376	0	0	-1.00661	0	0	1.02335	0	0	1.13902	0	1	0	0	0	0	0	0	0	0	0	0	0	0	1	1	1	0	0	0	0	0	0	0	0	0	0	0	0	0	0	0	0	0
CCAT1	CCAT1	colon cancer associated transcript 1	HGNC:45128	8q24.21		-1.09821	0	0	-1.33321	1	1	-1.27146	0	0	-1.11594	0	0	0	0	0	0	1	0	1	0	0	0	0	0	1	0	1	0	0	0	0	0	0	0	0	0	0	0	0	0	0	0	0	0
CCBL1	KYAT1	kynurenine aminotransferase 1	HGNC:1564	9q34.11		-1.12005	0	0	2.87203	0	1	2.15834	0	0	-1.48735	0	0	0	0	0	0	0	0	0	0	0	0	0	0	1	0	1	0	1	1	0	1	0	0	0	0	0	0	0	0	0	0	0	0
CCDC107	CCDC107	coiled-coil domain containing 107	HGNC:28465	9p13.3	ENSG00000159884	1.27625	0	0	1.2336	0	1	1.11324	0	0	1.02042	0	0	0	0	0	0	0	0	0	0	0	0	0	0	1	0	1	0	0	0	0	0	0	0	0	0	0	0	0	0	0	0	0	0
CCDC125	CCDC125	coiled-coil domain containing 125	HGNC:28924	5q13.2	ENSG00000183323	-1.00923	0	0	-1.02137	0	0	-2.22887	0	0	1.59263	1	1	0	0	0	0	1	1	1	0	0	0	0	0	1	1	1	0	0	0	0	0	0	0	0	0	0	0	0	0	0	0	0	0
CCDC137	CCDC137	coiled-coil domain containing 137	HGNC:33451	17q25.3	ENSG00000185298	1.20211	0	1	1.00838	0	0	1.04322	0	0	-1.06154	0	0	0	0	0	0	0	0	0	0	0	0	0	0	1	0	1	0	0	0	0	0	0	0	0	0	0	0	0	0	0	0	0	0
CCDC146	CCDC146	coiled-coil domain containing 146	HGNC:29296	7q11.23	ENSG00000135205	-1.38524	0	1	-1.21113	0	0	-1.0256	0	0	-1.08047	0	0	0	0	0	0	0	0	0	0	0	0	0	0	1	0	1	0	0	0	0	0	0	0	0	0	0	0	0	0	0	0	0	0
CCDC152	CCDC152	coiled-coil domain containing 152	HGNC:34438	5p12	ENSG00000198865	-1.05725	0	0	1.26917	0	0	1.76408	0	0	5.82352	1	1	0	0	0	0	1	1	1	0	0	0	0	0	1	1	1	0	0	1	0	1	0	0	0	0	0	0	0	0	0	0	0	0
CCDC171	CCDC171	coiled-coil domain containing 171	HGNC:29828	9p22.3	ENSG00000164989	7.54059	0	0	-5.12589	0	1	-8.71297	0	0	-1.44997	0	0	0	0	0	0	0	0	0	0	0	0	0	0	1	0	1	0	0	1	0	1	0	0	0	0	0	0	0	0	0	0	0	0
CCDC174	CCDC174	coiled-coil domain containing 174	HGNC:28033	3p25.1	ENSG00000154781	-1.03455	0	0	1.1836	0	1	1.14194	0	0	1.08666	0	0	0	0	0	0	0	0	0	0	0	0	0	0	1	0	1	0	1	0	0	1	0	0	0	0	0	0	0	0	0	0	0	0
CCDC183	CCDC183	coiled-coil domain containing 183	HGNC:28236	9q34.3	ENSG00000213213	-1.56394	1	1	-1.51949	0	0	-1.02266	0	0	-1.13848	0	0	0	0	0	0	1	0	1	0	0	0	0	0	1	0	1	0	0	0	0	0	0	0	0	0	0	0	0	0	0	0	0	0
CCDC64	BICDL1	BICD family like cargo adaptor 1	HGNC:28095	12q24.23		-1.09272	0	0	-1.20019	0	0	-1.3392	0	0	-1.28917	1	1	0	0	0	0	1	1	1	0	0	0	0	0	1	1	1	0	0	0	0	0	0	0	0	0	0	0	0	0	0	0	0	0
CCDC64B	BICDL2	BICD family like cargo adaptor 2	HGNC:33584	16p13.3		1.14057	0	1	-1.16112	0	0	1.00123	0	0	-1.1652	0	0	0	0	0	0	0	0	0	0	0	0	0	0	1	0	1	0	0	0	0	0	0	0	0	0	0	0	0	0	0	0	0	0
CCDC71	CCDC71	coiled-coil domain containing 71	HGNC:25760	3p21.31	ENSG00000177352	1.16872	0	1	-1.04794	0	0	-1.0228	0	0	-1.0345	0	0	0	0	0	0	0	0	0	0	0	0	0	0	1	0	1	0	0	0	0	0	0	0	0	0	0	0	0	0	0	0	0	0
CCDC80	CCDC80	coiled-coil domain containing 80	HGNC:30649	3q13.2	ENSG00000091986	-1.44421	0	0	-1.96283	1	1	1.06489	0	0	-1.21544	0	0	0	0	0	0	1	0	1	0	0	0	0	0	1	0	1	0	0	1	0	1	0	0	0	0	0	0	0	0	0	0	0	0
CCDC85C	CCDC85C	coiled-coil domain containing 85C	HGNC:35459	14q32.2	ENSG00000205476	1.06995	0	0	-1.24344	1	1	-1.15143	0	0	-1.09378	0	0	0	0	0	0	1	0	1	0	0	0	0	0	1	0	1	0	0	0	0	0	0	0	0	0	0	0	0	0	0	0	0	0
CCDC88B	CCDC88B	coiled-coil domain containing 88B	HGNC:26757	11q13.1	ENSG00000168071	-1.1566	0	0	-1.02847	0	0	1.03039	0	0	-1.45906	1	1	0	0	0	0	1	1	1	0	0	0	0	0	1	1	1	0	0	0	0	0	1	0	0	0	0	1	1	0	0	0	0	0
CCDC88C	CCDC88C	coiled-coil domain containing 88C	HGNC:19967	14q32.11-q32.12	ENSG00000015133	-1.2032	1	1	-1.37024	1	1	-1.19861	0	0	-1.40808	1	1	1	0	0	1	1	1	3	0	1	0	0	1	1	1	3	0	0	1	0	1	1	1	1	1	0	1	3	0	0	0	0	0
CCL15	CCL15	C-C motif chemokine ligand 15	HGNC:10613	17q12		-1.36534	0	0	-1.33111	1	1	1.03255	0	0	-1.0904	0	0	0	0	0	0	1	0	1	0	0	0	0	0	1	0	1	0	0	0	0	0	0	0	0	0	0	0	0	0	0	0	0	0
CCL20	CCL20	C-C motif chemokine ligand 20	HGNC:10619	2q36.3	ENSG00000115009	-1.22849	0	0	1.06974	0	0	-1.00966	0	0	-2.21042	1	1	0	0	0	0	1	1	1	0	0	0	0	0	1	1	1	0	0	0	0	0	0	0	0	0	0	0	0	0	1	0	0	0
CCL24	CCL24	C-C motif chemokine ligand 24	HGNC:10623	7q11.23	ENSG00000106178	-1.44066	1	1	-1.37017	1	1	-1.61439	0	0	-2.05343	1	1	1	0	0	1	1	1	3	0	1	0	0	1	1	1	3	0	0	0	0	0	0	0	0	0	0	0	0	0	1	0	0	0
CCL26	CCL26	C-C motif chemokine ligand 26	HGNC:10625	7q11.23	ENSG00000006606	-2.75905	0	0	-1.16391	0	0	-2.90395	1	1	-2.04905	0	0	0	0	0	0	1	1	1	0	0	0	0	0	1	1	1	0	0	0	0	0	0	0	0	0	0	0	0	0	0	0	0	0
CCL28	CCL28	C-C motif chemokine ligand 28	HGNC:17700	5p12	ENSG00000151882	-1.11547	0	0	-1.96497	1	1	-1.92747	0	0	-1.88777	1	1	0	0	0	1	1	1	2	0	0	0	0	1	1	1	2	0	0	0	0	0	0	0	0	0	0	0	0	0	1	0	0	0
CCNA2	CCNA2	cyclin A2	HGNC:1578	4q27	ENSG00000145386	-1.22384	0	0	-1.77699	1	1	-1.47962	0	0	-1.27986	0	0	0	0	0	0	1	0	1	0	0	0	0	0	1	0	1	0	0	0	0	0	0	0	0	0	0	0	0	0	0	0	0	0
CCNB1	CCNB1	cyclin B1	HGNC:1579	5q13.2	ENSG00000134057	-1.25925	1	1	-1.69737	1	1	-1.2076	0	0	1.15801	0	0	1	0	0	0	1	0	2	0	1	0	0	0	1	0	2	0	0	0	0	0	0	0	0	0	0	0	0	0	0	0	0	0
CCNB2	CCNB2	cyclin B2	HGNC:1580	15q22.2	ENSG00000157456	-1.29848	1	1	-1.66696	0	0	-1.61918	0	0	-1.11462	0	0	0	0	0	0	1	0	1	0	0	0	0	0	1	0	1	0	0	0	0	0	0	0	0	0	0	0	0	0	0	0	0	0
CCND1	CCND1	cyclin D1	HGNC:1582	11q13.3	ENSG00000110092	1.27036	1	1	-1.10923	0	0	-1.15072	0	0	-1.08125	0	0	0	0	0	0	1	0	1	0	0	0	0	0	1	0	1	0	0	0	0	0	0	0	0	0	0	0	0	0	0	0	0	0
CCND2	CCND2	cyclin D2	HGNC:1583	12p13.32	ENSG00000118971	-1.23935	1	1	-1.34404	1	1	-1.0941	0	0	-1.21675	1	1	1	0	0	1	1	1	3	0	1	0	0	1	1	1	3	0	0	0	0	0	0	0	0	0	0	0	0	0	1	0	0	0
CCND3	CCND3	cyclin D3	HGNC:1585	6p21.1	ENSG00000112576	-1.07971	0	0	-1.17919	1	1	-1.16154	0	0	-1.45709	1	1	0	0	0	1	1	1	2	0	0	0	0	1	1	1	2	0	0	0	0	0	0	0	0	0	0	0	0	0	1	0	0	0
CCNG2	CCNG2	cyclin G2	HGNC:1593	4q21.1	ENSG00000138764	-1.10581	0	0	1.1954	1	1	1.12835	0	0	-1.06303	0	0	0	0	0	0	1	0	1	0	0	0	0	0	1	0	1	0	0	0	0	0	0	0	0	0	0	0	0	0	0	0	0	0
CCNI	CCNI	cyclin I	HGNC:1595	4q21.1	ENSG00000118816	-1.05504	0	0	1.184	1	1	1.01713	0	0	-1.09173	0	0	0	0	0	0	1	0	1	0	0	0	0	0	1	0	1	0	0	0	0	0	0	0	0	0	0	0	0	0	0	0	0	0
CCNYL1	CCNYL1	cyclin Y like 1	HGNC:26868	2q33.3	ENSG00000163249	-1.05283	0	0	-2.15522	0	1	-2.38324	0	0	2.46628	1	1	0	0	0	0	1	1	1	0	0	0	0	1	1	1	2	0	0	0	0	0	0	0	0	0	0	0	0	0	1	0	0	0
CCPG1	CCPG1	cell cycle progression 1	HGNC:24227	15q21.3	ENSG00000260916	-1.04338	0	0	-1.06665	0	0	-1.04192	0	0	-1.33396	1	1	0	0	0	0	1	1	1	0	0	0	0	0	1	1	1	0	0	0	0	0	0	0	0	0	0	0	0	0	0	0	0	0
CCR6	CCR6	C-C motif chemokine receptor 6	HGNC:1607	6q27	ENSG00000112486	1.28664	0	0	-2.45328	0	1	-1.16011	0	0	1.3309	0	0	0	0	0	0	0	0	0	0	0	0	0	0	1	0	1	0	0	0	0	0	0	0	0	0	0	0	0	0	0	0	0	0
CCR9	CCR9	C-C motif chemokine receptor 9	HGNC:1610	3p21.31	ENSG00000173585	1.08551	0	0	2.13864	1	1	1.24098	0	0	1.69538	0	0	0	0	0	0	1	0	1	0	0	0	0	0	1	0	1	0	0	0	0	0	0	0	0	0	0	0	0	0	0	0	0	0
CD14	CD14	CD14 molecule	HGNC:1628	5q31.3	ENSG00000170458	2.42347	0	0	5.09465	1	1	6.1243	1	1	7.60021	1	1	0	1	0	1	1	1	3	0	0	1	0	1	1	1	3	0	1	0	0	1	0	0	0	0	0	0	0	0	1	1	1	1
CD151	CD151	CD151 molecule (Raph blood group)	HGNC:1630	11p15.5	ENSG00000177697	1.24391	1	1	1.18042	1	1	1.13948	0	0	-1.09249	0	0	1	0	0	0	1	0	2	0	1	0	0	0	1	0	2	0	0	1	0	1	0	0	0	0	0	0	0	0	1	1	0	0
CD1D	CD1D	CD1d molecule	HGNC:1637	1q23.1	ENSG00000158473	-1.1909	0	0	-1.50258	0	1	-1.47359	0	0	-1.11499	0	0	0	0	0	0	0	0	0	0	0	0	0	0	1	0	1	0	0	0	0	0	0	0	0	0	0	0	0	0	0	0	0	0
CD24	CD24	CD24 molecule	HGNC:1645	6q21	ENSG00000272398	1.26056	0	1	1.25615	0	1	-1.005	0	0	1.08908	0	0	0	0	0	0	0	0	0	0	1	0	0	0	1	0	2	0	0	0	0	0	0	0	0	0	0	0	0	0	0	0	0	0
CD276	CD276	CD276 molecule	HGNC:19137	15q24.1	ENSG00000103855	-1.0272	0	0	1.1543	0	1	-1.01325	0	0	-1.26486	1	1	0	0	0	0	1	1	1	0	0	0	0	1	1	1	2	0	0	0	0	0	1	0	0	1	0	1	2	0	1	0	0	0
CD302	CD302	CD302 molecule	HGNC:30843	2q24.2	ENSG00000241399	-1.2351	0	0	-1.45722	0	1	-1.15271	0	0	-1.00313	0	0	0	0	0	0	0	0	0	0	0	0	0	0	1	0	1	0	0	1	0	1	0	0	0	0	0	0	0	0	0	0	0	0
CD36	CD36	CD36 molecule	HGNC:1663	7q21.11	ENSG00000135218	-1.00341	0	0	-1.2815	0	0	-1.39111	0	0	3.46577	1	1	0	0	0	0	1	1	1	0	0	0	0	0	1	1	1	0	0	0	0	0	0	0	0	0	0	0	0	0	0	0	0	0
CD44	CD44	CD44 molecule (Indian blood group)	HGNC:1681	11p13	ENSG00000026508	-1.12534	0	0	1.01176	0	0	-1.11252	0	0	-1.2449	1	1	0	0	0	0	1	1	1	0	0	0	0	0	1	1	1	0	0	0	0	0	1	0	0	0	0	1	1	0	1	0	0	0
CD46	CD46	CD46 molecule	HGNC:6953	1q32.2	ENSG00000117335	-1.04264	0	0	1.2015	1	1	1.01482	0	0	1.06623	0	0	0	0	0	0	1	0	1	0	0	0	0	0	1	0	1	0	0	0	0	0	0	0	0	0	0	0	0	0	0	0	0	0
CD47	CD47	CD47 molecule	HGNC:1682	3q13.12	ENSG00000196776	-1.12102	0	1	-1.14264	0	0	-1.13751	0	0	-1.2646	1	1	0	0	0	0	1	1	1	0	0	0	0	0	1	1	2	0	0	0	0	0	0	0	0	0	0	0	0	0	0	0	0	0
CD55	CD55	CD55 molecule (Cromer blood group)	HGNC:2665	1q32.2	ENSG00000196352	-1.06332	0	0	1.38445	1	1	-1.09733	0	0	-1.30001	1	1	0	0	0	1	1	1	2	0	0	0	0	1	1	1	2	0	1	0	0	1	0	0	0	0	0	0	0	0	1	1	0	0
CD59	CD59	CD59 molecule (CD59 blood group)	HGNC:1689	11p13	ENSG00000085063	1.00908	0	0	1.45495	1	1	-1.06902	0	0	-1.1036	0	0	0	0	0	0	1	0	1	0	0	0	0	0	1	0	1	0	0	0	0	0	0	0	0	0	0	0	0	0	0	0	0	0
CD68	CD68	CD68 molecule	HGNC:1693	17p13.1	ENSG00000129226	-1.01535	0	0	1.27516	1	1	1.13231	0	0	1.16866	0	0	0	0	0	0	1	0	1	0	0	0	0	0	1	0	1	0	1	0	0	1	0	0	0	0	0	0	0	0	0	0	0	0
CD7	CD7	CD7 molecule	HGNC:1695	17q25.3	ENSG00000173762	-1.27976	0	0	1.36228	0	0	2.86395	0	0	3.35738	1	1	0	0	0	0	1	1	1	0	0	0	0	0	1	1	1	0	0	0	0	0	0	0	0	0	0	0	0	0	0	0	0	0
CD70	CD70	CD70 molecule	HGNC:11937	19p13.3	ENSG00000125726	1.17891	0	0	2.23234	1	1	1.65089	0	0	1.6666	0	0	0	0	0	0	1	0	1	0	0	0	0	0	1	0	1	0	0	0	0	0	0	0	0	0	0	0	0	0	0	0	0	0
CD74	CD74	CD74 molecule	HGNC:1697	5q33.1	ENSG00000019582	-1.12431	1	1	-1.09116	0	0	-1.11515	0	0	-1.18953	1	1	0	0	0	0	1	1	2	0	0	0	0	0	1	1	2	0	0	0	0	0	0	0	0	0	0	0	0	0	0	0	0	0
CD82	CD82	CD82 molecule	HGNC:6210	11p11.2	ENSG00000085117	-1.00489	0	0	-1.1193	0	0	-1.09243	0	0	-1.21994	1	1	0	0	0	0	1	1	1	0	0	0	0	0	1	1	1	0	0	1	0	1	0	0	0	0	0	0	0	0	0	0	0	0
CD9	CD9	CD9 molecule	HGNC:1709	12p13.31	ENSG00000010278	1.05297	0	0	1.24769	1	1	-1.11739	0	0	-1.15092	1	1	0	0	0	1	1	1	2	0	0	0	0	1	1	1	2	0	0	0	0	0	0	0	0	0	0	0	0	0	1	0	0	0
CD97	ADGRE5	adhesion G protein-coupled receptor E5	HGNC:1711	19p13.12		1.36983	1	1	1.52503	1	1	1.44129	1	1	1.30604	1	1	1	1	1	1	1	1	4	1	1	1	1	1	1	1	4	1	1	1	0	1	0	0	0	0	0	0	0	0	0	0	0	0
CD99	CD99	CD99 molecule (Xg blood group)	HGNC:7082	Xp22.32 and Yp11.3	ENSG00000002586	1.03805	0	0	1.24506	0	1	1.04699	0	0	-1.00873	0	0	0	0	0	0	0	0	0	0	0	0	0	0	1	0	1	0	0	0	0	0	0	0	0	0	0	0	0	0	0	0	0	0
CD99L2	CD99L2	CD99 molecule like 2	HGNC:18237	Xq28	ENSG00000102181	1.09446	0	0	1.00289	0	0	-1.0122	0	0	1.33261	1	1	0	0	0	0	1	1	1	0	0	0	0	0	1	1	1	0	0	0	0	0	0	0	0	0	0	0	0	0	0	0	0	0
CDA	CDA	cytidine deaminase	HGNC:1712	1p36.12	ENSG00000158825	1.53306	0	0	2.07987	1	1	1.04737	0	0	1.03556	0	0	0	0	0	0	1	0	1	0	0	0	0	0	1	0	1	0	0	0	0	0	0	0	0	0	0	0	0	0	1	0	0	0
CDC25B	CDC25B	cell division cycle 25B	HGNC:1726	20p13	ENSG00000101224	-1.2859	1	1	-1.13457	0	0	-1.47935	0	0	-1.2924	0	0	0	0	0	0	1	0	1	0	0	0	0	0	1	0	1	0	0	0	0	0	0	0	0	0	0	0	0	0	1	0	0	0
CDC34	CDC34	cell division cycle 34, ubiqiutin conjugating enzyme	HGNC:1734	19p13.3	ENSG00000099804	1.06679	0	0	1.14873	0	1	1.10885	0	0	-1.09074	0	0	0	0	0	0	0	0	0	0	0	0	0	0	1	0	1	0	0	0	0	0	0	0	0	0	0	0	0	0	0	0	0	0
CDC37	CDC37	cell division cycle 37, HSP90 cochaperone	HGNC:1735	19p13.2	ENSG00000105401	1.11732	0	1	-1.02356	0	0	1.07466	0	0	-1.02311	0	0	0	0	0	0	0	0	0	0	0	0	0	0	1	0	1	0	0	0	0	0	0	0	0	0	0	0	0	0	0	0	0	0
CDC42	CDC42	cell division cycle 42	HGNC:1736	1p36.12	ENSG00000070831	-1.01795	0	0	1.16203	1	1	1.00011	0	0	-1.02056	0	0	0	0	0	0	1	0	1	0	0	0	0	0	1	0	1	0	0	0	0	0	0	0	0	0	0	0	0	0	0	0	0	0
CDC42BPA	CDC42BPA	CDC42 binding protein kinase alpha	HGNC:1737	1q42.13	ENSG00000143776	-1.08883	0	0	-1.0575	0	0	-1.16797	0	0	-1.17786	1	1	0	0	0	0	1	1	1	0	0	0	0	0	1	1	1	0	0	1	0	1	0	0	0	0	0	0	0	0	0	0	0	0
CDC42BPB	CDC42BPB	CDC42 binding protein kinase beta	HGNC:1738	14q32.32	ENSG00000198752	1.02122	0	0	1.19688	1	1	-1.06426	0	0	-1.0093	0	0	0	0	0	0	1	0	1	0	0	0	0	0	1	0	1	0	0	0	0	0	0	0	0	0	0	0	0	0	0	0	0	0
CDC42EP1	CDC42EP1	CDC42 effector protein 1	HGNC:17014	22q13.1	ENSG00000128283	-1.04612	0	0	-1.16071	0	1	-1.25101	0	0	-1.20838	1	1	0	0	0	0	1	1	1	0	0	0	0	1	1	1	2	0	0	0	0	0	0	0	0	0	0	0	0	0	1	0	0	0
CDC42EP2	CDC42EP2	CDC42 effector protein 2	HGNC:16263	11q13.1	ENSG00000149798	-1.23912	1	1	-1.07305	0	0	-1.36933	0	0	-1.25757	0	1	0	0	0	0	1	0	1	0	0	0	0	0	1	1	2	0	0	0	0	0	0	0	0	0	0	0	0	0	1	0	0	0
CDC42EP4	CDC42EP4	CDC42 effector protein 4	HGNC:17147	17q25.1	ENSG00000179604	-1.11424	0	0	-1.09667	0	0	-1.1217	0	0	-1.2468	1	1	0	0	0	0	1	1	1	0	0	0	0	0	1	1	1	0	0	0	0	0	0	0	0	0	0	0	0	0	0	0	0	0
CDC42SE1	CDC42SE1	CDC42 small effector 1	HGNC:17719	1q21.3	ENSG00000197622	-1.0065	0	0	-1.01185	0	0	-1.03577	0	0	-1.19629	0	1	0	0	0	0	0	0	0	0	0	0	0	0	1	1	1	0	0	0	0	0	0	0	0	0	0	0	0	0	0	0	0	0
CDC42SE2	CDC42SE2	CDC42 small effector 2	HGNC:18547	5q31.1	ENSG00000158985	1.15841	0	0	1.30507	1	1	1.23153	0	0	1.2376	1	1	0	0	0	1	1	1	2	0	0	0	0	1	1	1	2	0	0	1	0	1	0	0	0	0	0	0	0	0	1	1	0	0
CDC45	CDC45	cell division cycle 45	HGNC:1739	22q11.21	ENSG00000093009	1.08282	0	0	-2.34558	0	1	-1.38438	0	0	1.0925	0	0	0	0	0	0	0	0	0	0	0	0	0	0	1	0	1	0	0	0	0	0	0	0	0	0	0	0	0	0	0	0	0	0
CDCA7	CDCA7	cell division cycle associated 7	HGNC:14628	2q31.1	ENSG00000144354	-1.19836	0	1	-1.44552	0	0	-1.28734	0	0	-1.34646	0	0	0	0	0	0	0	0	0	0	0	0	0	0	1	0	1	0	0	1	0	1	0	0	0	0	0	0	0	0	1	1	0	0
CDCA7L	CDCA7L	cell division cycle associated 7 like	HGNC:30777	7p15.3	ENSG00000164649	-1.00682	0	0	-1.3817	0	1	1.06241	0	0	1.05465	0	0	0	0	0	0	0	0	0	0	0	0	0	0	1	0	1	0	0	1	0	1	1	1	0	1	0	0	1	0	0	0	0	0
CDCP1	CDCP1	CUB domain containing protein 1	HGNC:24357	3p21.31	ENSG00000163814	-1.07797	0	0	1.31994	1	1	1.05352	0	0	1.08526	0	0	0	0	0	0	1	0	1	0	0	0	0	0	1	0	1	0	0	1	0	1	0	0	0	0	0	0	0	0	0	0	0	0
CDH1	CDH1	cadherin 1	HGNC:1748	16q22.1	ENSG00000039068	1.24809	1	1	1.25124	1	1	1.21013	0	0	1.31667	1	1	1	0	0	1	1	1	3	0	1	0	0	1	1	1	3	0	0	0	0	0	0	0	0	0	0	0	0	0	1	0	0	0
CDH17	CDH17	cadherin 17	HGNC:1756	8q22.1	ENSG00000079112	1.37194	0	0	1.45171	1	1	1.27713	0	0	1.11896	0	0	0	0	0	0	1	0	1	0	0	0	0	0	1	0	1	0	0	0	0	0	1	0	0	1	0	0	1	0	1	0	0	0
CDH23	CDH23	cadherin related 23	HGNC:13733	10q22.1	ENSG00000107736	-1.10575	0	0	-1.58784	1	1	1.256	0	0	-1.40359	0	0	0	0	0	0	1	0	1	0	0	0	0	0	1	0	1	0	0	1	0	1	0	0	0	0	0	0	0	0	0	0	0	0
CDH24	CDH24	cadherin 24	HGNC:14265	14q11.2	ENSG00000139880	-1.08958	0	0	-1.34553	0	0	1.02562	0	0	-1.35278	0	1	0	0	0	0	0	0	0	0	0	0	0	0	1	1	1	0	0	0	0	0	0	0	0	0	0	0	0	0	0	0	0	0
CDH3	CDH3	cadherin 3	HGNC:1762	16q22.1	ENSG00000062038	-1.06605	0	0	1.1336	1	1	-1.06896	0	0	-1.20246	0	0	0	0	0	0	1	0	1	0	0	0	0	0	1	0	1	0	0	0	0	0	0	0	0	0	0	0	0	0	1	0	0	0
CDHR2	CDHR2	cadherin related family member 2	HGNC:18231	5q35.2	ENSG00000074276	1.00801	0	0	1.30394	1	1	1.23459	0	0	-1.25706	0	1	0	0	0	0	1	0	1	0	0	0	0	1	1	1	2	0	0	0	0	0	0	0	0	0	0	0	0	0	0	0	0	0
CDK1	CDK1	cyclin dependent kinase 1	HGNC:1722	10q21.2	ENSG00000170312	-1.26469	1	1	-1.86691	1	1	-1.59068	0	0	1.03223	0	0	1	0	0	0	1	0	2	0	1	0	0	0	1	0	2	0	0	0	0	0	0	0	0	0	0	0	0	0	0	0	0	0
CDK10	CDK10	cyclin dependent kinase 10	HGNC:1770	16q24.3	ENSG00000185324	1.05172	0	0	-1.23845	1	1	1.0481	0	0	1.03865	0	0	0	0	0	0	1	0	1	0	0	0	0	0	1	0	1	0	0	0	0	0	0	0	0	0	0	0	0	0	0	0	0	0
CDK11A	CDK11A	cyclin dependent kinase 11A	HGNC:1730	1p36.33	ENSG00000008128	-1.01346	0	0	1.23307	1	1	-1.02025	0	0	1.01206	0	0	0	0	0	0	1	0	1	0	0	0	0	0	1	0	1	0	0	0	0	0	0	0	0	0	0	0	0	0	0	0	0	0
CDK17	CDK17	cyclin dependent kinase 17	HGNC:8750	12q23.1	ENSG00000059758	-1.06513	0	0	1.41127	1	1	1.08254	0	0	1.31597	1	1	0	0	0	1	1	1	2	0	0	0	0	1	1	1	2	0	0	0	0	0	0	0	0	0	0	0	0	0	1	0	0	0
CDK18	CDK18	cyclin dependent kinase 18	HGNC:8751	1q32.1	ENSG00000117266	-1.13723	0	0	-1.09325	0	0	1.0078	0	0	-1.22151	1	1	0	0	0	0	1	1	1	0	0	0	0	0	1	1	1	0	0	0	0	0	0	0	0	0	0	0	0	0	0	0	0	0
CDK19	CDK19	cyclin dependent kinase 19	HGNC:19338	6q21	ENSG00000155111	-1.03124	0	0	1.0027	0	0	25.4	1	1	1.53802	0	0	0	0	0	0	1	1	1	0	0	0	0	0	1	1	1	0	0	0	0	0	0	0	0	0	0	0	0	0	1	0	1	0
CDK20	CDK20	cyclin dependent kinase 20	HGNC:21420	9q22.1	ENSG00000156345	-1.16934	0	0	-1.83247	1	1	-1.1389	0	0	-1.30949	0	0	0	0	0	0	1	0	1	0	0	0	0	0	1	0	1	0	0	0	0	0	0	0	0	0	0	0	0	0	0	0	0	0
CDK2AP2	CDK2AP2	cyclin dependent kinase 2 associated protein 2	HGNC:30833	11q13.2	ENSG00000167797	1.03794	0	0	1.22852	1	1	-1.06056	0	0	1.07634	0	0	0	0	0	0	1	0	1	0	0	0	0	0	1	0	1	0	0	0	0	0	0	0	0	0	0	0	0	0	0	0	0	0
CDK5RAP3	CDK5RAP3	CDK5 regulatory subunit associated protein 3	HGNC:18673	17q21.32	ENSG00000108465	-1.00579	0	0	-1.2182	1	1	1.10972	0	0	-1.0807	0	0	0	0	0	0	1	0	1	0	0	0	0	0	1	0	1	0	0	0	0	0	0	0	0	0	0	0	0	0	0	0	0	0
CDKN1A	CDKN1A	cyclin dependent kinase inhibitor 1A	HGNC:1784	6p21.2	ENSG00000124762	-1.06776	0	0	1.31436	1	1	1.11434	0	0	-1.01541	0	0	0	0	0	0	1	0	1	0	0	0	0	0	1	0	1	0	0	0	0	0	0	0	0	0	0	0	0	0	0	0	0	0
CDKN1B	CDKN1B	cyclin dependent kinase inhibitor 1B	HGNC:1785	12p13.1	ENSG00000111276	1.02981	0	0	1.26903	1	1	1.1207	0	0	1.00418	0	0	0	0	0	0	1	0	1	0	0	0	0	0	1	0	1	0	0	0	0	0	0	0	0	0	0	0	0	0	1	0	0	0
CDKN1C	CDKN1C	cyclin dependent kinase inhibitor 1C	HGNC:1786	11p15.4	ENSG00000129757	-1.2304	0	0	1.85862	1	1	1.32878	0	0	-1.19702	0	0	0	0	0	0	1	0	1	0	0	0	0	0	1	0	1	0	0	0	0	0	0	0	0	0	0	0	0	0	1	0	0	0
CDKN2A	CDKN2A	cyclin dependent kinase inhibitor 2A	HGNC:1787	9p21.3	ENSG00000147889	1.27271	1	1	1.44989	1	1	1.04568	0	0	1.1911	0	0	1	0	0	0	1	0	2	0	1	0	0	0	1	0	2	0	0	0	0	0	0	0	0	0	0	0	0	0	0	0	0	0
CDKN2AIP	CDKN2AIP	CDKN2A interacting protein	HGNC:24325	4q35.1	ENSG00000168564	1.14865	0	0	1.56954	1	1	1.13479	0	0	1.25337	0	1	0	0	0	0	1	0	1	0	0	0	0	1	1	1	2	0	0	0	0	0	0	0	0	0	0	0	0	0	0	0	0	0
CDKN2B-AS1	CDKN2B-AS1	CDKN2B antisense RNA 1	HGNC:34341	9p21.3	ENSG00000240498	-1.04368	0	0	1.12873	0	0	1.11197	0	0	1.43232	1	1	0	0	0	0	1	1	1	0	0	0	0	0	1	1	1	0	0	0	0	0	0	0	0	0	0	0	0	0	1	0	0	0
CDKN2D	CDKN2D	cyclin dependent kinase inhibitor 2D	HGNC:1790	19p13.2	ENSG00000129355	-1.19438	0	0	1.43497	0	1	-1.06913	0	0	-1.37739	0	0	0	0	0	0	0	0	0	0	0	0	0	0	1	0	1	0	0	0	0	0	0	0	0	0	0	0	0	0	0	0	0	0
CDKN3	CDKN3	cyclin dependent kinase inhibitor 3	HGNC:1791	14q22.2	ENSG00000100526	-1.37998	0	1	-1.78551	0	0	-1.07104	0	0	1.00259	0	0	0	0	0	0	0	0	0	0	0	0	0	0	1	0	1	0	0	1	0	1	0	0	0	0	0	0	0	0	1	1	0	0
CDON	CDON	cell adhesion associated, oncogene regulated	HGNC:17104	11q24.2	ENSG00000064309	1.24024	0	0	1.80576	1	1	1.18148	0	0	1.45961	1	1	0	0	0	1	1	1	2	0	0	0	0	1	1	1	2	0	0	0	0	0	0	0	0	0	0	0	0	0	0	0	0	0
CDR2	CDR2	cerebellar degeneration related protein 2	HGNC:1799	16p12.2	ENSG00000140743	1.09946	0	0	1.30713	1	1	1.05053	0	0	1.14632	0	0	0	0	0	0	1	0	1	0	0	0	0	0	1	0	1	0	0	0	0	0	0	0	0	0	0	0	0	0	0	0	0	0
CDS1	CDS1	CDP-diacylglycerol synthase 1	HGNC:1800	4q21.23	ENSG00000163624	1.1736	1	1	1.2011	1	1	1.07631	0	0	1.1876	1	1	1	0	0	1	1	1	3	0	1	0	0	1	1	1	3	0	0	1	0	1	0	0	0	0	0	0	0	0	1	1	0	0
CDV3	CDV3	CDV3 homolog	HGNC:26928	3q22.1	ENSG00000091527	1.01277	0	0	1.05862	0	0	-1.06273	0	0	-1.10018	0	1	0	0	0	0	0	0	0	0	0	0	0	0	1	1	1	0	1	0	0	1	0	0	0	0	0	0	0	0	1	1	0	0
CDX1	CDX1	caudal type homeobox 1	HGNC:1805	5q32	ENSG00000113722	-1.1923	0	0	-1.3431	1	1	-1.19198	0	0	-1.33483	1	1	0	0	0	1	1	1	2	0	0	0	0	1	1	1	2	0	0	0	0	0	1	0	0	1	0	1	2	0	1	0	0	0
CDX2	CDX2	caudal type homeobox 2	HGNC:1806	13q12.2	ENSG00000165556	1.06968	0	0	-1.21123	0	1	1.22795	0	0	1.09736	0	0	0	0	0	0	0	0	0	0	0	0	0	0	1	0	1	0	1	0	0	1	0	0	0	0	0	0	0	0	1	1	0	0
CEACAM1	CEACAM1	CEA cell adhesion molecule 1	HGNC:1814	19q13.2	ENSG00000079385	-1.57439	0	0	1.25678	1	1	-1.4058	0	0	-1.96143	1	1	0	0	0	1	1	1	2	0	0	0	0	1	1	1	2	0	0	0	0	0	0	0	0	0	0	0	0	0	1	0	0	0
CEACAM5	CEACAM5	CEA cell adhesion molecule 5	HGNC:1817	19q13.2	ENSG00000105388	1.0521	0	0	1.35485	1	1	1.30716	0	0	-1.13637	0	0	0	0	0	0	1	0	1	0	0	0	0	0	1	0	1	0	0	0	0	0	0	0	0	0	0	0	0	0	1	0	0	0
CEACAM6	CEACAM6	CEA cell adhesion molecule 6	HGNC:1818	19q13.2	ENSG00000086548	1.81524	1	1	1.48357	1	1	1.86201	0	0	1.42582	1	1	1	0	0	1	1	1	3	0	1	0	0	1	1	1	3	0	0	0	0	0	0	0	0	0	0	0	0	0	1	0	0	0
CEACAM7	CEACAM7	CEA cell adhesion molecule 7	HGNC:1819	19q13.2	ENSG00000007306	-1.52085	0	0	-1.56445	1	1	1.44724	0	0	-1.67269	0	0	0	0	0	0	1	0	1	0	0	0	0	0	1	0	1	0	0	0	0	0	0	0	0	0	0	0	0	0	0	0	0	0
CEACAM8	CEACAM8	CEA cell adhesion molecule 8	HGNC:1820	19q13.2	ENSG00000124469	1.10775	0	0	1.01403	0	0	1.26663	0	0	-3.41893	1	1	0	0	0	0	1	1	1	0	0	0	0	0	1	1	1	0	0	0	0	0	0	0	0	0	0	0	0	0	0	0	0	0
CEBPB	CEBPB	CCAAT enhancer binding protein beta	HGNC:1834	20q13.13	ENSG00000172216	1.12269	0	0	1.36275	1	1	1.02645	0	0	1.00682	0	0	0	0	0	0	1	0	1	0	0	0	0	0	1	0	1	0	0	0	0	0	0	0	0	0	0	0	0	0	1	0	0	0
CEBPD	CEBPD	CCAAT enhancer binding protein delta	HGNC:1835	8q11.21	ENSG00000221869	1.39432	1	1	1.4704	1	1	1.46693	1	1	1.37163	1	1	1	1	1	1	1	1	4	1	1	1	1	1	1	1	4	1	1	1	0	1	1	1	1	1	1	1	4	1	1	1	1	1
CECR5	HDHD5	haloacid dehalogenase like hydrolase domain containing 5	HGNC:1843	22q11.1		1.26886	1	1	1.02486	0	0	1.23661	1	1	1.4073	1	1	0	1	1	0	1	1	3	0	0	1	1	0	1	1	3	0	1	0	0	1	0	0	0	0	0	0	0	0	0	0	0	0
CELP	CELP	carboxyl ester lipase pseudogene	HGNC:1849	9q34.13	ENSG00000170827	2.29858	0	0	-1.01122	0	0	3.5339	0	0	1.97441	1	1	0	0	0	0	1	1	1	0	0	0	0	0	1	1	1	0	0	0	0	0	0	0	0	0	0	0	0	0	0	0	0	0
CEMIP	CEMIP	cell migration inducing hyaluronidase 1	HGNC:29213	15q25.1	ENSG00000103888	-1.31428	1	1	1.54087	1	1	-1.16532	0	0	-1.06242	0	0	1	0	0	0	1	0	2	0	1	0	0	0	1	0	2	0	0	0	0	0	0	0	0	0	0	0	0	0	1	0	0	0
CENPE	CENPE	centromere protein E	HGNC:1856	4q24	ENSG00000138778	-1.29874	1	1	-1.16033	0	0	-1.51814	0	0	-1.2156	0	0	0	0	0	0	1	0	1	0	0	0	0	0	1	0	1	0	0	1	0	1	0	0	0	0	0	0	0	0	0	0	0	0
CENPF	CENPF	centromere protein F	HGNC:1857	1q41	ENSG00000117724	-1.37626	1	1	-2.06485	1	1	-1.76664	0	0	1.02619	0	0	1	0	0	0	1	0	2	0	1	0	0	0	1	0	2	0	0	1	0	1	0	0	0	0	0	0	0	0	0	0	0	0
CENPJ	CENPJ	centromere protein J	HGNC:17272	13q12.12-q12.13	ENSG00000151849	-1.12984	0	0	-1.02599	0	0	1.04193	0	0	1.73855	1	1	0	0	0	0	1	1	1	0	0	0	0	0	1	1	1	0	0	0	0	0	0	0	0	0	0	0	0	0	0	0	0	0
CENPO	CENPO	centromere protein O	HGNC:28152	2p23.3	ENSG00000138092	1.01993	0	0	-1.72939	0	1	-1.61185	0	0	-1.2324	0	0	0	0	0	0	0	0	0	0	0	0	0	0	1	0	1	0	0	0	0	0	0	0	0	0	0	0	0	0	0	0	0	0
CEP350	CEP350	centrosomal protein 350	HGNC:24238	1q25.2	ENSG00000135837	-1.12638	0	0	1.14878	0	0	-1.00172	0	0	1.24279	1	1	0	0	0	0	1	1	1	0	0	0	0	0	1	1	1	0	0	0	0	0	0	0	0	0	0	0	0	0	1	0	0	0
CERS6	CERS6	ceramide synthase 6	HGNC:23826	2q24.3	ENSG00000172292	-1.22282	1	1	-1.09621	0	0	-1.03965	0	0	1.04366	0	0	0	0	0	0	1	0	1	0	0	0	0	0	1	0	1	0	0	0	0	0	0	0	0	0	0	0	0	0	1	0	0	0
CERS6-AS1	CERS6-AS1	CERS6 antisense RNA 1	HGNC:44485	2q24.3	ENSG00000227617	2.2793	1	1	-2.36133	0	0	-1.16248	0	0	-1.23501	0	0	0	0	0	0	1	0	1	0	0	0	0	0	1	0	1	0	0	1	0	1	0	0	0	0	0	0	0	0	0	0	0	0
CES1	CES1	carboxylesterase 1	HGNC:1863	16q12.2	ENSG00000198848	2.88845	1	1	4.01108	1	1	1.45416	0	0	3.55767	0	0	1	0	0	0	1	0	2	0	1	0	0	0	1	0	2	0	0	0	0	0	0	0	0	0	0	0	0	0	0	0	0	0
CES1P1	CES1P1	carboxylesterase 1 pseudogene 1	HGNC:18546	16q12.2	ENSG00000228695	1.90059	0	0	2.94252	1	1	3.95081	0	0	1.21449	0	0	0	0	0	0	1	0	1	0	0	0	0	0	1	0	1	0	0	0	0	0	0	0	0	0	0	0	0	0	0	0	0	0
CES2	CES2	carboxylesterase 2	HGNC:1864	16q22.1	ENSG00000172831	-1.0432	0	0	1.0195	0	0	1.00778	0	0	-1.15645	0	1	0	0	0	0	0	0	0	0	0	0	0	0	1	1	1	0	0	0	0	0	0	0	0	0	0	0	0	0	1	0	0	0
CES3	CES3	carboxylesterase 3	HGNC:1865	16q22.1	ENSG00000172828	-1.08374	0	0	-1.29194	1	1	1.03134	0	0	-1.26092	0	0	0	0	0	0	1	0	1	0	0	0	0	0	1	0	1	0	0	0	0	0	0	0	0	0	0	0	0	0	0	0	0	0
CETN2	CETN2	centrin 2	HGNC:1867	Xq28	ENSG00000147400	1.25857	1	1	1.55258	1	1	1.0325	0	0	1.32905	1	1	1	0	0	1	1	1	3	0	1	0	0	1	1	1	3	0	1	0	0	1	0	0	0	0	0	0	0	0	0	0	0	0
CFB	CFB	complement factor B	HGNC:1037	6p21.33	ENSG00000243649	-1.11302	0	1	1.01098	0	0	1.03408	0	0	-1.18967	0	0	0	0	0	0	0	0	0	0	0	0	0	0	1	0	1	0	0	0	0	0	0	0	0	0	0	0	0	0	0	0	0	0
CFDP1	CFDP1	craniofacial development protein 1	HGNC:1873	16q23.1	ENSG00000153774	1.00189	0	0	1.20148	1	1	1.10916	0	0	1.20772	0	1	0	0	0	0	1	0	1	0	0	0	0	1	1	1	2	0	0	1	0	1	0	0	0	0	0	0	0	0	1	1	0	0
CFL1	CFL1	cofilin 1	HGNC:1874	11q13.1	ENSG00000172757	1.12324	0	1	1.20438	1	1	1.00088	0	0	1.01348	0	0	0	0	0	0	1	0	1	0	1	0	0	0	1	0	2	0	0	0	0	0	0	0	0	0	0	0	0	0	0	0	0	0
CFLAR	CFLAR	CASP8 and FADD like apoptosis regulator	HGNC:1876	2q33.1	ENSG00000003402	1.20598	0	1	1.26975	1	1	1.03574	0	0	-1.02961	0	0	0	0	0	0	1	0	1	0	1	0	0	0	1	0	2	0	0	0	0	0	0	0	0	0	0	0	0	0	1	0	0	0
CFTR	CFTR	CF transmembrane conductance regulator	HGNC:1884	7q31.2	ENSG00000001626	-1.19706	0	0	-1.40673	1	1	-1.58192	0	0	-1.13107	0	0	0	0	0	0	1	0	1	0	0	0	0	0	1	0	1	0	0	1	0	1	1	1	0	1	0	0	1	0	1	1	0	0
CGN	CGN	cingulin	HGNC:17429	1q21.3	ENSG00000143375	-1.11317	1	1	1.0689	0	0	1.03097	0	0	-1.09577	0	0	0	0	0	0	1	0	1	0	0	0	0	0	1	0	1	0	0	0	0	0	0	0	0	0	0	0	0	0	1	0	0	0
CGNL1	CGNL1	cingulin like 1	HGNC:25931	15q21.3	ENSG00000128849	-1.53682	0	1	1.1315	0	0	-1.34446	0	0	-1.44698	0	0	0	0	0	0	0	0	0	0	0	0	0	0	1	0	1	0	0	1	0	1	0	0	0	0	0	0	0	0	0	0	0	0
CHAD	CHAD	chondroadherin	HGNC:1909	17q21.33	ENSG00000136457	-1.3348	0	0	-1.82459	1	1	1.14636	0	0	-1.39651	1	1	0	0	0	1	1	1	2	0	0	0	0	1	1	1	2	0	0	0	0	0	1	0	0	1	0	1	2	0	0	0	0	0
CHCHD10	CHCHD10	coiled-coil-helix-coiled-coil-helix domain containing 10	HGNC:15559	22q11.23	ENSG00000250479	1.11604	0	0	-1.0869	0	0	1.04407	0	0	-1.23809	0	1	0	0	0	0	0	0	0	0	0	0	0	0	1	1	1	0	0	0	0	0	0	0	0	0	0	0	0	0	1	0	0	0
CHD3	CHD3	chromodomain helicase DNA binding protein 3	HGNC:1918	17p13.1	ENSG00000170004	-1.15615	1	1	-1.17443	1	1	-1.05847	0	0	1.00395	0	0	1	0	0	0	1	0	2	0	1	0	0	0	1	0	2	0	0	0	0	0	0	0	0	0	0	0	0	0	1	0	0	0
CHDH	CHDH	choline dehydrogenase	HGNC:24288	3p21.1	ENSG00000016391	1.20155	1	1	1.0019	0	0	1.36964	0	1	1.1862	0	0	0	0	0	0	1	0	1	0	0	0	1	0	1	1	2	0	1	0	0	1	1	1	1	0	1	0	2	0	1	1	1	1
CHKA	CHKA	choline kinase alpha	HGNC:1937	11q13.2	ENSG00000110721	-1.224	1	1	-1.30776	1	1	-1.24099	0	1	-1.21714	1	1	1	0	0	1	1	1	3	0	1	1	1	1	1	1	4	1	0	0	0	0	0	0	0	0	0	0	0	0	1	0	1	0
CHMP1A	CHMP1A	charged multivesicular body protein 1A	HGNC:8740	16q24.3	ENSG00000131165	1.00812	0	0	-1.02677	0	0	-1.0366	0	0	-1.12481	0	1	0	0	0	0	0	0	0	0	0	0	0	0	1	1	1	0	0	0	0	0	0	0	0	0	0	0	0	0	0	0	0	0
CHMP1B	CHMP1B	charged multivesicular body protein 1B	HGNC:24287	18p11.21	ENSG00000255112	1.02573	0	0	1.17918	1	1	1.01485	0	0	1.09398	0	0	0	0	0	0	1	0	1	0	0	0	0	0	1	0	1	0	0	0	0	0	1	0	0	1	0	0	1	0	0	0	0	0
CHMP2B	CHMP2B	charged multivesicular body protein 2B	HGNC:24537	3p11.2	ENSG00000083937	1.01849	0	0	1.14787	1	1	-1.0251	0	0	-1.07672	0	0	0	0	0	0	1	0	1	0	0	0	0	0	1	0	1	0	0	0	0	0	0	0	0	0	0	0	0	0	1	0	0	0
CHMP4B	CHMP4B	charged multivesicular body protein 4B	HGNC:16171	20q11.22	ENSG00000101421	1.04352	0	0	1.1558	1	1	1.05634	0	0	1.00735	0	0	0	0	0	0	1	0	1	0	0	0	0	0	1	0	1	0	0	1	0	1	0	0	0	0	0	0	0	0	0	0	0	0
CHMP5	CHMP5	charged multivesicular body protein 5	HGNC:26942	9p13.3	ENSG00000086065	1.00311	0	0	1.15629	0	1	1.06067	0	0	-1.04395	0	0	0	0	0	0	0	0	0	0	0	0	0	0	1	0	1	0	0	0	0	0	0	0	0	0	0	0	0	0	0	0	0	0
CHP1	CHP1	calcineurin like EF-hand protein 1	HGNC:17433	15q15.1	ENSG00000187446	-1.01145	0	0	1.13763	1	1	-1.08195	0	0	-1.07543	0	0	0	0	0	0	1	0	1	0	0	0	0	0	1	0	1	0	0	0	0	0	0	0	0	0	0	0	0	0	0	0	0	0
CHP2	CHP2	calcineurin like EF-hand protein 2	HGNC:24927	16p12.2	ENSG00000166869	-1.38935	0	0	-1.85535	1	1	1.67997	0	0	-1.08363	0	0	0	0	0	0	1	0	1	0	0	0	0	0	1	0	1	0	0	0	0	0	0	0	0	0	0	0	0	0	1	0	0	0
CHPF	CHPF	chondroitin polymerizing factor	HGNC:24291	2q35	ENSG00000123989	-1.03484	0	0	1.04064	0	0	-1.03274	0	0	-1.16387	0	1	0	0	0	0	0	0	0	0	0	0	0	0	1	1	1	0	0	0	0	0	0	0	0	0	0	0	0	0	1	0	0	0
CHPF2	CHPF2	chondroitin polymerizing factor 2	HGNC:29270	7q36.1	ENSG00000033100	1.13851	0	1	-1.01226	0	0	-1.05105	0	0	-1.10774	0	0	0	0	0	0	0	0	0	0	0	0	0	0	1	0	1	0	0	0	0	0	0	0	0	0	0	0	0	0	0	0	0	0
CHRM3	CHRM3	cholinergic receptor muscarinic 3	HGNC:1952	1q43	ENSG00000133019	-1.28038	0	0	1.17406	0	0	-1.02633	0	0	2.86885	1	1	0	0	0	0	1	1	1	0	0	0	0	0	1	1	1	0	0	1	0	1	1	1	0	0	0	1	1	0	0	0	0	0
CHRNA7	CHRNA7	cholinergic receptor nicotinic alpha 7 subunit	HGNC:1960	15q13.3	ENSG00000175344	2.61628	1	1	1.87173	1	1	3.95981	0	0	2.59299	0	0	1	0	0	0	1	0	2	0	1	0	0	0	1	0	2	0	0	0	0	0	0	0	0	0	0	0	0	0	1	0	0	0
CHST11	CHST11	carbohydrate sulfotransferase 11	HGNC:17422	12q23.3	ENSG00000171310	-1.09168	0	0	1.69935	1	1	-1.33637	0	0	1.56923	0	0	0	0	0	0	1	0	1	0	0	0	0	0	1	0	1	0	0	0	0	0	1	0	0	1	0	0	1	0	1	0	0	0
CHST15	CHST15	carbohydrate sulfotransferase 15	HGNC:18137	10q26.13	ENSG00000182022	-1.21931	1	1	-1.01361	0	0	-1.39957	0	0	-1.18065	0	1	0	0	0	0	1	0	1	0	0	0	0	0	1	1	2	0	0	1	0	1	0	0	0	0	0	0	0	0	0	0	0	0
CHST2	CHST2	carbohydrate sulfotransferase 2	HGNC:1970	3q24	ENSG00000175040	-1.25777	0	0	-2.4194	1	1	-1.30677	0	0	-1.38883	0	0	0	0	0	0	1	0	1	0	0	0	0	0	1	0	1	0	0	0	0	0	1	0	0	1	0	0	1	0	1	0	0	0
CHST4	CHST4	carbohydrate sulfotransferase 4	HGNC:1972	16q22.2	ENSG00000140835	-1.1795	0	0	-1.15692	1	1	2.37648	0	0	-2.599	0	0	0	0	0	0	1	0	1	0	0	0	0	0	1	0	1	0	0	0	0	0	1	0	0	1	0	0	1	0	0	0	0	0
CHTF18	CHTF18	chromosome transmission fidelity factor 18	HGNC:18435	16p13.3	ENSG00000127586	-1.09013	0	0	-1.58513	1	1	-1.02758	0	0	1.1157	0	0	0	0	0	0	1	0	1	0	0	0	0	0	1	0	1	0	0	0	0	0	0	0	0	0	0	0	0	0	0	0	0	0
CIB1	CIB1	calcium and integrin binding 1	HGNC:16920	15q26.1	ENSG00000185043	1.0428	0	0	1.23481	1	1	1.12238	0	0	1.02431	0	0	0	0	0	0	1	0	1	0	0	0	0	0	1	0	1	0	0	0	0	0	0	0	0	0	0	0	0	0	1	0	0	0
CIB2	CIB2	calcium and integrin binding family member 2	HGNC:24579	15q25.1	ENSG00000136425	-1.2109	0	0	-1.83363	1	1	-1.22428	0	0	-1.46265	0	1	0	0	0	0	1	0	1	0	0	0	0	1	1	1	2	0	0	0	0	0	0	0	0	0	0	0	0	0	0	0	0	0
CIDEB	CIDEB	cell death inducing DFFA like effector b	HGNC:1977	14q12	ENSG00000136305	1.1309	0	0	1.23439	0	0	-2.36304	0	0	1.78979	0	1	0	0	0	0	0	0	0	0	0	0	0	0	1	1	1	0	0	0	0	0	0	0	0	0	0	0	0	0	0	0	0	0
CIITA	CIITA	class II major histocompatibility complex transactivator	HGNC:7067	16p13.13	ENSG00000179583	-1.49048	0	1	-1.69195	1	1	-1.27711	0	0	-1.78176	0	1	0	0	0	0	1	0	1	0	1	0	0	1	1	1	3	0	0	0	0	0	0	0	0	0	0	0	0	0	0	0	0	0
CIPC	CIPC	CLOCK interacting pacemaker	HGNC:20365	14q24.3	ENSG00000198894	-1.04299	0	0	-1.25709	1	1	-1.05836	0	0	-1.17336	0	1	0	0	0	0	1	0	1	0	0	0	0	1	1	1	2	0	0	0	0	0	0	0	0	0	0	0	0	0	0	0	0	0
CIRBP	CIRBP	cold inducible RNA binding protein	HGNC:1982	19p13.3	ENSG00000099622	1.20673	1	1	-1.07333	0	0	1.19013	0	0	1.04847	0	0	0	0	0	0	1	0	1	0	0	0	0	0	1	0	1	0	0	0	0	0	0	0	0	0	0	0	0	0	1	0	0	0
CISH	CISH	cytokine inducible SH2 containing protein	HGNC:1984	3p21.2	ENSG00000114737	-1.60291	1	1	-1.23439	0	0	-1.16206	0	0	-1.22247	0	0	0	0	0	0	1	0	1	0	0	0	0	0	1	0	1	0	0	0	0	0	1	0	1	0	0	0	1	0	0	0	0	0
CIT	CIT	citron rho-interacting serine/threonine kinase	HGNC:1985	12q24.23	ENSG00000122966	-1.33773	1	1	-1.81113	1	1	-1.35837	0	0	-1.16119	0	0	1	0	0	0	1	0	2	0	1	0	0	0	1	0	2	0	0	0	0	0	0	0	0	0	0	0	0	0	0	0	0	0
CITED1	CITED1	Cbp/p300 interacting transactivator with Glu/Asp rich carboxy-terminal domain 1	HGNC:1986	Xq13.1	ENSG00000125931	1.65522	0	0	3.7086	1	1	3.17201	0	0	3.84215	1	1	0	0	0	1	1	1	2	0	0	0	0	1	1	1	2	0	0	0	0	0	0	0	0	0	0	0	0	0	1	0	0	0
CITED2	CITED2	Cbp/p300 interacting transactivator with Glu/Asp rich carboxy-terminal domain 2	HGNC:1987	6q24.1	ENSG00000164442	1.3742	1	1	1.20414	1	1	1.29471	0	0	1.12079	0	0	1	0	0	0	1	0	2	0	1	0	0	0	1	0	2	0	0	0	0	0	0	0	0	0	0	0	0	0	1	0	0	0
CITED4	CITED4	Cbp/p300 interacting transactivator with Glu/Asp rich carboxy-terminal domain 4	HGNC:18696	1p34.2	ENSG00000179862	1.14926	0	0	1.04012	0	0	-1.11495	0	0	-1.43192	1	1	0	0	0	0	1	1	1	0	0	0	0	0	1	1	1	0	0	1	0	1	0	0	0	0	0	0	0	0	1	1	0	0
CKAP2L	CKAP2L	cytoskeleton associated protein 2 like	HGNC:26877	2q14.1	ENSG00000169607	-1.37517	0	1	-4.75942	0	0	-9.29664	0	0	3.68718	0	0	0	0	0	0	0	0	0	0	0	0	0	0	1	0	1	0	0	1	0	1	0	0	0	0	0	0	0	0	0	0	0	0
CKB	CKB	creatine kinase B	HGNC:1991	14q32.33	ENSG00000166165	-1.25556	0	0	1.08878	0	0	-1.12132	0	0	-1.65338	1	1	0	0	0	0	1	1	1	0	0	0	0	0	1	1	1	0	0	1	0	1	0	0	0	0	0	0	0	0	1	1	0	0
CKLF	CKLF	chemokine like factor	HGNC:13253	16q21	ENSG00000217555	1.09926	0	0	1.4276	1	1	1.32198	0	0	-1.02952	0	0	0	0	0	0	1	0	1	0	0	0	0	0	1	0	1	0	0	0	0	0	0	0	0	0	0	0	0	0	0	0	0	0
CLASP1	CLASP1	cytoplasmic linker associated protein 1	HGNC:17088	2q14.2-q14.3	ENSG00000074054	-1.00219	0	0	1.28947	1	1	1.03227	0	0	1.07095	0	0	0	0	0	0	1	0	1	0	0	0	0	0	1	0	1	0	0	0	0	0	0	0	0	0	0	0	0	0	1	0	0	0
CLCA4	CLCA4	chloride channel accessory 4	HGNC:2018	1p22.3	ENSG00000016602	1.27496	0	0	-1.23307	0	0	1.59215	0	0	-2.61937	1	1	0	0	0	0	1	1	1	0	0	0	0	0	1	1	1	0	0	0	0	0	0	0	0	0	0	0	0	0	1	0	0	0
CLCF1	CLCF1	cardiotrophin like cytokine factor 1	HGNC:17412	11q13.2	ENSG00000175505	1.45744	0	1	1.59684	1	1	1.44018	0	0	1.28072	0	0	0	0	0	0	1	0	1	0	1	0	0	0	1	0	2	0	1	0	0	1	0	0	0	0	0	0	0	0	1	1	0	0
CLCN1	CLCN1	chloride voltage-gated channel 1	HGNC:2019	7q34	ENSG00000188037	2.38378	0	0	4.02705	1	1	1.76873	0	0	3.20465	1	1	0	0	0	1	1	1	2	0	0	0	0	1	1	1	2	0	0	0	0	0	0	0	0	0	0	0	0	0	0	0	0	0
CLCN2	CLCN2	chloride voltage-gated channel 2	HGNC:2020	3q27.1	ENSG00000114859	1.01507	0	0	-1.32649	1	1	-1.17549	0	0	-1.75183	1	1	0	0	0	1	1	1	2	0	0	0	0	1	1	1	2	0	0	0	0	0	1	0	0	1	0	1	2	0	0	0	0	0
CLCN4	CLCN4	chloride voltage-gated channel 4	HGNC:2022	Xp22.2	ENSG00000073464	-1.1112	0	0	-1.08904	0	0	-1.51987	1	1	-1.23384	0	0	0	0	0	0	1	1	1	0	0	0	0	0	1	1	1	0	0	1	0	1	0	0	0	0	0	0	0	0	1	1	1	1
CLCN5	CLCN5	chloride voltage-gated channel 5	HGNC:2023	Xp11.23	ENSG00000171365	1.21919	0	0	1.91287	1	1	-1.11287	0	0	1.54844	1	1	0	0	0	1	1	1	2	0	0	0	0	1	1	1	2	0	0	0	0	0	0	0	0	0	0	0	0	0	1	0	0	0
CLDN1	CLDN1	claudin 1	HGNC:2032	3q28	ENSG00000163347	1.21638	1	1	1.06374	0	0	1.00127	0	0	1.07239	0	0	0	0	0	0	1	0	1	0	0	0	0	0	1	0	1	0	0	0	0	0	0	0	0	0	0	0	0	0	0	0	0	0
CLDN12	CLDN12	claudin 12	HGNC:2034	7q21.13	ENSG00000157224	-1.01428	0	0	1.21001	1	1	1.0674	0	0	-1.03352	0	0	0	0	0	0	1	0	1	0	0	0	0	0	1	0	1	0	0	1	0	1	0	0	0	0	0	0	0	0	0	0	0	0
CLDN15	CLDN15	claudin 15	HGNC:2036	7q22.1	ENSG00000106404	-1.21834	1	1	-1.27635	1	1	1.20348	0	0	1.11541	0	0	1	0	0	0	1	0	2	0	1	0	0	0	1	0	2	0	0	0	0	0	1	0	1	1	0	0	2	0	0	0	0	0
CLDN18	CLDN18	claudin 18	HGNC:2039	3q22.3	ENSG00000066405	-1.52072	0	0	-1.60525	1	1	1.21902	0	0	-1.34628	0	0	0	0	0	0	1	0	1	0	0	0	0	0	1	0	1	0	0	1	0	1	0	0	0	0	0	0	0	0	0	0	0	0
CLDN2	CLDN2	claudin 2	HGNC:2041	Xq22.3	ENSG00000165376	-1.03845	0	0	3.9065	1	1	-1.25345	0	0	2.49041	0	1	0	0	0	0	1	0	1	0	0	0	0	1	1	1	2	0	0	0	0	0	1	0	0	1	0	1	2	0	1	0	0	0
CLDN23	CLDN23	claudin 23	HGNC:17591	8p23.1	ENSG00000253958	1.3395	1	1	1.13733	0	0	1.16656	0	0	-1.0264	0	0	0	0	0	0	1	0	1	0	0	0	0	0	1	0	1	0	0	0	0	0	0	0	0	0	0	0	0	0	0	0	0	0
CLDN4	CLDN4	claudin 4	HGNC:2046	7q11.23	ENSG00000189143	-1.06025	0	0	1.253	1	1	-1.02225	0	0	-1.28394	1	1	0	0	0	1	1	1	2	0	0	0	0	1	1	1	2	0	1	0	0	1	0	0	0	0	0	0	0	0	1	1	0	0
CLDN7	CLDN7	claudin 7	HGNC:2049	17p13.1	ENSG00000181885	1.08732	0	0	1.17033	1	1	1.2281	0	0	1.03141	0	0	0	0	0	0	1	0	1	0	0	0	0	0	1	0	1	0	1	0	0	1	0	0	0	0	0	0	0	0	0	0	0	0
CLIC1	CLIC1	chloride intracellular channel 1	HGNC:2062	6p21.33	ENSG00000213719	1.07786	0	0	1.20929	1	1	1.0108	0	0	-1.03918	0	0	0	0	0	0	1	0	1	0	0	0	0	0	1	0	1	0	0	0	0	0	0	0	0	0	0	0	0	0	1	0	0	0
CLIC3	CLIC3	chloride intracellular channel 3	HGNC:2064	9q34.3	ENSG00000169583	1.0463	0	0	1.52001	1	1	-1.07051	0	0	-1.29446	0	0	0	0	0	0	1	0	1	0	0	0	0	0	1	0	1	0	0	0	0	0	0	0	0	0	0	0	0	0	0	0	0	0
CLIC4	CLIC4	chloride intracellular channel 4	HGNC:13518	1p36.11	ENSG00000169504	-1.00427	0	0	1.23906	1	1	-1.12983	0	0	-1.31235	1	1	0	0	0	1	1	1	2	0	0	0	0	1	1	1	2	0	0	0	0	0	0	0	0	0	0	0	0	0	1	0	0	0
CLIC5	CLIC5	chloride intracellular channel 5	HGNC:13517	6p21.1	ENSG00000112782	1.0042	0	0	-1.46784	1	1	-1.01853	0	0	-1.09277	0	0	0	0	0	0	1	0	1	0	0	0	0	0	1	0	1	0	0	1	0	1	0	0	0	0	0	0	0	0	0	0	0	0
CLIC6	CLIC6	chloride intracellular channel 6	HGNC:2065	21q22.12	ENSG00000159212	-1.1707	0	0	-1.41345	1	1	-1.35325	0	0	-1.31735	0	0	0	0	0	0	1	0	1	0	0	0	0	0	1	0	1	0	0	0	0	0	0	0	0	0	0	0	0	0	0	0	0	0
CLINT1	CLINT1	clathrin interactor 1	HGNC:23186	5q33.3	ENSG00000113282	-1.07951	0	0	-1.1499	1	1	1.01383	0	0	-1.12061	0	1	0	0	0	0	1	0	1	0	0	0	0	1	1	1	2	0	0	1	0	1	0	0	0	0	0	0	0	0	0	0	0	0
CLIP1	CLIP1	CAP-Gly domain containing linker protein 1	HGNC:10461	12q24.31	ENSG00000130779	1.01847	0	0	1.19004	1	1	-1.0869	0	0	1.00264	0	0	0	0	0	0	1	0	1	0	0	0	0	0	1	0	1	0	0	0	0	0	0	0	0	0	0	0	0	0	0	0	0	0
CLIP2	CLIP2	CAP-Gly domain containing linker protein 2	HGNC:2586	7q11.23	ENSG00000106665	-1.00805	0	0	1.12904	0	1	1.01158	0	0	-1.22211	1	1	0	0	0	0	1	1	1	0	0	0	0	1	1	1	2	0	0	0	0	0	0	0	0	0	0	0	0	0	0	0	0	0
CLK3	CLK3	CDC like kinase 3	HGNC:2071	15q24.1	ENSG00000179335	-1.06277	0	0	1.24929	1	1	1.13386	0	0	1.02459	0	0	0	0	0	0	1	0	1	0	0	0	0	0	1	0	1	0	0	0	0	0	0	0	0	0	0	0	0	0	0	0	0	0
CLMN	CLMN	calmin	HGNC:19972	14q32.13	ENSG00000165959	1.09681	0	0	1.62399	1	1	1.21263	0	0	1.24121	1	1	0	0	0	1	1	1	2	0	0	0	0	1	1	1	2	0	0	0	0	0	0	0	0	0	0	0	0	0	1	0	0	0
CLN3	CLN3	CLN3 lysosomal/endosomal transmembrane protein, battenin	HGNC:2074	16p12.1	ENSG00000188603	-1.13499	0	0	-1.30647	1	1	1.00974	0	0	-1.17533	1	1	0	0	0	1	1	1	2	0	0	0	0	1	1	1	2	0	0	0	0	0	0	0	0	0	0	0	0	0	1	0	0	0
CLOCK	CLOCK	clock circadian regulator	HGNC:2082	4q12	ENSG00000134852	-1.09189	0	0	1.17155	0	1	-1.131	0	0	-1.06426	0	0	0	0	0	0	0	0	0	0	0	0	0	0	1	0	1	0	0	0	0	0	0	0	0	0	0	0	0	0	0	0	0	0
CLRN3	CLRN3	clarin 3	HGNC:20795	10q26.2	ENSG00000180745	-1.21794	0	0	-1.1505	0	1	-1.13557	0	0	-1.20838	0	0	0	0	0	0	0	0	0	0	0	0	0	0	1	0	1	0	0	0	0	0	0	0	0	0	0	0	0	0	0	0	0	0
CLSTN1	CLSTN1	calsyntenin 1	HGNC:17447	1p36.22	ENSG00000171603	-1.07055	0	0	1.22296	1	1	-1.02991	0	0	-1.20115	0	0	0	0	0	0	1	0	1	0	0	0	0	0	1	0	1	0	0	0	0	0	0	0	0	0	0	0	0	0	0	0	0	0
CLTA	CLTA	clathrin light chain A	HGNC:2090	9p13.3	ENSG00000122705	1.12625	1	1	1.21279	1	1	1.18542	0	0	1.17033	1	1	1	0	0	1	1	1	3	0	1	0	0	1	1	1	3	0	0	0	0	0	0	0	0	0	0	0	0	0	0	0	0	0
CLTB	CLTB	clathrin light chain B	HGNC:2091	5q35.2	ENSG00000175416	1.11452	0	0	1.08588	0	0	-1.07485	0	0	-1.15132	1	1	0	0	0	0	1	1	1	0	0	0	0	0	1	1	1	0	0	0	0	0	0	0	0	0	0	0	0	0	1	0	0	0
CLUH	CLUH	clustered mitochondria homolog	HGNC:29094	17p13.3	ENSG00000132361	1.03975	0	0	-1.19285	1	1	-1.04588	0	0	-1.06442	0	0	0	0	0	0	1	0	1	0	0	0	0	0	1	0	1	0	0	0	0	0	0	0	0	0	0	0	0	0	0	0	0	0
CMBL	CMBL	carboxymethylenebutenolidase homolog	HGNC:25090	5p15.2	ENSG00000164237	-1.15893	0	1	-1.50292	1	1	-1.10518	0	0	-1.3919	1	1	0	0	0	1	1	1	2	0	1	0	0	1	1	1	3	0	0	0	0	0	0	0	0	0	0	0	0	0	1	0	0	0
CMIP	CMIP	c-Maf inducing protein	HGNC:24319	16q23.2-q23.3	ENSG00000153815	1.01305	0	0	1.24519	1	1	-1.00333	0	0	1.01003	0	0	0	0	0	0	1	0	1	0	0	0	0	0	1	0	1	0	0	1	0	1	0	0	0	0	0	0	0	0	0	0	0	0
CMTM4	CMTM4	CKLF like MARVEL transmembrane domain containing 4	HGNC:19175	16q22.1-q22.3	ENSG00000183723	-1.08038	0	0	-1.15659	0	1	-1.20393	0	0	-1.14413	0	1	0	0	0	0	0	0	0	0	0	0	0	1	1	1	2	0	0	0	0	0	0	0	0	0	0	0	0	0	1	0	0	0
CMTM6	CMTM6	CKLF like MARVEL transmembrane domain containing 6	HGNC:19177	3p22.3	ENSG00000091317	-1.06776	0	0	-1.0157	0	0	-1.20163	0	0	-1.16954	1	1	0	0	0	0	1	1	1	0	0	0	0	0	1	1	1	0	0	0	0	0	0	0	0	0	0	0	0	0	1	0	0	0
CMTM7	CMTM7	CKLF like MARVEL transmembrane domain containing 7	HGNC:19178	3p22.3	ENSG00000153551	1.04077	0	0	1.05744	0	0	-1.13057	0	0	-1.1836	1	1	0	0	0	0	1	1	1	0	0	0	0	0	1	1	1	0	0	0	0	0	0	0	0	0	0	0	0	0	0	0	0	0
CNBP	CNBP	CCHC-type zinc finger nucleic acid binding protein	HGNC:13164	3q21.3	ENSG00000169714	1.08707	0	0	1.43828	1	1	1.1252	0	0	1.12544	1	1	0	0	0	1	1	1	2	0	0	0	0	1	1	1	2	0	0	0	0	0	0	0	0	0	0	0	0	0	0	0	0	0
CNDP2	CNDP2	carnosine dipeptidase 2	HGNC:24437	18q22.3	ENSG00000133313	1.06803	0	0	-1.14454	1	1	-1.02398	0	0	-1.06135	0	0	0	0	0	0	1	0	1	0	0	0	0	0	1	0	1	0	0	0	0	0	0	0	0	0	0	0	0	0	0	0	0	0
CNGA1	CNGA1	cyclic nucleotide gated channel subunit alpha 1	HGNC:2148	4p12	ENSG00000198515	-1.16339	0	0	-1.66917	1	1	-1.37383	1	1	-1.24258	0	0	0	0	0	0	1	1	2	0	0	0	0	0	1	1	2	0	0	0	0	0	0	0	0	0	0	0	0	0	1	0	1	0
CNKSR3	CNKSR3	CNKSR family member 3	HGNC:23034	6q25.2	ENSG00000153721	-1.02559	0	0	-1.34453	1	1	1.00765	0	0	1.08776	0	0	0	0	0	0	1	0	1	0	0	0	0	0	1	0	1	0	0	0	0	0	1	0	0	1	0	0	1	0	0	0	0	0
CNN2	CNN2	calponin 2	HGNC:2156	19p13.3	ENSG00000064666	-1.06679	0	0	1.12907	0	1	-1.09414	0	0	-1.15331	0	1	0	0	0	0	0	0	0	0	0	0	0	1	1	1	2	0	0	0	0	0	0	0	0	0	0	0	0	0	1	0	0	0
CNN3	CNN3	calponin 3	HGNC:2157	1p21.3	ENSG00000117519	1.00714	0	0	1.16206	1	1	-1.06972	0	0	1.1301	0	1	0	0	0	0	1	0	1	0	0	0	0	1	1	1	2	0	0	0	0	0	0	0	0	0	0	0	0	0	0	0	0	0
CNOT6L	CNOT6L	CCR4-NOT transcription complex subunit 6 like	HGNC:18042	4q21.1	ENSG00000138767	-1.19273	1	1	1.12565	0	0	1.0308	0	0	1.00614	0	0	0	0	0	0	1	0	1	0	0	0	0	0	1	0	1	0	0	1	0	1	1	1	1	0	0	0	1	0	0	0	0	0
CNPPD1	CNPPD1	cyclin Pas1/PHO80 domain containing 1	HGNC:25220	2q35	ENSG00000115649	1.0307	0	0	-1.12105	0	0	-1.04657	0	0	-1.17739	1	1	0	0	0	0	1	1	1	0	0	0	0	0	1	1	1	0	0	0	0	0	0	0	0	0	0	0	0	0	0	0	0	0
CNPY2	CNPY2	canopy FGF signaling regulator 2	HGNC:13529	12q13.3	ENSG00000257727	1.14135	1	1	-1.14113	0	0	1.0164	0	0	-1.00056	0	0	0	0	0	0	1	0	1	0	0	0	0	0	1	0	1	0	0	0	0	0	0	0	0	0	0	0	0	0	0	0	0	0
CNTFR	CNTFR	ciliary neurotrophic factor receptor	HGNC:2170	9p13.3	ENSG00000122756	-1.42968	0	0	-2.20125	0	0	1.11871	0	0	-2.84119	1	1	0	0	0	0	1	1	1	0	0	0	0	0	1	1	1	0	0	0	0	0	0	0	0	0	0	0	0	0	0	0	0	0
CNTNAP1	CNTNAP1	contactin associated protein 1	HGNC:8011	17q21.2	ENSG00000108797	-1.54268	1	1	-1.77421	1	1	-1.37385	0	0	-1.3155	0	0	1	0	0	0	1	0	2	0	1	0	0	0	1	0	2	0	0	0	0	0	0	0	0	0	0	0	0	0	0	0	0	0
COBL	COBL	cordon-bleu WH2 repeat protein	HGNC:22199	7p12.1	ENSG00000106078	1.05683	0	0	1.13272	0	0	-1.09252	0	0	1.14982	1	1	0	0	0	0	1	1	1	0	0	0	0	0	1	1	1	0	0	1	0	1	0	0	0	0	0	0	0	0	0	0	0	0
COBLL1	COBLL1	cordon-bleu WH2 repeat protein like 1	HGNC:23571	2q24.3	ENSG00000082438	-1.31605	1	1	-1.40299	1	1	-1.33249	0	0	-1.3446	0	1	1	0	0	0	1	0	2	0	1	0	0	1	1	1	3	0	0	0	0	0	0	0	0	0	0	0	0	0	1	0	0	0
COL16A1	COL16A1	collagen type XVI alpha 1 chain	HGNC:2193	1p35.2	ENSG00000084636	2.16324	1	1	-1.44471	1	1	2.01504	1	1	-1.2821	0	1	1	0	1	0	1	1	3	0	1	1	1	1	1	1	4	1	1	1	1	1	0	0	0	0	0	0	0	0	1	1	1	1
COL17A1	COL17A1	collagen type XVII alpha 1 chain	HGNC:2194	10q25.1	ENSG00000065618	-1.06342	0	0	1.50072	1	1	-1.0645	0	0	-1.00109	0	0	0	0	0	0	1	0	1	0	0	0	0	0	1	0	1	0	0	0	0	0	0	0	0	0	0	0	0	0	1	0	0	0
COL27A1	COL27A1	collagen type XXVII alpha 1 chain	HGNC:22986	9q32	ENSG00000196739	-1.14818	0	0	-1.48413	1	1	1.04571	0	0	-1.09776	0	0	0	0	0	0	1	0	1	0	0	0	0	0	1	0	1	0	0	0	0	0	0	0	0	0	0	0	0	0	1	0	0	0
COL28A1	COL28A1	collagen type XXVIII alpha 1 chain	HGNC:22442	7p21.3	ENSG00000215018	-2.2696	0	0	-4.03113	1	1	-1.35602	0	0	-1.02911	0	0	0	0	0	0	1	0	1	0	0	0	0	0	1	0	1	0	0	1	0	1	0	0	0	0	0	0	0	0	0	0	0	0
COL4A1	COL4A1	collagen type IV alpha 1 chain	HGNC:2202	13q34	ENSG00000187498	-1.23708	0	0	-1.31992	0	0	-1.20698	0	0	-1.27389	0	1	0	0	0	0	0	0	0	0	0	0	0	0	1	1	1	0	0	0	0	0	0	0	0	0	0	0	0	0	1	0	0	0
COL5A3	COL5A3	collagen type V alpha 3 chain	HGNC:14864	19p13.2	ENSG00000080573	1.39174	0	0	-1.10686	0	0	-1.81451	0	0	-2.87505	1	1	0	0	0	0	1	1	1	0	0	0	0	0	1	1	1	0	0	0	0	0	0	0	0	0	0	0	0	0	0	0	0	0
COL6A1	COL6A1	collagen type VI alpha 1 chain	HGNC:2211	21q22.3	ENSG00000142156	-1.01842	0	0	1.53197	1	1	1.04663	0	0	-1.14932	0	0	0	0	0	0	1	0	1	0	0	0	0	0	1	0	1	0	0	0	0	0	0	0	0	0	0	0	0	0	1	0	0	0
COL6A2	COL6A2	collagen type VI alpha 2 chain	HGNC:2212	21q22.3	ENSG00000142173	1.56507	0	0	1.98381	0	1	1.88255	0	0	1.19747	0	0	0	0	0	0	0	0	0	0	0	0	0	0	1	0	1	0	0	0	0	0	0	0	0	0	0	0	0	0	0	0	0	0
COL7A1	COL7A1	collagen type VII alpha 1 chain	HGNC:2214	3p21.31	ENSG00000114270	1.11357	0	0	1.04575	0	0	1.28961	0	0	-1.5124	1	1	0	0	0	0	1	1	1	0	0	0	0	0	1	1	1	0	0	0	0	0	0	0	0	0	0	0	0	0	0	0	0	0
COL9A2	COL9A2	collagen type IX alpha 2 chain	HGNC:2218	1p34.2	ENSG00000049089	-1.39492	0	0	-1.86853	1	1	-1.0023	0	0	-1.58563	0	0	0	0	0	0	1	0	1	0	0	0	0	0	1	0	1	0	0	0	0	0	0	0	0	0	0	0	0	0	0	0	0	0
COLCA2	POU2AF3	POU class 2 homeobox associating factor 3	HGNC:26978	11q23.1	ENSG00000214290	-1.30598	0	0	-1.58267	1	1	1.0954	0	0	-1.40879	0	0	0	0	0	0	1	0	1	0	0	0	0	0	1	0	1	0	0	0	0	0	0	0	0	0	0	0	0	0	0	0	0	0
COLGALT1	COLGALT1	collagen beta(1-O)galactosyltransferase 1	HGNC:26182	19p13.11	ENSG00000130309	1.01781	0	0	1.04301	0	0	-1.00361	0	0	-1.17997	0	1	0	0	0	0	0	0	0	0	0	0	0	0	1	1	1	0	0	0	0	0	0	0	0	0	0	0	0	0	1	0	0	0
COLGALT2	COLGALT2	collagen beta(1-O)galactosyltransferase 2	HGNC:16790	1q25.3	ENSG00000198756	-1.44091	1	1	-1.28202	0	0	1.40879	0	0	2.34193	0	0	0	0	0	0	1	0	1	0	0	0	0	0	1	0	1	0	0	0	0	0	0	0	0	0	0	0	0	0	0	0	0	0
COMT	COMT	catechol-O-methyltransferase	HGNC:2228	22q11.21	ENSG00000093010	1.16217	1	1	-1.14752	0	1	1.0242	0	0	1.08695	0	0	0	0	0	0	1	0	1	0	1	0	0	0	1	0	2	0	1	0	0	1	0	0	0	0	0	0	0	0	1	1	0	0
COQ10B	COQ10B	coenzyme Q10B	HGNC:25819	2q33.1	ENSG00000115520	1.05346	0	0	1.23545	1	1	1.05464	0	0	-1.04964	0	0	0	0	0	0	1	0	1	0	0	0	0	0	1	0	1	0	0	0	0	0	0	0	0	0	0	0	0	0	0	0	0	0
COQ4	COQ4	coenzyme Q4	HGNC:19693	9q34.11	ENSG00000167113	1.15738	0	1	-1.08685	0	0	-1.00959	0	0	-1.14392	0	0	0	0	0	0	0	0	0	0	0	0	0	0	1	0	1	0	0	0	0	0	0	0	0	0	0	0	0	0	0	0	0	0
CORO1C	CORO1C	coronin 1C	HGNC:2254	12q24.11	ENSG00000110880	-1.02354	0	0	1.14166	1	1	-1.04699	0	0	1.01695	0	0	0	0	0	0	1	0	1	0	0	0	0	0	1	0	1	0	0	0	0	0	0	0	0	0	0	0	0	0	0	0	0	0
CORO2A	CORO2A	coronin 2A	HGNC:2255	9q22.33	ENSG00000106789	-1.14538	0	0	-1.08075	0	0	-1.2309	0	0	-1.22749	1	1	0	0	0	0	1	1	1	0	0	0	0	0	1	1	1	0	0	0	0	0	0	0	0	0	0	0	0	0	0	0	0	0
COX5A	COX5A	cytochrome c oxidase subunit 5A	HGNC:2267	15q24.2	ENSG00000178741	1.18981	1	1	1.26921	1	1	1.2186	1	1	1.20939	1	1	1	1	1	1	1	1	4	1	1	1	1	1	1	1	4	1	1	1	1	1	0	0	0	0	0	0	0	0	1	1	1	1
COX6A1	COX6A1	cytochrome c oxidase subunit 6A1	HGNC:2277	12q24.31	ENSG00000111775	1.145	1	1	1.064	0	0	1.05676	0	0	1.01323	0	0	0	0	0	0	1	0	1	0	0	0	0	0	1	0	1	0	0	0	0	0	0	0	0	0	0	0	0	0	0	0	0	0
COX6B2	COX6B2	cytochrome c oxidase subunit 6B2	HGNC:24380	19q13.42	ENSG00000160471	-1.0122	0	0	1.6391	1	1	-1.23386	0	0	-1.16281	0	0	0	0	0	0	1	0	1	0	0	0	0	0	1	0	1	0	0	0	0	0	0	0	0	0	0	0	0	0	0	0	0	0
COX7C	COX7C	cytochrome c oxidase subunit 7C	HGNC:2292	5q14.3	ENSG00000127184	1.1166	1	1	1.03532	0	0	1.10577	0	0	1.02616	0	0	0	0	0	0	1	0	1	0	0	0	0	0	1	0	1	0	0	1	0	1	0	0	0	0	0	0	0	0	0	0	0	0
CP	CP	ceruloplasmin	HGNC:2295	3q24-q25.1	ENSG00000047457	1.9315	0	0	2.44322	1	1	2.2581	0	0	6.68361	1	1	0	0	0	1	1	1	2	0	0	0	0	1	1	1	2	0	0	1	0	1	0	0	0	0	0	0	0	0	1	1	0	0
CPA2	CPA2	carboxypeptidase A2	HGNC:2297	7q32.2	ENSG00000158516	1.83479	0	0	1.33417	0	0	2.42006	0	0	1.85379	0	1	0	0	0	0	0	0	0	0	0	0	0	0	1	1	1	0	0	0	0	0	0	0	0	0	0	0	0	0	0	0	0	0
CPA4	CPA4	carboxypeptidase A4	HGNC:15740	7q32.2	ENSG00000128510	-1.06096	0	0	-1.1713	0	0	2.35249	1	1	2.97718	1	1	0	1	0	0	1	1	2	0	0	1	0	0	1	1	2	0	0	0	0	0	0	0	0	0	0	0	0	0	0	0	0	0
CPD	CPD	carboxypeptidase D	HGNC:2301	17q11.2	ENSG00000108582	-1.18464	1	1	1.08685	0	0	-1.01639	0	0	1.02852	0	0	0	0	0	0	1	0	1	0	0	0	0	0	1	0	1	0	0	0	0	0	0	0	0	0	0	0	0	0	0	0	0	0
CPE	CPE	carboxypeptidase E	HGNC:2303	4q32.3	ENSG00000109472	1.65584	1	1	2.69386	1	1	1.36469	0	0	1.21731	0	1	1	0	0	0	1	0	2	0	1	0	0	1	1	1	3	0	0	0	0	0	0	0	0	0	0	0	0	0	1	0	0	0
CPM	CPM	carboxypeptidase M	HGNC:2311	12q15	ENSG00000135678	-1.12452	0	0	1.25846	0	1	1.02287	0	0	-1.58502	1	1	0	0	0	0	1	1	1	0	0	0	0	1	1	1	2	0	0	0	0	0	0	0	0	0	0	0	0	0	0	0	0	0
CPNE1	CPNE1	copine 1	HGNC:2314	20q11.22	ENSG00000214078	1.11159	1	1	-1.04705	0	0	1.05524	0	0	1.00628	0	0	0	0	0	0	1	0	1	0	0	0	0	0	1	0	1	0	0	0	0	0	0	0	0	0	0	0	0	0	0	0	0	0
CPNE2	CPNE2	copine 2	HGNC:2315	16q13	ENSG00000140848	1.21062	0	0	1.35009	1	1	1.39748	0	0	1.47656	1	1	0	0	0	1	1	1	2	0	0	0	0	1	1	1	2	0	0	0	0	0	0	0	0	0	0	0	0	0	1	0	0	0
CPNE7	CPNE7	copine 7	HGNC:2320	16q24.3	ENSG00000178773	-1.12002	0	0	-1.51563	1	1	1.05494	0	0	1.02753	0	0	0	0	0	0	1	0	1	0	0	0	0	0	1	0	1	0	0	0	0	0	0	0	0	0	0	0	0	0	0	0	0	0
CPNE8	CPNE8	copine 8	HGNC:23498	12q12	ENSG00000139117	-1.33753	0	0	2.6092	0	0	-1.72168	0	0	-1.97652	0	1	0	0	0	0	0	0	0	0	0	0	0	0	1	1	1	0	0	1	0	1	0	0	0	0	0	0	0	0	0	0	0	0
CPPED1	CPPED1	calcineurin like phosphoesterase domain containing 1	HGNC:25632	16p13.12	ENSG00000103381	1.04437	0	0	-1.04767	0	0	1.09625	0	0	1.32115	1	1	0	0	0	0	1	1	1	0	0	0	0	0	1	1	1	0	1	0	0	1	0	0	0	0	0	0	0	0	0	0	0	0
CPS1	CPS1	carbamoyl-phosphate synthase 1	HGNC:2323	2q34	ENSG00000021826	-1.13244	0	0	-2.32793	1	1	-1.28436	0	0	-1.06423	0	0	0	0	0	0	1	0	1	0	0	0	0	0	1	0	1	0	0	0	0	0	1	0	0	1	0	0	1	0	0	0	0	0
CPT1A	CPT1A	carnitine palmitoyltransferase 1A	HGNC:2328	11q13.3	ENSG00000110090	-1.02023	0	0	-1.12951	0	1	-1.05378	0	0	-1.42678	0	1	0	0	0	0	0	0	0	0	0	0	0	1	1	1	2	0	0	1	0	1	0	0	0	0	0	0	0	0	1	1	0	0
CRAT	CRAT	carnitine O-acetyltransferase	HGNC:2342	9q34.11	ENSG00000095321	-1.16881	1	1	-1.00027	0	0	-1.06839	0	0	-1.08865	0	0	0	0	0	0	1	0	1	0	0	0	0	0	1	0	1	0	0	0	0	0	1	0	1	0	0	0	1	0	1	0	0	0
CRB3	CRB3	crumbs cell polarity complex component 3	HGNC:20237	19p13.3	ENSG00000130545	1.06655	0	0	1.27197	1	1	-1.02812	0	0	-1.1295	0	0	0	0	0	0	1	0	1	0	0	0	0	0	1	0	1	0	0	0	0	0	0	0	0	0	0	0	0	0	0	0	0	0
CREB3	CREB3	cAMP responsive element binding protein 3	HGNC:2347	9p13.3	ENSG00000107175	1.01651	0	0	1.23056	1	1	1.03547	0	0	1.02331	0	0	0	0	0	0	1	0	1	0	0	0	0	0	1	0	1	0	0	0	0	0	0	0	0	0	0	0	0	0	0	0	0	0
CREB3L1	CREB3L1	cAMP responsive element binding protein 3 like 1	HGNC:18856	11p11.2	ENSG00000157613	1.00942	0	0	-1.1412	0	1	-1.15133	0	0	-1.07071	0	0	0	0	0	0	0	0	0	0	0	0	0	0	1	0	1	0	0	0	0	0	0	0	0	0	0	0	0	0	1	0	0	0
CREB3L2	CREB3L2	cAMP responsive element binding protein 3 like 2	HGNC:23720	7q33	ENSG00000182158	-1.12385	0	0	1.04255	0	0	1.00503	0	0	-1.75121	1	1	0	0	0	0	1	1	1	0	0	0	0	0	1	1	1	0	0	0	0	0	0	0	0	0	0	0	0	0	1	0	0	0
CRIM1	CRIM1	cysteine rich transmembrane BMP regulator 1	HGNC:2359	2p22.2	ENSG00000150938	-1.00906	0	0	1.14918	0	1	-1.07972	0	0	-1.04703	0	0	0	0	0	0	0	0	0	0	0	0	0	0	1	0	1	0	0	1	0	1	1	1	0	1	0	0	1	0	0	0	0	0
CRK	CRK	CRK proto-oncogene, adaptor protein	HGNC:2362	17p13.3	ENSG00000167193	1.03005	0	0	1.19514	1	1	-1.03355	0	0	1.02538	0	0	0	0	0	0	1	0	1	0	0	0	0	0	1	0	1	0	0	0	0	0	0	0	0	0	0	0	0	0	0	0	0	0
CROCC	CROCC	ciliary rootlet coiled-coil, rootletin	HGNC:21299	1p36.13	ENSG00000058453	-1.02315	0	0	-1.28422	1	1	1.02005	0	0	-1.2136	0	0	0	0	0	0	1	0	1	0	0	0	0	0	1	0	1	0	0	1	0	1	0	0	0	0	0	0	0	0	0	0	0	0
CROCCP2	CROCCP2	CROCC pseudogene 2	HGNC:28170	1p36.13	ENSG00000215908	1.05875	0	0	-1.27521	1	1	1.05147	0	0	-1.1164	0	0	0	0	0	0	1	0	1	0	0	0	0	0	1	0	1	0	0	0	0	0	0	0	0	0	0	0	0	0	0	0	0	0
CROT	CROT	carnitine O-octanoyltransferase	HGNC:2366	7q21.12	ENSG00000005469	-1.00939	0	0	-1.26566	1	1	-1.10196	0	0	-1.09143	0	0	0	0	0	0	1	0	1	0	0	0	0	0	1	0	1	0	0	0	0	0	0	0	0	0	0	0	0	0	0	0	0	0
CRTC1	CRTC1	CREB regulated transcription coactivator 1	HGNC:16062	19p13.11	ENSG00000105662	-1.02999	0	0	-1.27562	1	1	1.02658	0	0	-1.08042	0	0	0	0	0	0	1	0	1	0	0	0	0	0	1	0	1	0	1	1	0	1	0	0	0	0	0	0	0	0	0	0	0	0
CRYL1	CRYL1	crystallin lambda 1	HGNC:18246	13q12.11	ENSG00000165475	1.07123	0	0	1.16133	1	1	1.07748	0	0	1.18636	0	0	0	0	0	0	1	0	1	0	0	0	0	0	1	0	1	0	0	0	0	0	1	0	0	1	0	0	1	0	0	0	0	0
CRYZ	CRYZ	crystallin zeta	HGNC:2419	1p31.1	ENSG00000116791	1.0471	0	0	1.05137	0	0	-1.15559	0	0	1.2178	1	1	0	0	0	0	1	1	1	0	0	0	0	0	1	1	1	0	0	1	0	1	0	0	0	0	0	0	0	0	1	1	0	0
CSAD	CSAD	cysteine sulfinic acid decarboxylase	HGNC:18966	12q13.13	ENSG00000139631	-1.10616	0	0	-1.3153	0	1	1.11211	0	0	-1.11129	0	0	0	0	0	0	0	0	0	0	0	0	0	0	1	0	1	0	0	0	0	0	0	0	0	0	0	0	0	0	0	0	0	0
CSF1	CSF1	colony stimulating factor 1	HGNC:2432	1p13.3	ENSG00000184371	1.39705	0	0	1.6996	1	1	1.35479	0	0	-1.14383	0	0	0	0	0	0	1	0	1	0	0	0	0	0	1	0	1	0	0	0	0	0	0	0	0	0	0	0	0	0	1	0	0	0
CSNK1A1	CSNK1A1	casein kinase 1 alpha 1	HGNC:2451	5q32	ENSG00000113712	1.00985	0	0	1.11058	0	1	-1.0363	0	0	-1.0125	0	0	0	0	0	0	0	0	0	0	0	0	0	0	1	0	1	0	0	0	0	0	0	0	0	0	0	0	0	0	0	0	0	0
CSNK1G1	CSNK1G1	casein kinase 1 gamma 1	HGNC:2454	15q22.31	ENSG00000169118	-1.02419	0	0	1.40814	0	1	-1.0271	0	0	1.21545	0	0	0	0	0	0	0	0	0	0	0	0	0	0	1	0	1	0	0	0	0	0	0	0	0	0	0	0	0	0	1	0	0	0
CSNK1G2	CSNK1G2	casein kinase 1 gamma 2	HGNC:2455	19p13.3	ENSG00000133275	1.088	0	0	1.17905	1	1	1.04	0	0	1.00093	0	0	0	0	0	0	1	0	1	0	0	0	0	0	1	0	1	0	0	0	0	0	0	0	0	0	0	0	0	0	0	0	0	0
CSNK2A1	CSNK2A1	casein kinase 2 alpha 1	HGNC:2457	20p13	ENSG00000101266	-1.04791	0	0	1.17081	1	1	1.0599	0	0	1.01298	0	0	0	0	0	0	1	0	1	0	0	0	0	0	1	0	1	0	0	0	0	0	0	0	0	0	0	0	0	0	0	0	0	0
CSRNP1	CSRNP1	cysteine and serine rich nuclear protein 1	HGNC:14300	3p22.2	ENSG00000144655	-1.04006	0	0	1.36148	1	1	1.21189	0	0	1.11173	0	0	0	0	0	0	1	0	1	0	0	0	0	0	1	0	1	0	0	0	0	0	0	0	0	0	0	0	0	0	0	0	0	0
CSRNP2	CSRNP2	cysteine and serine rich nuclear protein 2	HGNC:16006	12q13.12	ENSG00000110925	1.01712	0	0	1.2488	1	1	1.11294	0	0	1.25119	1	1	0	0	0	1	1	1	2	0	0	0	0	1	1	1	2	0	0	0	0	0	0	0	0	0	0	0	0	0	1	0	0	0
CSTB	CSTB	cystatin B	HGNC:2482	21q22.3	ENSG00000160213	-1.04494	0	0	1.28903	1	1	1.02471	0	0	-1.18728	1	1	0	0	0	1	1	1	2	0	0	0	0	1	1	1	2	0	0	0	0	0	0	0	0	0	0	0	0	0	1	0	0	0
CTDSP2	CTDSP2	CTD small phosphatase 2	HGNC:17077	12q14.1	ENSG00000175215	-1.1039	0	1	1.06089	0	0	-1.0024	0	0	-1.14716	0	0	0	0	0	0	0	0	0	0	0	0	0	0	1	0	1	0	0	0	0	0	1	0	1	0	0	0	1	0	0	0	0	0
CTDSPL	CTDSPL	CTD small phosphatase like	HGNC:16890	3p22.2	ENSG00000144677	-1.04246	0	0	-1.27061	1	1	-1.173	0	0	-1.1673	0	0	0	0	0	0	1	0	1	0	0	0	0	0	1	0	1	0	0	0	0	0	1	0	0	1	0	0	1	0	0	0	0	0
CTGF	CCN2	cellular communication network factor 2	HGNC:2500	6q23.2	ENSG00000118523	-1.17171	0	0	-1.23214	0	0	-1.36044	0	0	-1.47259	0	1	0	0	0	0	0	0	0	0	0	0	0	0	1	1	1	0	0	0	0	0	0	0	0	0	0	0	0	0	1	0	0	0
CTH	CTH	cystathionine gamma-lyase	HGNC:2501	1p31.1	ENSG00000116761	1.50797	1	1	1.0142	0	0	-1.24101	0	0	-1.25349	0	0	0	0	0	0	1	0	1	0	0	0	0	0	1	0	1	0	0	1	0	1	0	0	0	0	0	0	0	0	0	0	0	0
CTNNA1	CTNNA1	catenin alpha 1	HGNC:2509	5q31.2	ENSG00000044115	-1.00013	0	0	1.12688	0	1	-1.02139	0	0	1.0315	0	0	0	0	0	0	0	0	0	0	0	0	0	0	1	0	1	0	0	0	0	0	0	0	0	0	0	0	0	0	0	0	0	0
CTNNB1	CTNNB1	catenin beta 1	HGNC:2514	3p22.1	ENSG00000168036	1.01856	0	0	1.17953	1	1	-1.01515	0	0	-1.04552	0	0	0	0	0	0	1	0	1	0	0	0	0	0	1	0	1	0	0	0	0	0	0	0	0	0	0	0	0	0	0	0	0	0
CTNNBL1	CTNNBL1	catenin beta like 1	HGNC:15879	20q11.23	ENSG00000132792	-1.00212	0	0	-1.1818	1	1	1.03067	0	0	-1.10021	0	0	0	0	0	0	1	0	1	0	0	0	0	0	1	0	1	0	0	1	0	1	0	0	0	0	0	0	0	0	0	0	0	0
CTNND1	CTNND1	catenin delta 1	HGNC:2515	11q12.1	ENSG00000198561	1.00387	0	0	1.16227	1	1	1.00205	0	0	1.03438	0	0	0	0	0	0	1	0	1	0	0	0	0	0	1	0	1	0	0	1	0	1	0	0	0	0	0	0	0	0	0	0	0	0
CTPS1	CTPS1	CTP synthase 1	HGNC:2519	1p34.2	ENSG00000171793	1.19604	0	1	1.15391	0	0	-1.14361	0	0	-1.01057	0	0	0	0	0	0	0	0	0	0	0	0	0	0	1	0	1	0	0	0	0	0	0	0	0	0	0	0	0	0	0	0	0	0
CTPS2	CTPS2	CTP synthase 2	HGNC:2520	Xp22.2	ENSG00000047230	-1.02309	0	0	1.20228	0	1	1.03249	0	0	1.17716	0	0	0	0	0	0	0	0	0	0	0	0	0	0	1	0	1	0	0	0	0	0	0	0	0	0	0	0	0	0	0	0	0	0
CTSB	CTSB	cathepsin B	HGNC:2527	8p23.1	ENSG00000164733	1.14445	0	1	1.77918	1	1	1.13941	0	0	1.03479	0	0	0	0	0	0	1	0	1	0	1	0	0	0	1	0	2	0	0	0	0	0	0	0	0	0	0	0	0	0	1	0	0	0
CTSD	CTSD	cathepsin D	HGNC:2529	11p15.5	ENSG00000117984	1.44484	1	1	1.61568	1	1	1.31007	1	1	1.24604	1	1	1	1	1	1	1	1	4	1	1	1	1	1	1	1	4	1	0	0	0	0	0	0	0	0	0	0	0	0	1	0	1	0
CTSE	CTSE	cathepsin E	HGNC:2530	1q32.1	ENSG00000196188	1.09478	0	0	1.20886	1	1	1.04577	0	0	-1.16064	0	0	0	0	0	0	1	0	1	0	0	0	0	0	1	0	1	0	0	0	0	0	0	0	0	0	0	0	0	0	1	0	0	0
CTSL	CTSL	cathepsin L	HGNC:2537	9q21.33	ENSG00000135047	1.07816	0	0	1.08553	0	0	1.03496	0	0	-1.31045	1	1	0	0	0	0	1	1	1	0	0	0	0	0	1	1	1	0	0	0	0	0	1	0	0	0	0	1	1	0	0	0	0	0
CTSZ	CTSZ	cathepsin Z	HGNC:2547	20q13.32	ENSG00000101160	1.29956	1	1	1.77286	1	1	1.17983	0	0	1.2459	1	1	1	0	0	1	1	1	3	0	1	0	0	1	1	1	3	0	0	0	0	0	0	0	0	0	0	0	0	0	1	0	0	0
CTTNBP2NL	CTTNBP2NL	CTTNBP2 N-terminal like	HGNC:25330	1p13.2	ENSG00000143079	-1.03055	0	0	1.25286	1	1	1.09607	0	0	1.16684	0	0	0	0	0	0	1	0	1	0	0	0	0	0	1	0	1	0	0	1	0	1	0	0	0	0	0	0	0	0	0	0	0	0
CUEDC1	CUEDC1	CUE domain containing 1	HGNC:31350	17q22	ENSG00000180891	1.15465	0	0	1.21012	1	1	1.15127	0	0	1.19905	0	0	0	0	0	0	1	0	1	0	0	0	0	0	1	0	1	0	0	0	0	0	0	0	0	0	0	0	0	0	1	0	0	0
CX3CL1	CX3CL1	C-X3-C motif chemokine ligand 1	HGNC:10647	16q21	ENSG00000006210	-2.0679	1	1	-1.29992	0	0	-1.50779	1	1	-2.34558	1	1	0	1	1	0	1	1	3	0	0	1	1	0	1	1	3	0	0	0	0	0	1	0	1	0	1	1	3	0	1	0	1	0
CXADR	CXADR	CXADR Ig-like cell adhesion molecule	HGNC:2559	21q21.1	ENSG00000154639	-1.13649	1	1	1.18145	1	1	1.0352	0	0	-1.13804	0	0	1	0	0	0	1	0	2	0	1	0	0	0	1	0	2	0	0	1	0	1	0	0	0	0	0	0	0	0	0	0	0	0
CXCL5	CXCL5	C-X-C motif chemokine ligand 5	HGNC:10642	4q13.3	ENSG00000163735	-1.43286	0	1	-1.27894	0	1	-1.51	0	0	-1.32793	0	0	0	0	0	0	0	0	0	0	1	0	0	0	1	0	2	0	0	0	0	0	0	0	0	0	0	0	0	0	0	0	0	0
CXCL8	CXCL8	C-X-C motif chemokine ligand 8	HGNC:6025	4q13.3	ENSG00000169429	1.00278	0	0	1.58607	1	1	-1.08915	0	0	-1.54419	0	0	0	0	0	0	1	0	1	0	0	0	0	0	1	0	1	0	0	0	0	0	0	0	0	0	0	0	0	0	0	0	0	0
CXCR4	CXCR4	C-X-C motif chemokine receptor 4	HGNC:2561	2q22.1	ENSG00000121966	-1.59389	1	1	1.44601	1	1	-1.16969	0	0	1.313	0	0	1	0	0	0	1	0	2	0	1	0	0	0	1	0	2	0	0	0	0	0	0	0	0	0	0	0	0	0	0	0	0	0
CXorf40A	EOLA1	endothelium and lymphocyte associated ASCH domain 1	HGNC:28089	Xq28	ENSG00000197620	1.28518	0	1	1.21822	1	1	1.41967	1	1	1.22551	0	0	0	0	0	0	1	1	2	0	1	0	1	0	1	1	3	0	0	0	0	0	0	0	0	0	0	0	0	0	0	0	0	0
CXXC5	CXXC5	CXXC finger protein 5	HGNC:26943	5q31.2	ENSG00000171604	-1.25081	0	0	-1.19459	0	0	-1.02627	0	0	-1.36471	1	1	0	0	0	0	1	1	1	0	0	0	0	0	1	1	1	0	0	0	0	0	0	0	0	0	0	0	0	0	1	0	0	0
CYB561A3	CYB561A3	cytochrome b561 family member A3	HGNC:23014	11q12.2	ENSG00000162144	1.39543	1	1	-1.10492	0	0	1.09101	0	0	-1.03358	0	0	0	0	0	0	1	0	1	0	0	0	0	0	1	0	1	0	0	0	0	0	0	0	0	0	0	0	0	0	0	0	0	0
CYB5A	CYB5A	cytochrome b5 type A	HGNC:2570	18q22.3	ENSG00000166347	1.11626	0	1	1.00476	0	0	1.09857	0	0	1.11216	0	0	0	0	0	0	0	0	0	0	0	0	0	0	1	0	1	0	0	0	0	0	0	0	0	0	0	0	0	0	1	0	0	0
CYB5B	CYB5B	cytochrome b5 type B	HGNC:24374	16q22.1	ENSG00000103018	-1.2	1	1	-1.00289	0	0	-1.0876	0	0	-1.01833	0	0	0	0	0	0	1	0	1	0	0	0	0	0	1	0	1	0	0	0	0	0	0	0	0	0	0	0	0	0	1	0	0	0
CYB5R2	CYB5R2	cytochrome b5 reductase 2	HGNC:24376	11p15.4	ENSG00000166394	1.18484	0	0	1.42533	1	1	-1.01418	0	0	-1.04591	0	0	0	0	0	0	1	0	1	0	0	0	0	0	1	0	1	0	0	0	0	0	0	0	0	0	0	0	0	0	0	0	0	0
CYB5R3	CYB5R3	cytochrome b5 reductase 3	HGNC:2873	22q13.2	ENSG00000100243	1.0063	0	0	1.18645	1	1	-1.0372	0	0	-1.04558	0	0	0	0	0	0	1	0	1	0	0	0	0	0	1	0	1	0	0	0	0	0	0	0	0	0	0	0	0	0	0	0	0	0
CYBA	CYBA	cytochrome b-245 alpha chain	HGNC:2577	16q24.2	ENSG00000051523	1.08007	0	0	-1.15024	0	1	1.04311	0	0	-1.19134	1	1	0	0	0	0	1	1	1	0	0	0	0	1	1	1	2	0	0	0	0	0	0	0	0	0	0	0	0	0	0	0	0	0
CYBRD1	CYBRD1	cytochrome b reductase 1	HGNC:20797	2q31.1	ENSG00000071967	-1.25756	1	1	-1.91624	1	1	-1.10578	0	0	-1.00081	0	0	1	0	0	0	1	0	2	0	1	0	0	0	1	0	2	0	0	0	0	0	0	0	0	0	0	0	0	0	0	0	0	0
CYFIP2	CYFIP2	cytoplasmic FMR1 interacting protein 2	HGNC:13760	5q33.3	ENSG00000055163	-1.07433	0	0	-1.29372	1	1	-1.19285	0	0	1.09548	0	0	0	0	0	0	1	0	1	0	0	0	0	0	1	0	1	0	0	0	0	0	0	0	0	0	0	0	0	0	0	0	0	0
CYP1A1	CYP1A1	cytochrome P450 family 1 subfamily A member 1	HGNC:2595	15q24.1	ENSG00000140465	-3.17102	0	0	-13.5391	0	1	1.04232	0	0	-2.77599	0	0	0	0	0	0	0	0	0	0	0	0	0	0	1	0	1	0	1	0	0	1	0	0	0	0	0	0	0	0	0	0	0	0
CYP1A2	CYP1A2	cytochrome P450 family 1 subfamily A member 2	HGNC:2596	15q24.1	ENSG00000140505	-1.06414	0	0	1.33591	0	1	1.31806	0	0	1.0715	0	0	0	0	0	0	0	0	0	0	0	0	0	0	1	0	1	0	0	0	0	0	0	0	0	0	0	0	0	0	0	0	0	0
CYP24A1	CYP24A1	cytochrome P450 family 24 subfamily A member 1	HGNC:2602	20q13.2	ENSG00000019186	5616.24	1	1	2655.79	1	1	851.027	1	1	2690.98	1	1	1	1	1	1	1	1	4	1	1	1	1	1	1	1	4	1	1	1	1	1	1	1	1	1	1	1	4	1	1	1	1	1
CYP26B1	CYP26B1	cytochrome P450 family 26 subfamily B member 1	HGNC:20581	2p13.2	ENSG00000003137	1.07533	0	0	1.184	0	0	1.31412	0	0	2.26238	1	1	0	0	0	0	1	1	1	0	0	0	0	0	1	1	1	0	0	1	0	1	1	1	0	0	0	1	1	0	0	0	0	0
CYP2B6	CYP2B6	cytochrome P450 family 2 subfamily B member 6	HGNC:2615	19q13.2	ENSG00000197408	4.30251	0	0	6.22767	1	1	9.3476	1	1	7.67457	1	1	0	1	0	1	1	1	3	0	0	1	0	1	1	1	3	0	1	0	0	1	0	0	0	0	0	0	0	0	1	1	1	1
CYP2B7P	CYP2B7P	cytochrome P450 family 2 subfamily B member 7, pseudogene	HGNC:2616	19q13.2	ENSG00000256612	3.31127	1	1	7.96759	1	1	8.6341	1	1	11.2792	1	1	1	1	1	1	1	1	4	1	1	1	1	1	1	1	4	1	0	0	0	0	0	0	0	0	0	0	0	0	1	0	1	0
CYP2C18	CYP2C18	cytochrome P450 family 2 subfamily C member 18	HGNC:2620	10q23.33	ENSG00000108242	1.61832	1	1	1.50703	1	1	-1.75762	0	0	1.34536	0	0	1	0	0	0	1	0	2	0	1	0	0	0	1	0	2	0	0	0	0	0	0	0	0	0	0	0	0	0	0	0	0	0
CYP2C19	CYP2C19	cytochrome P450 family 2 subfamily C member 19	HGNC:2621	10q23.33	ENSG00000165841	2.6666	1	1	3.35361	1	1	-1.15719	0	0	1.55538	0	0	1	0	0	0	1	0	2	0	1	0	0	0	1	0	2	0	0	0	0	0	0	0	0	0	0	0	0	0	0	0	0	0
CYP2C8	CYP2C8	cytochrome P450 family 2 subfamily C member 8	HGNC:2622	10q23.33	ENSG00000138115	1.58011	0	0	71.6632	1	1	-1.46942	0	0	2.29421	0	0	0	0	0	0	1	0	1	0	0	0	0	0	1	0	1	0	0	0	0	0	0	0	0	0	0	0	0	0	0	0	0	0
CYP2C9	CYP2C9	cytochrome P450 family 2 subfamily C member 9	HGNC:2623	10q23.33	ENSG00000138109	2.54745	1	1	2.34117	1	1	1.25966	0	0	2.72846	0	0	1	0	0	0	1	0	2	0	1	0	0	0	1	0	2	0	0	0	0	0	0	0	0	0	0	0	0	0	0	0	0	0
CYP2D6	CYP2D6	cytochrome P450 family 2 subfamily D member 6	HGNC:2625	22q13.2	ENSG00000100197	-1.32525	0	0	-1.724	1	1	1.44384	0	0	1.01514	0	0	0	0	0	0	1	0	1	0	0	0	0	0	1	0	1	0	0	0	0	0	0	0	0	0	0	0	0	0	0	0	0	0
CYP2D7P	CYP2D7	cytochrome P450 family 2 subfamily D member 7 (gene/pseudogene)	HGNC:2624	22q13.2		1.65542	0	0	-1.18259	0	0	2.5536	0	0	-3.30379	0	1	0	0	0	0	0	0	0	0	0	0	0	0	1	1	1	0	0	0	0	0	0	0	0	0	0	0	0	0	0	0	0	0
CYP2J2	CYP2J2	cytochrome P450 family 2 subfamily J member 2	HGNC:2634	1p32.1	ENSG00000134716	-1.17897	0	0	-1.61095	1	1	-1.1192	0	0	-1.36163	1	1	0	0	0	1	1	1	2	0	0	0	0	1	1	1	2	0	0	1	0	1	0	0	0	0	0	0	0	0	1	1	0	0
CYP2R1	CYP2R1	cytochrome P450 family 2 subfamily R member 1	HGNC:20580	11p15.2	ENSG00000186104	-1.0303	0	0	1.05118	0	0	-1.16367	0	0	-1.3025	1	1	0	0	0	0	1	1	1	0	0	0	0	0	1	1	1	0	0	0	0	0	0	0	0	0	0	0	0	0	0	0	0	0
CYP2S1	CYP2S1	cytochrome P450 family 2 subfamily S member 1	HGNC:15654	19q13.2	ENSG00000167600	-1.08227	0	0	1.1347	0	0	1.13145	0	0	-1.15096	1	1	0	0	0	0	1	1	1	0	0	0	0	0	1	1	1	0	1	0	0	1	0	0	0	0	0	0	0	0	1	1	0	0
CYP3A4	CYP3A4	cytochrome P450 family 3 subfamily A member 4	HGNC:2637	7q22.1	ENSG00000160868	5.77222	1	1	20.4695	1	1	37	1	1	81.8083	1	1	1	1	1	1	1	1	4	1	1	1	1	1	1	1	4	1	1	1	0	1	0	0	0	0	0	0	0	0	1	1	1	1
CYP3A5	CYP3A5	cytochrome P450 family 3 subfamily A member 5	HGNC:2638	7q22.1	ENSG00000106258	1.64944	1	1	2.01504	1	1	1.6395	1	1	2.05175	1	1	1	1	1	1	1	1	4	1	1	1	1	1	1	1	4	1	1	0	0	1	0	0	0	0	0	0	0	0	1	1	1	1
CYP3A7	CYP3A7	cytochrome P450 family 3 subfamily A member 7	HGNC:2640	7q22.1	ENSG00000160870	3.16122	0	0	2.80802	1	1	1.66623	0	0	3.48686	1	1	0	0	0	1	1	1	2	0	0	0	0	1	1	1	2	0	0	0	0	0	0	0	0	0	0	0	0	0	1	0	0	0
CYP4F3	CYP4F3	cytochrome P450 family 4 subfamily F member 3	HGNC:2646	19p13.12	ENSG00000186529	1.12335	0	0	1.02365	0	0	1.70332	0	0	1.68575	1	1	0	0	0	0	1	1	1	0	0	0	0	0	1	1	1	0	1	0	0	1	0	0	0	0	0	0	0	0	1	1	0	0
CYP4V2	CYP4V2	cytochrome P450 family 4 subfamily V member 2	HGNC:23198	4q35.1-q35.2	ENSG00000145476	-1.104	0	0	-1.20524	1	1	-1.12498	0	0	-1.08438	0	0	0	0	0	0	1	0	1	0	0	0	0	0	1	0	1	0	0	0	0	0	0	0	0	0	0	0	0	0	0	0	0	0
CYP51A1	CYP51A1	cytochrome P450 family 51 subfamily A member 1	HGNC:2649	7q21.2	ENSG00000001630	-1.068	0	0	1.23763	1	1	-1.13689	0	0	-1.01456	0	0	0	0	0	0	1	0	1	0	0	0	0	0	1	0	1	0	0	0	0	0	0	0	0	0	0	0	0	0	0	0	0	0
CYS1	CYS1	cystin 1	HGNC:18525	2p25.1	ENSG00000205795	-1.3743	0	0	1.82157	1	1	2.02243	0	0	1.31276	0	0	0	0	0	0	1	0	1	0	0	0	0	0	1	0	1	0	0	0	0	0	0	0	0	0	0	0	0	0	0	0	0	0
CYSTM1	CYSTM1	cysteine rich transmembrane module containing 1	HGNC:30239	5q31.3	ENSG00000120306	-1.07239	0	0	-1.0369	0	0	-1.1597	0	0	-1.20709	1	1	0	0	0	0	1	1	1	0	0	0	0	0	1	1	1	0	0	1	0	1	0	0	0	0	0	0	0	0	1	1	0	0
CYTH3	CYTH3	cytohesin 3	HGNC:9504	7p22.1	ENSG00000008256	1.02548	0	0	-1.29946	1	1	-1.07435	0	0	1.12747	0	0	0	0	0	0	1	0	1	0	0	0	0	0	1	0	1	0	0	1	0	1	0	0	0	0	0	0	0	0	0	0	0	0
CYTH4	CYTH4	cytohesin 4	HGNC:9505	22q13.1	ENSG00000100055	2.71667	0	0	40.4328	1	1	2.99862	0	0	7.43628	0	0	0	0	0	0	1	0	1	0	0	0	0	0	1	0	1	0	0	0	0	0	0	0	0	0	0	0	0	0	1	0	0	0
D2HGDH	D2HGDH	D-2-hydroxyglutarate dehydrogenase	HGNC:28358	2q37.3	ENSG00000180902	1.02215	0	0	-1.25627	1	1	-1.03244	0	0	-1.05899	0	0	0	0	0	0	1	0	1	0	0	0	0	0	1	0	1	0	0	0	0	0	1	0	0	1	0	0	1	0	0	0	0	0
DAAM1	DAAM1	dishevelled associated activator of morphogenesis 1	HGNC:18142	14q23.1	ENSG00000100592	1.11407	0	0	1.20929	0	1	-1.14674	0	0	1.03606	0	0	0	0	0	0	0	0	0	0	0	0	0	0	1	0	1	0	0	1	0	1	1	1	0	1	0	0	1	0	0	0	0	0
DAB2	DAB2	DAB adaptor protein 2	HGNC:2662	5p13.1	ENSG00000153071	1.3424	1	1	1.08913	0	0	1.33719	0	1	1.32796	1	1	0	0	0	0	1	1	2	0	0	1	1	0	1	1	3	0	0	0	0	0	0	0	0	0	0	0	0	0	1	0	1	0
DAB2IP	DAB2IP	DAB2 interacting protein	HGNC:17294	9q33.2	ENSG00000136848	-1.14511	0	1	-1.09536	0	0	-1.18413	0	0	-1.18696	1	1	0	0	0	0	1	1	1	0	0	0	0	0	1	1	2	0	0	1	0	1	0	0	0	0	0	0	0	0	1	1	0	0
DACT1	DACT1	dishevelled binding antagonist of beta catenin 1	HGNC:17748	14q23.1	ENSG00000165617	1.94907	1	1	1.52629	0	0	1.9063	0	0	1.49689	0	0	0	0	0	0	1	0	1	0	0	0	0	0	1	0	1	0	0	0	0	0	0	0	0	0	0	0	0	0	1	0	0	0
DAG1	DAG1	dystroglycan 1	HGNC:2666	3p21.31	ENSG00000173402	-1.02734	0	0	1.34146	1	1	-1.22543	0	0	1.16819	0	0	0	0	0	0	1	0	1	0	0	0	0	0	1	0	1	0	0	0	0	0	0	0	0	0	0	0	0	0	0	0	0	0
DAGLA	DAGLA	diacylglycerol lipase alpha	HGNC:1165	11q12.2	ENSG00000134780	1.01933	0	0	-1.62944	1	1	-1.11181	0	0	-1.23326	0	0	0	0	0	0	1	0	1	0	0	0	0	0	1	0	1	0	0	0	0	0	1	0	0	1	0	0	1	0	0	0	0	0
DAPK2	DAPK2	death associated protein kinase 2	HGNC:2675	15q22.31	ENSG00000035664	1.42834	0	0	1.70825	1	1	1.50977	0	0	1.22256	0	0	0	0	0	0	1	0	1	0	0	0	0	0	1	0	1	0	0	0	0	0	1	0	0	1	0	0	1	0	1	0	0	0
DAPP1	DAPP1	dual adaptor of phosphotyrosine and 3-phosphoinositides 1	HGNC:16500	4q23	ENSG00000070190	-1.19398	0	0	-1.40441	1	1	-1.30257	0	0	-1.56213	1	1	0	0	0	1	1	1	2	0	0	0	0	1	1	1	2	0	0	1	0	1	0	0	0	0	0	0	0	0	0	0	0	0
DBN1	DBN1	drebrin 1	HGNC:2695	5q35.3	ENSG00000113758	1.14649	0	1	1.24848	1	1	1.00777	0	0	1.05961	0	0	0	0	0	0	1	0	1	0	1	0	0	0	1	0	2	0	0	0	0	0	0	0	0	0	0	0	0	0	0	0	0	0
DBNDD2	DBNDD2	dysbindin domain containing 2	HGNC:15881	20q13.12	ENSG00000244274	-1.06778	0	0	1.00307	0	0	1.03285	0	0	-1.25319	1	1	0	0	0	0	1	1	1	0	0	0	0	0	1	1	1	0	0	0	0	0	0	0	0	0	0	0	0	0	0	0	0	0
DBNL	DBNL	drebrin like	HGNC:2696	7p13	ENSG00000136279	1.22493	1	1	1.18795	1	1	1.05237	0	0	1.00018	0	0	1	0	0	0	1	0	2	0	1	0	0	0	1	0	2	0	0	0	0	0	0	0	0	0	0	0	0	0	1	0	0	0
DCAF11	DCAF11	DDB1 and CUL4 associated factor 11	HGNC:20258	14q12	ENSG00000100897	1.10654	0	1	1.13813	0	1	1.07604	0	0	1.23218	1	1	0	0	0	0	1	1	1	0	1	0	0	1	1	1	3	0	1	0	0	1	0	0	0	0	0	0	0	0	1	1	0	0
DCBLD2	DCBLD2	discoidin, CUB and LCCL domain containing 2	HGNC:24627	3q12.1	ENSG00000057019	1.28308	1	1	1.80504	1	1	1.05839	0	0	1.28133	0	0	1	0	0	0	1	0	2	0	1	0	0	0	1	0	2	0	0	0	0	0	0	0	0	0	0	0	0	0	1	0	0	0
DCTPP1	DCTPP1	dCTP pyrophosphatase 1	HGNC:28777	16p11.2	ENSG00000179958	1.16774	1	1	-1.15537	0	0	1.0406	0	0	-1.0857	0	0	0	0	0	0	1	0	1	0	0	0	0	0	1	0	1	0	0	0	0	0	0	0	0	0	0	0	0	0	0	0	0	0
DCUN1D3	DCUN1D3	defective in cullin neddylation 1 domain containing 3	HGNC:28734	16p12.3	ENSG00000188215	-1.03069	0	0	1.40955	1	1	-1.04059	0	0	1.10803	0	0	0	0	0	0	1	0	1	0	0	0	0	0	1	0	1	0	0	0	0	0	0	0	0	0	0	0	0	0	0	0	0	0
DDB2	DDB2	damage specific DNA binding protein 2	HGNC:2718	11p11.2	ENSG00000134574	-1.21595	1	1	-1.1015	0	0	1.02789	0	0	-1.03135	0	0	0	0	0	0	1	0	1	0	0	0	0	0	1	0	1	0	0	0	0	0	0	0	0	0	0	0	0	0	1	0	0	0
DDC	DDC	dopa decarboxylase	HGNC:2719	7p12.2-p12.1	ENSG00000132437	-1.26461	0	1	-1.67189	1	1	-1.31495	0	0	-1.3296	0	0	0	0	0	0	1	0	1	0	1	0	0	0	1	0	2	0	0	0	0	0	0	0	0	0	0	0	0	0	0	0	0	0
DDHD2	DDHD2	DDHD domain containing 2	HGNC:29106	8p11.23	ENSG00000085788	1.25372	0	0	1.10227	0	0	3.07396	1	1	-1.24214	0	0	0	0	0	0	1	1	1	0	0	0	0	0	1	1	1	0	0	0	0	0	1	0	0	0	1	0	1	0	0	0	0	0
DDIT4	DDIT4	DNA damage inducible transcript 4	HGNC:24944	10q22.1	ENSG00000168209	1.46429	0	0	1.5304	1	1	1.44212	0	0	1.23404	0	0	0	0	0	0	1	0	1	0	0	0	0	0	1	0	1	0	1	1	0	1	0	0	0	0	0	0	0	0	1	1	0	0
DDO	DDO	D-aspartate oxidase	HGNC:2727	6q21	ENSG00000203797	-1.05677	0	0	-1.60493	1	1	-1.30737	0	0	-1.01828	0	0	0	0	0	0	1	0	1	0	0	0	0	0	1	0	1	0	0	0	0	0	0	0	0	0	0	0	0	0	0	0	0	0
DDX5	DDX5	DEAD-box helicase 5	HGNC:2746	17q23.3	ENSG00000108654	1.15561	0	1	1.05275	0	0	1.05831	0	0	1.14977	0	1	0	0	0	0	0	0	0	0	0	0	0	0	1	1	2	0	1	0	0	1	0	0	0	0	0	0	0	0	1	1	0	0
DDX52	DDX52	DExD-box helicase 52	HGNC:20038	17q12		1.0534	0	0	1.00169	0	0	1.00897	0	0	1.44086	1	1	0	0	0	0	1	1	1	0	0	0	0	0	1	1	1	0	0	0	0	0	0	0	0	0	0	0	0	0	0	0	0	0
DDX54	DDX54	DEAD-box helicase 54	HGNC:20084	12q24.13	ENSG00000123064	1.13728	0	1	-1.0757	0	0	-1.0013	0	0	-1.0141	0	0	0	0	0	0	0	0	0	0	0	0	0	0	1	0	1	0	0	0	0	0	0	0	0	0	0	0	0	0	0	0	0	0
DDX6	DDX6	DEAD-box helicase 6	HGNC:2747	11q23.3	ENSG00000110367	-1.04473	0	0	1.14255	1	1	1.02266	0	0	1.03221	0	0	0	0	0	0	1	0	1	0	0	0	0	0	1	0	1	0	0	0	0	0	0	0	0	0	0	0	0	0	0	0	0	0
DECR1	DECR1	2,4-dienoyl-CoA reductase 1	HGNC:2753	8q21.3	ENSG00000104325	1.00026	0	0	1.03542	0	0	1.01307	0	0	1.19435	0	1	0	0	0	0	0	0	0	0	0	0	0	0	1	1	1	0	0	1	0	1	0	0	0	0	0	0	0	0	0	0	0	0
DECR2	DECR2	2,4-dienoyl-CoA reductase 2	HGNC:2754	16p13.3	ENSG00000242612	1.22058	1	1	-1.09695	0	0	1.1539	0	0	1.09605	0	0	0	0	0	0	1	0	1	0	0	0	0	0	1	0	1	0	0	0	0	0	0	0	0	0	0	0	0	0	0	0	0	0
DEDD2	DEDD2	death effector domain containing 2	HGNC:24450	19q13.2	ENSG00000160570	-1.03372	0	0	1.21	0	1	1.12933	0	0	1.01786	0	0	0	0	0	0	0	0	0	0	0	0	0	0	1	0	1	0	0	0	0	0	0	0	0	0	0	0	0	0	0	0	0	0
DEF8	DEF8	differentially expressed in FDCP 8 homolog	HGNC:25969	16q24.3	ENSG00000140995	1.10377	0	0	1.2431	1	1	1.03885	0	0	1.01704	0	0	0	0	0	0	1	0	1	0	0	0	0	0	1	0	1	0	0	0	0	0	0	0	0	0	0	0	0	0	0	0	0	0
DEGS2	DEGS2	delta 4-desaturase, sphingolipid 2	HGNC:20113	14q32.2	ENSG00000168350	-1.21134	0	1	-1.27683	1	1	-1.246	0	0	-1.08875	0	0	0	0	0	0	1	0	1	0	1	0	0	0	1	0	2	0	0	0	0	0	0	0	0	0	0	0	0	0	1	0	0	0
DENND1B	DENND1B	DENN domain containing 1B	HGNC:28404	1q31.3	ENSG00000213047	1.15209	0	0	1.36541	1	1	1.38169	0	0	1.688	1	1	0	0	0	1	1	1	2	0	0	0	0	1	1	1	2	0	1	1	0	1	1	1	0	1	0	1	2	0	1	1	0	0
DENND1C	DENND1C	DENN domain containing 1C	HGNC:26225	19p13.3	ENSG00000205744	-1.00231	0	0	1.10389	0	0	1.06281	0	0	-1.24098	1	1	0	0	0	0	1	1	1	0	0	0	0	0	1	1	1	0	0	0	0	0	0	0	0	0	0	0	0	0	0	0	0	0
DENND3	DENND3	DENN domain containing 3	HGNC:29134	8q24.3	ENSG00000105339	1.04118	0	0	1.58767	1	1	1.07323	0	0	1.06092	0	0	0	0	0	0	1	0	1	0	0	0	0	0	1	0	1	0	0	1	0	1	0	0	0	0	0	0	0	0	0	0	0	0
DENND6A	DENND6A	DENN domain containing 6A	HGNC:26635	3p14.3	ENSG00000174839	1.02292	0	0	1.2963	1	1	-1.02186	0	0	1.05835	0	0	0	0	0	0	1	0	1	0	0	0	0	0	1	0	1	0	0	0	0	0	0	0	0	0	0	0	0	0	0	0	0	0
DENND6B	DENND6B	DENN domain containing 6B	HGNC:32690	22q13.33	ENSG00000205593	1.75226	1	1	2.56973	1	1	1.7443	1	1	2.1231	1	1	1	1	1	1	1	1	4	1	1	1	1	1	1	1	4	1	0	0	0	0	0	0	0	0	0	0	0	0	1	0	1	0
DEPDC1	DEPDC1	DEP domain containing 1	HGNC:22949	1p31.3	ENSG00000024526	-1.31023	0	1	-1.4556	0	0	-1.42447	0	0	1.81444	0	0	0	0	0	0	0	0	0	0	0	0	0	0	1	0	1	0	0	1	0	1	0	0	0	0	0	0	0	0	0	0	0	0
DEPDC1B	DEPDC1B	DEP domain containing 1B	HGNC:24902	5q12.1	ENSG00000035499	1.21179	0	0	1.44219	0	0	1.16206	0	0	5.11585	1	1	0	0	0	0	1	1	1	0	0	0	0	0	1	1	1	0	0	1	0	1	0	0	0	0	0	0	0	0	1	1	0	0
DEPTOR	DEPTOR	DEP domain containing MTOR interacting protein	HGNC:22953	8q24.12	ENSG00000155792	-1.24087	0	1	-1.80923	1	1	-1.20755	0	0	-1.451	1	1	0	0	0	1	1	1	2	0	1	0	0	1	1	1	3	0	0	0	0	0	0	0	0	0	0	0	0	0	1	0	0	0
DGAT1	DGAT1	diacylglycerol O-acyltransferase 1	HGNC:2843	8q24.3	ENSG00000185000	1.1432	0	1	-1.04068	0	0	1.05323	0	0	-1.08836	0	0	0	0	0	0	0	0	0	0	0	0	0	0	1	0	1	0	0	0	0	0	0	0	0	0	0	0	0	0	0	0	0	0
DGAT2	DGAT2	diacylglycerol O-acyltransferase 2	HGNC:16940	11q13.5	ENSG00000062282	1.52393	1	1	2.04506	1	1	2.45561	1	1	3.01007	1	1	1	1	1	1	1	1	4	1	1	1	1	1	1	1	4	1	0	0	0	0	0	0	0	0	0	0	0	0	1	0	1	0
DGKA	DGKA	diacylglycerol kinase alpha	HGNC:2849	12q13.2	ENSG00000065357	-1.17417	0	1	1.00917	0	0	-1.21541	0	0	-1.12387	0	0	0	0	0	0	0	0	0	0	0	0	0	0	1	0	1	0	0	0	0	0	0	0	0	0	0	0	0	0	1	0	0	0
DGKD	DGKD	diacylglycerol kinase delta	HGNC:2851	2q37.1	ENSG00000077044	-1.09726	0	0	-1.32134	1	1	-1.02814	0	0	-1.02882	0	0	0	0	0	0	1	0	1	0	0	0	0	0	1	0	1	0	0	0	0	0	0	0	0	0	0	0	0	0	0	0	0	0
DGKG	DGKG	diacylglycerol kinase gamma	HGNC:2853	3q27.2-q27.3	ENSG00000058866	-1.04477	0	0	-1.15189	0	0	-1.05869	0	0	-3.07762	1	1	0	0	0	0	1	1	1	0	0	0	0	0	1	1	1	0	0	0	0	0	0	0	0	0	0	0	0	0	0	0	0	0
DGKH	DGKH	diacylglycerol kinase eta	HGNC:2854	13q14.11	ENSG00000102780	-1.25388	1	1	1.03931	0	0	1.21869	0	0	-1.171	0	0	0	0	0	0	1	0	1	0	0	0	0	0	1	0	1	0	0	1	0	1	0	0	0	0	0	0	0	0	0	0	0	0
DGUOK	DGUOK	deoxyguanosine kinase	HGNC:2858	2p13.1	ENSG00000114956	1.31037	1	1	1.00217	0	0	1.11766	0	0	1.09366	0	0	0	0	0	0	1	0	1	0	0	0	0	0	1	0	1	0	0	0	0	0	0	0	0	0	0	0	0	0	0	0	0	0
DHCR7	DHCR7	7-dehydrocholesterol reductase	HGNC:2860	11q13.4	ENSG00000172893	-1.06246	0	0	1.19748	1	1	-1.18588	0	0	1.00176	0	0	0	0	0	0	1	0	1	0	0	0	0	0	1	0	1	0	0	0	0	0	1	0	0	1	0	0	1	0	1	0	0	0
DHDDS	DHDDS	dehydrodolichyl diphosphate synthase subunit	HGNC:20603	1p36.11	ENSG00000117682	-1.11638	0	0	-1.17296	1	1	1.02278	0	0	-1.28962	1	1	0	0	0	1	1	1	2	0	0	0	0	1	1	1	2	0	0	0	0	0	0	0	0	0	0	0	0	0	0	0	0	0
DHRS11	DHRS11	dehydrogenase/reductase 11	HGNC:28639	17q12		-1.0843	0	0	-1.17397	1	1	-1.07019	0	0	-1.06282	0	0	0	0	0	0	1	0	1	0	0	0	0	0	1	0	1	0	0	0	0	0	0	0	0	0	0	0	0	0	0	0	0	0
DHRS3	DHRS3	dehydrogenase/reductase 3	HGNC:17693	1p36.21	ENSG00000162496	-1.0963	0	0	1.12558	0	0	1.10523	0	0	-1.16439	1	1	0	0	0	0	1	1	1	0	0	0	0	0	1	1	1	0	0	0	0	0	0	0	0	0	0	0	0	0	0	0	0	0
DHRS7B	DHRS7B	dehydrogenase/reductase 7B	HGNC:24547	17p11.2	ENSG00000109016	-1.03125	0	0	-1.25568	1	1	-1.10242	0	0	-1.1448	0	0	0	0	0	0	1	0	1	0	0	0	0	0	1	0	1	0	0	0	0	0	0	0	0	0	0	0	0	0	0	0	0	0
DHRS9	DHRS9	dehydrogenase/reductase 9	HGNC:16888	2q31.1	ENSG00000073737	1.7547	0	0	2.19733	1	1	-1.5397	0	0	-1.79019	1	1	0	0	0	1	1	1	2	0	0	0	0	1	1	1	2	0	0	0	0	0	1	0	0	1	0	1	2	0	0	0	0	0
DHX57	DHX57	DExH-box helicase 57	HGNC:20086	2p22.1	ENSG00000163214	-1.11651	0	0	1.22732	0	0	-3.1575	1	1	2.0656	0	0	0	0	0	0	1	1	1	0	0	0	0	0	1	1	1	0	0	0	0	0	0	0	0	0	0	0	0	0	0	0	0	0
DHX58	DHX58	DExH-box helicase 58	HGNC:29517	17q21.2	ENSG00000108771	-1.02491	0	0	-1.26487	1	1	1.04019	0	0	-1.17897	0	0	0	0	0	0	1	0	1	0	0	0	0	0	1	0	1	0	0	0	0	0	0	0	0	0	0	0	0	0	0	0	0	0
DIAPH1	DIAPH1	diaphanous related formin 1	HGNC:2876	5q31.3	ENSG00000131504	-1.05718	0	0	1.14924	1	1	-1.03224	0	0	-1.07085	0	0	0	0	0	0	1	0	1	0	0	0	0	0	1	0	1	0	0	0	0	0	0	0	0	0	0	0	0	0	0	0	0	0
DIAPH3	DIAPH3	diaphanous related formin 3	HGNC:15480	13q21.2	ENSG00000139734	-1.43524	0	1	-1.47789	0	0	-1.54536	0	0	-1.23154	0	0	0	0	0	0	0	0	0	0	0	0	0	0	1	0	1	0	0	0	0	0	0	0	0	0	0	0	0	0	0	0	0	0
DIO3	DIO3	iodothyronine deiodinase 3	HGNC:2885	14q32.31	ENSG00000197406	1.56835	0	0	5.55428	0	0	-1.81468	0	0	-2.35221	1	1	0	0	0	0	1	1	1	0	0	0	0	0	1	1	1	0	0	0	0	0	0	0	0	0	0	0	0	0	0	0	0	0
DIRAS1	DIRAS1	DIRAS family GTPase 1	HGNC:19127	19p13.3	ENSG00000176490	1.15099	0	0	3.24452	0	1	1.76294	0	0	1.03205	0	0	0	0	0	0	0	0	0	0	0	0	0	0	1	0	1	0	0	0	0	0	0	0	0	0	0	0	0	0	0	0	0	0
DIRC2	SLC49A4	solute carrier family 49 member 4	HGNC:16628	3q21.1	ENSG00000138463	1.05834	0	0	1.2265	0	1	-1.01126	0	0	1.07033	0	0	0	0	0	0	0	0	0	0	0	0	0	0	1	0	1	0	0	0	0	0	0	0	0	0	0	0	0	0	0	0	0	0
DISP2	DISP2	dispatched RND transporter family member 2	HGNC:19712	15q15.1	ENSG00000140323	-1.04438	0	0	-1.6113	1	1	-1.06206	0	0	-1.18266	0	0	0	0	0	0	1	0	1	0	0	0	0	0	1	0	1	0	0	0	0	0	0	0	0	0	0	0	0	0	0	0	0	0
DKK1	DKK1	dickkopf WNT signaling pathway inhibitor 1	HGNC:2891	10q21.1	ENSG00000107984	1.30508	1	1	1.65902	1	1	1.02752	0	0	1.16414	0	0	1	0	0	0	1	0	2	0	1	0	0	0	1	0	2	0	0	0	0	0	0	0	0	0	0	0	0	0	1	0	0	0
DKK4	DKK4	dickkopf WNT signaling pathway inhibitor 4	HGNC:2894	8p11.21	ENSG00000104371	-1.89592	1	1	1.0559	0	0	-1.38062	0	0	-1.84316	0	0	0	0	0	0	1	0	1	0	0	0	0	0	1	0	1	0	0	0	0	0	0	0	0	0	0	0	0	0	0	0	0	0
DLG3	DLG3	discs large MAGUK scaffold protein 3	HGNC:2902	Xq13.1	ENSG00000082458	-1.16055	1	1	-1.02084	0	0	-1.04738	0	0	-1.13068	0	0	0	0	0	0	1	0	1	0	0	0	0	0	1	0	1	0	0	0	0	0	0	0	0	0	0	0	0	0	1	0	0	0
DLG4	DLG4	discs large MAGUK scaffold protein 4	HGNC:2903	17p13.1	ENSG00000132535	1.14206	0	0	-4.82986	0	1	-5.81098	0	0	-2.09182	0	0	0	0	0	0	0	0	0	0	0	0	0	0	1	0	1	0	0	0	0	0	0	0	0	0	0	0	0	0	0	0	0	0
DLGAP1-AS1	DLGAP1-AS1	DLGAP1 antisense RNA 1	HGNC:31676	18p11.31	ENSG00000177337	1.82329	1	1	1.55888	1	1	1.63088	0	0	1.70758	1	1	1	0	0	1	1	1	3	0	1	0	0	1	1	1	3	0	1	1	0	1	0	0	0	0	0	0	0	0	1	1	0	0
DLGAP5	DLGAP5	DLG associated protein 5	HGNC:16864	14q22.3	ENSG00000126787	-1.42648	1	1	-1.78791	1	1	-1.59926	0	0	1.19292	0	0	1	0	0	0	1	0	2	0	1	0	0	0	1	0	2	0	0	1	0	1	0	0	0	0	0	0	0	0	0	0	0	0
DMAP1	DMAP1	DNA methyltransferase 1 associated protein 1	HGNC:18291	1p34.1	ENSG00000178028	1.08452	0	0	-1.22777	0	1	1.01939	0	0	1.01348	0	0	0	0	0	0	0	0	0	0	0	0	0	0	1	0	1	0	1	0	0	1	1	1	0	1	0	0	1	0	1	1	0	0
DMBT1	DMBT1	deleted in malignant brain tumors 1	HGNC:2926	10q26.13	ENSG00000187908	-1.80815	1	1	-1.57976	1	1	1.20311	0	0	-1.37751	0	0	1	0	0	0	1	0	2	0	1	0	0	0	1	0	2	0	0	0	0	0	0	0	0	0	0	0	0	0	0	0	0	0
DMKN	DMKN	dermokine	HGNC:25063	19q13.12	ENSG00000161249	1.20802	0	1	-1.26894	0	0	1.00084	0	0	-1.08051	0	0	0	0	0	0	0	0	0	0	0	0	0	0	1	0	1	0	0	0	0	0	0	0	0	0	0	0	0	0	0	0	0	0
DMXL1	DMXL1	Dmx like 1	HGNC:2937	5q23.1	ENSG00000172869	1.17427	0	0	1.10073	0	0	1.2079	0	0	2.40137	1	1	0	0	0	0	1	1	1	0	0	0	0	0	1	1	1	0	0	0	0	0	0	0	0	0	0	0	0	0	0	0	0	0
DNAH1	DNAH1	dynein axonemal heavy chain 1	HGNC:2940	3p21.1	ENSG00000114841	-1.17582	0	1	-1.45377	1	1	-1.1227	0	0	-1.10859	0	0	0	0	0	0	1	0	1	0	1	0	0	0	1	0	2	0	0	0	0	0	0	0	0	0	0	0	0	0	0	0	0	0
DNAH2	DNAH2	dynein axonemal heavy chain 2	HGNC:2948	17p13.1	ENSG00000183914	-1.53153	0	1	-1.54632	0	0	-1.2748	0	0	-1.10142	0	0	0	0	0	0	0	0	0	0	0	0	0	0	1	0	1	0	0	0	0	0	0	0	0	0	0	0	0	0	1	0	0	0
DNAJB1	DNAJB1	DnaJ heat shock protein family (Hsp40) member B1	HGNC:5270	19p13.12	ENSG00000132002	1.12468	0	1	1.36306	1	1	1.06401	0	0	1.03842	0	0	0	0	0	0	1	0	1	0	1	0	0	0	1	0	2	0	1	0	0	1	0	0	0	0	0	0	0	0	0	0	0	0
DNAJB2	DNAJB2	DnaJ heat shock protein family (Hsp40) member B2	HGNC:5228	2q35	ENSG00000135924	-1.033	0	0	1.06077	0	0	1.06718	0	0	-1.20816	1	1	0	0	0	0	1	1	1	0	0	0	0	0	1	1	1	0	0	0	0	0	0	0	0	0	0	0	0	0	1	0	0	0
DNAJB6	DNAJB6	DnaJ heat shock protein family (Hsp40) member B6	HGNC:14888	7q36.3	ENSG00000105993	1.04095	0	0	1.29191	1	1	1.02788	0	0	1.07322	0	0	0	0	0	0	1	0	1	0	0	0	0	0	1	0	1	0	0	0	0	0	0	0	0	0	0	0	0	0	0	0	0	0
DNAJB9	DNAJB9	DnaJ heat shock protein family (Hsp40) member B9	HGNC:6968	7q31.1	ENSG00000128590	-1.0155	0	0	1.26767	1	1	1.14522	0	0	-1.08988	0	0	0	0	0	0	1	0	1	0	0	0	0	0	1	0	1	0	0	0	0	0	0	0	0	0	0	0	0	0	0	0	0	0
DNAJC1	DNAJC1	DnaJ heat shock protein family (Hsp40) member C1	HGNC:20090	10p12.31	ENSG00000136770	-1.12649	0	0	1.05413	0	0	-1.1081	0	0	-1.20594	1	1	0	0	0	0	1	1	1	0	0	0	0	0	1	1	1	0	0	1	0	1	0	0	0	0	0	0	0	0	0	0	0	0
DNAJC5	DNAJC5	DnaJ heat shock protein family (Hsp40) member C5	HGNC:16235	20q13.33	ENSG00000101152	1.14554	1	1	1.2668	1	1	1.09705	0	0	1.04544	0	0	1	0	0	0	1	0	2	0	1	0	0	0	1	0	2	0	0	0	0	0	1	0	1	1	0	0	2	0	1	0	0	0
DND1	DND1	DND microRNA-mediated repression inhibitor 1	HGNC:23799	5q31.3	ENSG00000256453	1.15384	0	0	1.12916	0	0	1.12413	0	0	1.22743	0	1	0	0	0	0	0	0	0	0	0	0	0	0	1	1	1	0	0	0	0	0	0	0	0	0	0	0	0	0	0	0	0	0
DNPH1	DNPH1	2'-deoxynucleoside 5'-phosphate N-hydrolase 1	HGNC:21218	6p21.1	ENSG00000112667	1.20011	1	1	-1.16326	0	0	-1.08216	0	0	-1.07275	0	0	0	0	0	0	1	0	1	0	0	0	0	0	1	0	1	0	0	0	0	0	0	0	0	0	0	0	0	0	0	0	0	0
DOCK1	DOCK1	dedicator of cytokinesis 1	HGNC:2987	10q26.2	ENSG00000150760	1.14706	1	1	1.14007	0	1	1.03925	0	0	1.09594	0	0	0	0	0	0	1	0	1	0	1	0	0	0	1	0	2	0	0	1	0	1	0	0	0	0	0	0	0	0	1	1	0	0
DOCK5	DOCK5	dedicator of cytokinesis 5	HGNC:23476	8p21.2	ENSG00000147459	1.13559	0	0	1.21377	1	1	1.07814	0	0	1.24466	1	1	0	0	0	1	1	1	2	0	0	0	0	1	1	1	2	0	0	0	0	0	0	0	0	0	0	0	0	0	1	0	0	0
DOK1	DOK1	docking protein 1	HGNC:2990	2p13.1	ENSG00000115325	1.25454	1	1	1.2473	0	0	1.18348	0	0	-1.02024	0	0	0	0	0	0	1	0	1	0	0	0	0	0	1	0	1	0	0	1	0	1	0	0	0	0	0	0	0	0	0	0	0	0
DOK4	DOK4	docking protein 4	HGNC:19868	16q21	ENSG00000125170	1.01502	0	0	1.09615	0	0	-1.01748	0	0	-1.16857	1	1	0	0	0	0	1	1	1	0	0	0	0	0	1	1	1	0	0	0	0	0	0	0	0	0	0	0	0	0	1	0	0	0
DOK7	DOK7	docking protein 7	HGNC:26594	4p16.3	ENSG00000175920	-1.26009	0	1	-1.34887	0	0	-1.5324	0	0	-1.48059	0	0	0	0	0	0	0	0	0	0	0	0	0	0	1	0	1	0	0	0	0	0	0	0	0	0	0	0	0	0	0	0	0	0
DOLPP1	DOLPP1	dolichyldiphosphatase 1	HGNC:29565	9q34.11	ENSG00000167130	-1.05682	0	0	-1.26124	1	1	-1.12037	0	0	-1.2427	1	1	0	0	0	1	1	1	2	0	0	0	0	1	1	1	2	0	1	0	0	1	0	0	0	0	0	0	0	0	0	0	0	0
DOPEY1	DOP1A	DOP1 leucine zipper like protein A	HGNC:21194	6q14.1	ENSG00000083097	-1.09924	0	0	-1.22094	0	1	-1.14335	0	0	1.12486	0	0	0	0	0	0	0	0	0	0	0	0	0	0	1	0	1	0	0	0	0	0	0	0	0	0	0	0	0	0	1	0	0	0
DPF3	DPF3	double PHD fingers 3	HGNC:17427	14q24.2	ENSG00000205683	-1.44711	0	0	-1.60198	0	0	-1.53857	0	0	-1.66871	0	1	0	0	0	0	0	0	0	0	0	0	0	0	1	1	1	0	0	0	0	0	0	0	0	0	0	0	0	0	0	0	0	0
DPH7	DPH7	diphthamide biosynthesis 7	HGNC:25199	9q34.3	ENSG00000148399	3.51585	1	1	2.20311	0	0	-1.58326	0	0	1.22681	0	0	0	0	0	0	1	0	1	0	0	0	0	0	1	0	1	0	0	0	0	0	0	0	0	0	0	0	0	0	0	0	0	0
DPP3	DPP3	dipeptidyl peptidase 3	HGNC:3008	11q13.2	ENSG00000254986	1.0276	0	0	-1.16865	0	1	-1.08507	0	0	1.00169	0	0	0	0	0	0	0	0	0	0	0	0	0	0	1	0	1	0	0	0	0	0	0	0	0	0	0	0	0	0	0	0	0	0
DPP4	DPP4	dipeptidyl peptidase 4	HGNC:3009	2q24.2	ENSG00000197635	1.028	0	0	1.30825	1	1	1.43223	0	0	-1.06917	0	0	0	0	0	0	1	0	1	0	0	0	0	0	1	0	1	0	0	1	0	1	0	0	0	0	0	0	0	0	1	1	0	0
DPY19L1	DPY19L1	dpy-19 like C-mannosyltransferase 1	HGNC:22205	7p14.2	ENSG00000173852	1.20808	0	0	1.724	1	1	1.17875	0	0	1.4649	1	1	0	0	0	1	1	1	2	0	0	0	0	1	1	1	2	0	0	0	0	0	0	0	0	0	0	0	0	0	1	0	0	0
DPYSL3	DPYSL3	dihydropyrimidinase like 3	HGNC:3015	5q32	ENSG00000113657	-1.24563	0	1	-1.05454	0	0	-1.36566	0	0	1.1632	0	0	0	0	0	0	0	0	0	0	0	0	0	0	1	0	1	0	0	1	0	1	0	0	0	0	0	0	0	0	0	0	0	0
DRAP1	DRAP1	DR1 associated protein 1	HGNC:3019	11q13.1	ENSG00000175550	1.12146	0	0	1.19345	1	1	1.02315	0	0	-1.08287	0	0	0	0	0	0	1	0	1	0	0	0	0	0	1	0	1	0	0	0	0	0	0	0	0	0	0	0	0	0	1	0	0	0
DSC2	DSC2	desmocollin 2	HGNC:3036	18q12.1	ENSG00000134755	-1.01097	0	0	1.12148	0	0	-1.08972	0	0	-1.25207	1	1	0	0	0	0	1	1	1	0	0	0	0	0	1	1	1	0	0	0	0	0	0	0	0	0	0	0	0	0	0	0	0	0
DSE	DSE	dermatan sulfate epimerase	HGNC:21144	6q22.1	ENSG00000111817	1.25854	0	0	1.35591	0	0	-12.3619	1	1	-1.67872	0	0	0	0	0	0	1	1	1	0	0	0	0	0	1	1	1	0	0	0	0	0	0	0	0	0	0	0	0	0	1	0	1	0
DSEL	DSEL	dermatan sulfate epimerase like	HGNC:18144	18q22.1	ENSG00000171451	1.24198	0	0	1.54099	0	1	-1.05782	0	0	1.04261	0	0	0	0	0	0	0	0	0	0	0	0	0	0	1	0	1	0	0	0	0	0	0	0	0	0	0	0	0	0	0	0	0	0
DSG2	DSG2	desmoglein 2	HGNC:3049	18q12.1	ENSG00000046604	-1.04601	0	0	1.24944	1	1	1.0545	0	0	1.11888	0	0	0	0	0	0	1	0	1	0	0	0	0	0	1	0	1	0	0	0	0	0	0	0	0	0	0	0	0	0	1	0	0	0
DSG3	DSG3	desmoglein 3	HGNC:3050	18q12.1	ENSG00000134757	1.06753	0	0	1.45226	1	1	-1.07318	0	0	1.26552	0	0	0	0	0	0	1	0	1	0	0	0	0	0	1	0	1	0	0	0	0	0	0	0	0	0	0	0	0	0	0	0	0	0
DSP	DSP	desmoplakin	HGNC:3052	6p24.3	ENSG00000096696	-1.24008	1	1	1.02972	0	0	-1.038	0	0	1.03456	0	0	0	0	0	0	1	0	1	0	0	0	0	0	1	0	1	0	0	0	0	0	0	0	0	0	0	0	0	0	0	0	0	0
DST	DST	dystonin	HGNC:1090	6p12.1	ENSG00000151914	-1.20867	1	1	1.13358	0	0	-1.09211	0	0	-1.11871	0	0	0	0	0	0	1	0	1	0	0	0	0	0	1	0	1	0	0	0	0	0	0	0	0	0	0	0	0	0	0	0	0	0
DSTN	DSTN	destrin, actin depolymerizing factor	HGNC:15750	20p12.1	ENSG00000125868	1.01496	0	0	1.17879	1	1	-1.03997	0	0	-1.0737	0	0	0	0	0	0	1	0	1	0	0	0	0	0	1	0	1	0	0	0	0	0	0	0	0	0	0	0	0	0	1	0	0	0
DTNB	DTNB	dystrobrevin beta	HGNC:3058	2p23.3	ENSG00000138101	1.44678	1	1	3.01847	1	1	1.46614	0	0	4.9045	1	1	1	0	0	1	1	1	3	0	1	0	0	1	1	1	3	0	1	1	0	1	0	0	0	0	0	0	0	0	1	1	0	0
DTX1	DTX1	deltex E3 ubiquitin ligase 1	HGNC:3060	12q24.13	ENSG00000135144	-1.40015	0	1	-1.52747	1	1	-1.44898	0	0	-1.34201	0	0	0	0	0	0	1	0	1	0	1	0	0	0	1	0	2	0	0	0	0	0	0	0	0	0	0	0	0	0	1	0	0	0
DTX2	DTX2	deltex E3 ubiquitin ligase 2	HGNC:15973	7q11.23	ENSG00000091073	-1.01729	0	0	-1.10736	0	0	1.04732	0	0	-1.19682	1	1	0	0	0	0	1	1	1	0	0	0	0	0	1	1	1	0	0	0	0	0	0	0	0	0	0	0	0	0	0	0	0	0
DUOX1	DUOX1	dual oxidase 1	HGNC:3062	15q21.1	ENSG00000137857	-1.5159	1	1	-1.08616	0	0	-1.1718	0	0	-1.63099	1	1	0	0	0	0	1	1	2	0	0	0	0	0	1	1	2	0	0	0	0	0	0	0	0	0	0	0	0	0	1	0	0	0
DUOXA1	DUOXA1	dual oxidase maturation factor 1	HGNC:26507	15q21.1	ENSG00000140254	-1.48811	0	0	1.05406	0	0	-1.21387	0	0	-2.13856	1	1	0	0	0	0	1	1	1	0	0	0	0	0	1	1	1	0	0	0	0	0	0	0	0	0	0	0	0	0	1	0	0	0
DUOXA2	DUOXA2	dual oxidase maturation factor 2	HGNC:32698	15q21.1	ENSG00000140274	-2.11867	0	0	-1.05978	0	0	-1.39069	0	0	-2.65799	1	1	0	0	0	0	1	1	1	0	0	0	0	0	1	1	1	0	0	0	0	0	0	0	0	0	0	0	0	0	1	0	0	0
DUSP1	DUSP1	dual specificity phosphatase 1	HGNC:3064	5q35.1	ENSG00000120129	1.33954	0	0	1.78559	1	1	1.33104	0	0	1.08982	0	0	0	0	0	0	1	0	1	0	0	0	0	0	1	0	1	0	0	0	0	0	1	0	0	1	0	0	1	0	0	0	0	0
DUSP16	DUSP16	dual specificity phosphatase 16	HGNC:17909	12p13.2	ENSG00000111266	1.02042	0	0	1.39198	1	1	-1.04123	0	0	-1.05965	0	0	0	0	0	0	1	0	1	0	0	0	0	0	1	0	1	0	0	1	0	1	1	1	0	1	0	0	1	0	0	0	0	0
DUSP19	DUSP19	dual specificity phosphatase 19	HGNC:18894	2q32.1	ENSG00000162999	-1.9664	0	0	-1.03299	0	0	-1.34544	0	0	-13.8028	1	1	0	0	0	0	1	1	1	0	0	0	0	0	1	1	1	0	0	0	0	0	0	0	0	0	0	0	0	0	0	0	0	0
DUSP4	DUSP4	dual specificity phosphatase 4	HGNC:3070	8p12	ENSG00000120875	-1.07662	0	0	-1.03216	0	0	-1.4383	1	1	-1.26657	1	1	0	1	0	0	1	1	2	0	0	1	0	0	1	1	2	0	0	0	0	0	0	0	0	0	0	0	0	0	1	0	1	0
DUSP5	DUSP5	dual specificity phosphatase 5	HGNC:3071	10q25.2	ENSG00000138166	1.00889	0	0	1.98754	1	1	1.18767	0	0	-1.07678	0	0	0	0	0	0	1	0	1	0	0	0	0	0	1	0	1	0	0	1	0	1	0	0	0	0	0	0	0	0	0	0	0	0
DUSP6	DUSP6	dual specificity phosphatase 6	HGNC:3072	12q21.33	ENSG00000139318	-1.16091	0	0	1.40747	1	1	-1.22161	1	1	-1.08684	0	0	0	0	0	0	1	1	2	0	0	0	0	0	1	1	2	0	0	0	0	0	0	0	0	0	0	0	0	0	1	0	1	0
DUSP7	DUSP7	dual specificity phosphatase 7	HGNC:3073	3p21.2	ENSG00000164086	-1.13224	0	0	1.32385	0	1	-1.21128	0	0	-1.11827	0	0	0	0	0	0	0	0	0	0	0	0	0	0	1	0	1	0	0	0	0	0	0	0	0	0	0	0	0	0	1	0	0	0
DVL1	DVL1	dishevelled segment polarity protein 1	HGNC:3084	1p36.33	ENSG00000107404	1.28319	1	1	1.11834	0	0	1.41866	0	0	1.25434	0	0	0	0	0	0	1	0	1	0	0	0	0	0	1	0	1	0	0	0	0	0	1	0	1	0	0	0	1	0	0	0	0	0
DYNC2H1	DYNC2H1	dynein cytoplasmic 2 heavy chain 1	HGNC:2962	11q22.3	ENSG00000187240	1.15983	0	0	1.52208	0	1	-1.13034	0	0	1.06204	0	0	0	0	0	0	0	0	0	0	0	0	0	0	1	0	1	0	0	1	0	1	0	0	0	0	0	0	0	0	0	0	0	0
DYNLT1	DYNLT1	dynein light chain Tctex-type 1	HGNC:11697	6q25.3	ENSG00000146425	1.15925	0	1	1.28318	1	1	1.14835	0	0	1.1329	0	0	0	0	0	0	1	0	1	0	1	0	0	0	1	0	2	0	1	0	0	1	0	0	0	0	0	0	0	0	1	1	0	0
DYNLT3	DYNLT3	dynein light chain Tctex-type 3	HGNC:11694	Xp11.4	ENSG00000165169	1.08235	0	0	1.27503	1	1	1.0018	0	0	-1.07722	0	0	0	0	0	0	1	0	1	0	0	0	0	0	1	0	1	0	0	1	0	1	0	0	0	0	0	0	0	0	1	1	0	0
DYSF	DYSF	dysferlin	HGNC:3097	2p13.2	ENSG00000135636	2.35426	0	0	1.38908	0	0	1.77641	0	0	1.98055	1	1	0	0	0	0	1	1	1	0	0	0	0	0	1	1	1	0	0	0	0	0	0	0	0	0	0	0	0	0	1	0	0	0
DZIP3	DZIP3	DAZ interacting zinc finger protein 3	HGNC:30938	3q13.13	ENSG00000198919	-1.0951	0	0	-1.34803	0	1	-1.08233	0	0	-1.21008	0	0	0	0	0	0	0	0	0	0	0	0	0	0	1	0	1	0	0	0	0	0	0	0	0	0	0	0	0	0	0	0	0	0
E2F2	E2F2	E2F transcription factor 2	HGNC:3114	1p36.12	ENSG00000007968	-1.0864	0	0	-1.84588	1	1	-1.61894	0	0	-1.73336	1	1	0	0	0	1	1	1	2	0	0	0	0	1	1	1	2	0	0	0	0	0	0	0	0	0	0	0	0	0	0	0	0	0
E2F8	E2F8	E2F transcription factor 8	HGNC:24727	11p15.1	ENSG00000129173	-1.54191	1	1	-1.73412	0	0	-2.35494	0	0	-1.31369	0	0	0	0	0	0	1	0	1	0	0	0	0	0	1	0	1	0	0	0	0	0	0	0	0	0	0	0	0	0	0	0	0	0
EBP	EBP	EBP cholestenol delta-isomerase	HGNC:3133	Xp11.23	ENSG00000147155	-1.04973	0	0	1.20528	1	1	-1.20243	0	0	-1.04632	0	0	0	0	0	0	1	0	1	0	0	0	0	0	1	0	1	0	0	0	0	0	0	0	0	0	0	0	0	0	1	0	0	0
ECE1	ECE1	endothelin converting enzyme 1	HGNC:3146	1p36.12	ENSG00000117298	1.04176	0	0	1.55684	1	1	1.02999	0	0	-1.22786	0	1	0	0	0	0	1	0	1	0	0	0	0	1	1	1	2	0	0	0	0	0	0	0	0	0	0	0	0	0	0	0	0	0
ECEL1	ECEL1	endothelin converting enzyme like 1	HGNC:3147	2q37.1	ENSG00000171551	-1.07961	0	0	2.69049	1	1	1.29719	0	0	1.81521	0	0	0	0	0	0	1	0	1	0	0	0	0	0	1	0	1	0	0	0	0	0	0	0	0	0	0	0	0	0	0	0	0	0
ECHDC2	ECHDC2	enoyl-CoA hydratase domain containing 2	HGNC:23408	1p32.3	ENSG00000121310	1.09445	0	0	-1.16323	0	1	1.0828	0	0	-1.0229	0	0	0	0	0	0	0	0	0	0	0	0	0	0	1	0	1	0	0	0	0	0	0	0	0	0	0	0	0	0	1	0	0	0
ECHS1	ECHS1	enoyl-CoA hydratase, short chain 1	HGNC:3151	10q26.3	ENSG00000127884	1.0765	0	0	-1.12086	1	1	-1.00871	0	0	-1.23754	1	1	0	0	0	1	1	1	2	0	0	0	0	1	1	1	2	0	0	0	0	0	0	0	0	0	0	0	0	0	0	0	0	0
ECM1	ECM1	extracellular matrix protein 1	HGNC:3153	1q21.2	ENSG00000143369	-1.24514	0	0	1.29869	0	0	1.10797	0	0	-1.45923	1	1	0	0	0	0	1	1	1	0	0	0	0	0	1	1	1	0	0	0	0	0	0	0	0	0	0	0	0	0	1	0	0	0
EDC3	EDC3	enhancer of mRNA decapping 3	HGNC:26114	15q24.1	ENSG00000179151	-1.03243	0	0	-1.21179	0	1	1.02259	0	0	1.00154	0	0	0	0	0	0	0	0	0	0	0	0	0	0	1	0	1	0	0	0	0	0	0	0	0	0	0	0	0	0	0	0	0	0
EDEM1	EDEM1	ER degradation enhancing alpha-mannosidase like protein 1	HGNC:18967	3p26.1	ENSG00000134109	1.00637	0	0	1.1187	0	1	1.0194	0	0	-1.04973	0	0	0	0	0	0	0	0	0	0	0	0	0	0	1	0	1	0	0	0	0	0	0	0	0	0	0	0	0	0	1	0	0	0
EDEM3	EDEM3	ER degradation enhancing alpha-mannosidase like protein 3	HGNC:16787	1q25.3	ENSG00000116406	-1.24443	1	1	-1.17761	1	1	-1.19231	0	0	-1.20564	0	0	1	0	0	0	1	0	2	0	1	0	0	0	1	0	2	0	0	1	0	1	0	0	0	0	0	0	0	0	1	1	0	0
EDF1	EDF1	endothelial differentiation related factor 1	HGNC:3164	9q34.3	ENSG00000107223	1.23544	1	1	1.18595	1	1	1.14704	0	0	-1.01433	0	0	1	0	0	0	1	0	2	0	1	0	0	0	1	0	2	0	0	0	0	0	0	0	0	0	0	0	0	0	0	0	0	0
EDN1	EDN1	endothelin 1	HGNC:3176	6p24.1	ENSG00000078401	1.20687	0	1	-1.32299	1	1	-1.05815	0	0	-1.47347	1	1	0	0	0	1	1	1	2	0	1	0	0	1	1	1	3	0	0	1	0	1	0	0	0	0	0	0	0	0	1	1	0	0
EDN2	EDN2	endothelin 2	HGNC:3177	1p34.2	ENSG00000127129	3.42534	0	0	4.87513	1	1	3.84648	0	0	4.55613	1	1	0	0	0	1	1	1	2	0	0	0	0	1	1	1	2	0	0	1	0	1	1	1	0	1	0	1	2	0	1	1	0	0
EEF1A2	EEF1A2	eukaryotic translation elongation factor 1 alpha 2	HGNC:3192	20q13.33	ENSG00000101210	1.12731	0	0	1.69506	1	1	1.15051	0	0	-1.5471	0	1	0	0	0	0	1	0	1	0	0	0	0	1	1	1	2	0	0	0	0	0	0	0	0	0	0	0	0	0	0	0	0	0
EEF2K	EEF2K	eukaryotic elongation factor 2 kinase	HGNC:24615	16p12.2	ENSG00000103319	-1.13675	0	0	-1.38945	1	1	-1.07783	0	0	-1.21877	0	1	0	0	0	0	1	0	1	0	0	0	0	1	1	1	2	0	0	0	0	0	0	0	0	0	0	0	0	0	1	0	0	0
EFCAB11	EFCAB11	EF-hand calcium binding domain 11	HGNC:20357	14q32.11	ENSG00000140025	-1.11143	0	0	-1.55284	0	1	-1.24259	0	0	-1.07687	0	0	0	0	0	0	0	0	0	0	0	0	0	0	1	0	1	0	0	0	0	0	0	0	0	0	0	0	0	0	0	0	0	0
EFCAB3	EFCAB3	EF-hand calcium binding domain 3	HGNC:26379	17q23.2	ENSG00000172421	-1.44694	0	0	1.15736	0	0	-1.52083	0	0	1.89527	1	1	0	0	0	0	1	1	1	0	0	0	0	0	1	1	1	0	0	0	0	0	0	0	0	0	0	0	0	0	0	0	0	0
EFCAB4B	CRACR2A	calcium release activated channel regulator 2A	HGNC:28657	12p13.32		-2.09148	1	1	-2.51331	1	1	-1.43959	0	0	-1.449	0	0	1	0	0	0	1	0	2	0	1	0	0	0	1	0	2	0	0	0	0	0	0	0	0	0	0	0	0	0	0	0	0	0
EFEMP2	EFEMP2	EGF containing fibulin extracellular matrix protein 2	HGNC:3219	11q13.1	ENSG00000172638	-1.50245	0	1	-1.05942	0	0	-1.10355	0	0	-1.20488	0	0	0	0	0	0	0	0	0	0	0	0	0	0	1	0	1	0	0	0	0	0	0	0	0	0	0	0	0	0	1	0	0	0
EFHD2	EFHD2	EF-hand domain family member D2	HGNC:28670	1p36.21	ENSG00000142634	-1.16786	0	0	-1.17606	1	1	-1.1223	0	0	-1.22162	1	1	0	0	0	1	1	1	2	0	0	0	0	1	1	1	2	0	0	0	0	0	0	0	0	0	0	0	0	0	1	0	0	0
EFNA2	EFNA2	ephrin A2	HGNC:3222	19p13.3	ENSG00000099617	-1.14798	0	0	-1.02824	0	0	-1.23562	0	0	-1.367	0	1	0	0	0	0	0	0	0	0	0	0	0	0	1	1	1	0	0	0	0	0	0	0	0	0	0	0	0	0	1	0	0	0
EFNA3	EFNA3	ephrin A3	HGNC:3223	1q21.3	ENSG00000143590	-1.23555	0	0	-1.04515	0	0	-1.15552	0	0	-1.37186	1	1	0	0	0	0	1	1	1	0	0	0	0	0	1	1	1	0	0	0	0	0	0	0	0	0	0	0	0	0	1	0	0	0
EFNB1	EFNB1	ephrin B1	HGNC:3226	Xq13.1	ENSG00000090776	-1.17292	0	0	-1.03865	0	0	-1.23469	1	1	-1.31766	1	1	0	1	0	0	1	1	2	0	0	1	0	0	1	1	2	0	0	0	0	0	0	0	0	0	0	0	0	0	1	0	1	0
EFNB2	EFNB2	ephrin B2	HGNC:3227	13q33.3	ENSG00000125266	1.01635	0	0	-1.24487	0	0	-1.24309	0	0	-1.35712	1	1	0	0	0	0	1	1	1	0	0	0	0	0	1	1	1	0	0	0	0	0	0	0	0	0	0	0	0	0	0	0	0	0
EFTUD1	EFL1	elongation factor like GTPase 1	HGNC:25789	15q25.2		2.70996	1	1	4.27235	1	1	2.98967	1	1	3.38219	1	1	1	1	1	1	1	1	4	1	1	1	1	1	1	1	4	1	1	0	0	1	0	0	0	0	0	0	0	0	0	0	0	0
EGFL7	EGFL7	EGF like domain multiple 7	HGNC:20594	9q34.3	ENSG00000172889	-1.01792	0	0	1.04119	0	0	1.11486	0	0	-1.77974	1	1	0	0	0	0	1	1	1	0	0	0	0	0	1	1	1	0	0	0	0	0	1	0	0	0	0	1	1	0	1	0	0	0
EGFR	EGFR	epidermal growth factor receptor	HGNC:3236	7p11.2	ENSG00000146648	-1.28326	1	1	1.49339	1	1	-1.12216	0	0	1.12777	0	0	1	0	0	0	1	0	2	0	1	0	0	0	1	0	2	0	0	0	0	0	0	0	0	0	0	0	0	0	0	0	0	0
EGLN1	EGLN1	egl-9 family hypoxia inducible factor 1	HGNC:1232	1q42.2	ENSG00000135766	-1.07344	0	0	1.12635	0	0	1.08853	0	0	1.20728	0	1	0	0	0	0	0	0	0	0	0	0	0	0	1	1	1	0	0	0	0	0	0	0	0	0	0	0	0	0	1	0	0	0
EGLN2	EGLN2	egl-9 family hypoxia inducible factor 2	HGNC:14660	19q13.2	ENSG00000269858	1.27218	1	1	1.34604	1	1	1.25661	0	1	1.19751	1	1	1	0	0	1	1	1	3	0	1	1	1	1	1	1	4	1	1	0	0	1	0	0	0	0	0	0	0	0	1	1	1	1
EGLN3	EGLN3	egl-9 family hypoxia inducible factor 3	HGNC:14661	14q13.1	ENSG00000129521	-1.56844	0	0	1.12578	0	1	-1.25963	0	0	-1.12914	0	0	0	0	0	0	0	0	0	0	0	0	0	0	1	0	1	0	0	1	0	1	0	0	0	0	0	0	0	0	1	1	0	0
EGR1	EGR1	early growth response 1	HGNC:3238	5q31.2	ENSG00000120738	-1.27153	1	1	-1.25895	1	1	-1.3499	0	0	-1.23234	0	0	1	0	0	0	1	0	2	0	1	0	0	0	1	0	2	0	0	1	0	1	0	0	0	0	0	0	0	0	1	1	0	0
EHBP1	EHBP1	EH domain binding protein 1	HGNC:29144	2p15	ENSG00000115504	1.20137	1	1	1.31827	1	1	1.09277	0	0	1.09122	0	0	1	0	0	0	1	0	2	0	1	0	0	0	1	0	2	0	0	1	0	1	0	0	0	0	0	0	0	0	1	1	0	0
EHBP1L1	EHBP1L1	EH domain binding protein 1 like 1	HGNC:30682	11q13.1	ENSG00000173442	1.08045	0	0	1.36323	1	1	1.10268	0	0	1.00366	0	0	0	0	0	0	1	0	1	0	0	0	0	0	1	0	1	0	1	0	0	1	0	0	0	0	0	0	0	0	0	0	0	0
EHD1	EHD1	EH domain containing 1	HGNC:3242	11q13.1	ENSG00000110047	1.03766	0	0	1.33583	1	1	-1.02856	0	0	-1.06704	0	0	0	0	0	0	1	0	1	0	0	0	0	0	1	0	1	0	0	0	0	0	0	0	0	0	0	0	0	0	0	0	0	0
EHD2	EHD2	EH domain containing 2	HGNC:3243	19q13.33	ENSG00000024422	-1.0815	0	0	1.40608	1	1	-1.13211	0	0	-1.14319	0	0	0	0	0	0	1	0	1	0	0	0	0	0	1	0	1	0	0	0	0	0	0	0	0	0	0	0	0	0	1	0	0	0
EHD4	EHD4	EH domain containing 4	HGNC:3245	15q15.1	ENSG00000103966	1.02082	0	0	1.38362	1	1	-1.04741	0	0	-1.01557	0	0	0	0	0	0	1	0	1	0	0	0	0	0	1	0	1	0	0	0	0	0	0	0	0	0	0	0	0	0	0	0	0	0
EID1	EID1	EP300 interacting inhibitor of differentiation 1	HGNC:1191	15q21.1	ENSG00000255302	1.1288	1	1	-1.03542	0	0	1.01671	0	0	1.03571	0	0	0	0	0	0	1	0	1	0	0	0	0	0	1	0	1	0	0	0	0	0	0	0	0	0	0	0	0	0	0	0	0	0
EIF1	EIF1	eukaryotic translation initiation factor 1	HGNC:3249	17q21.2	ENSG00000173812	1.04583	0	0	1.13083	0	1	1.09522	0	0	-1.00571	0	0	0	0	0	0	0	0	0	0	0	0	0	0	1	0	1	0	0	0	0	0	0	0	0	0	0	0	0	0	0	0	0	0
EIF1B	EIF1B	eukaryotic translation initiation factor 1B	HGNC:30792	3p22.1	ENSG00000114784	-1.0559	0	0	1.26612	0	1	1.11533	0	0	-1.03101	0	0	0	0	0	0	0	0	0	0	0	0	0	0	1	0	1	0	0	1	0	1	0	0	0	0	0	0	0	0	0	0	0	0
EIF2AK1	EIF2AK1	eukaryotic translation initiation factor 2 alpha kinase 1	HGNC:24921	7p22.1	ENSG00000086232	-1.01977	0	0	1.1172	0	1	1.04019	0	0	1.05548	0	0	0	0	0	0	0	0	0	0	0	0	0	0	1	0	1	0	0	0	0	0	0	0	0	0	0	0	0	0	0	0	0	0
EIF2AK3	EIF2AK3	eukaryotic translation initiation factor 2 alpha kinase 3	HGNC:3255	2p11.2	ENSG00000172071	-1.14656	0	0	-1.05573	0	0	1.11708	0	0	-1.47428	1	1	0	0	0	0	1	1	1	0	0	0	0	0	1	1	1	0	1	0	0	1	0	0	0	0	0	0	0	0	1	1	0	0
EIF3G	EIF3G	eukaryotic translation initiation factor 3 subunit G	HGNC:3274	19p13.2	ENSG00000130811	1.14082	1	1	-1.05095	0	0	1.03084	0	0	-1.0069	0	0	0	0	0	0	1	0	1	0	0	0	0	0	1	0	1	0	0	0	0	0	0	0	0	0	0	0	0	0	0	0	0	0
EIF4A1	EIF4A1	eukaryotic translation initiation factor 4A1	HGNC:3282	17p13.1	ENSG00000161960	1.13657	1	1	1.1048	0	0	1.02398	0	0	1.0741	0	0	0	0	0	0	1	0	1	0	0	0	0	0	1	0	1	0	0	0	0	0	0	0	0	0	0	0	0	0	0	0	0	0
EIF4A2	EIF4A2	eukaryotic translation initiation factor 4A2	HGNC:3284	3q27.3	ENSG00000156976	1.01547	0	0	1.40227	1	1	1.08376	0	0	1.12057	0	0	0	0	0	0	1	0	1	0	0	0	0	0	1	0	1	0	0	0	0	0	0	0	0	0	0	0	0	0	0	0	0	0
EIF4E2	EIF4E2	eukaryotic translation initiation factor 4E family member 2	HGNC:3293	2q37.1	ENSG00000135930	1.02987	0	0	1.18146	0	1	1.12283	0	0	-1.04543	0	0	0	0	0	0	0	0	0	0	0	0	0	0	1	0	1	0	0	0	0	0	0	0	0	0	0	0	0	0	0	0	0	0
EIF5A	EIF5A	eukaryotic translation initiation factor 5A	HGNC:3300	17p13.1	ENSG00000132507	1.15236	0	1	1.01367	0	0	-1.04271	0	0	-1.0397	0	0	0	0	0	0	0	0	0	0	0	0	0	0	1	0	1	0	0	0	0	0	0	0	0	0	0	0	0	0	0	0	0	0
EIF5A2	EIF5A2	eukaryotic translation initiation factor 5A2	HGNC:3301	3q26.2	ENSG00000163577	1.15624	0	0	1.78839	1	1	-1.18762	0	0	1.42058	0	0	0	0	0	0	1	0	1	0	0	0	0	0	1	0	1	0	0	1	0	1	0	0	0	0	0	0	0	0	0	0	0	0
EIF6	EIF6	eukaryotic translation initiation factor 6	HGNC:6159	20q11.22	ENSG00000242372	1.23044	1	1	1.12201	0	0	1.10205	0	0	1.10533	0	0	0	0	0	0	1	0	1	0	0	0	0	0	1	0	1	0	0	0	0	0	0	0	0	0	0	0	0	0	0	0	0	0
ELF4	ELF4	E74 like ETS transcription factor 4	HGNC:3319	Xq26.1	ENSG00000102034	1.16712	0	0	1.3263	1	1	1.12221	0	0	1.11595	0	0	0	0	0	0	1	0	1	0	0	0	0	0	1	0	1	0	0	0	0	0	0	0	0	0	0	0	0	0	1	0	0	0
ELFN2	ELFN2	extracellular leucine rich repeat and fibronectin type III domain containing 2	HGNC:29396	22q13.1	ENSG00000166897	1.28066	1	1	1.10519	0	0	1.31891	0	0	-1.44962	0	0	0	0	0	0	1	0	1	0	0	0	0	0	1	0	1	0	0	0	0	0	0	0	0	0	0	0	0	0	0	0	0	0
ELK3	ELK3	ETS transcription factor ELK3	HGNC:3325	12q23.1	ENSG00000111145	-1.23199	1	1	-1.09928	0	0	1.00474	0	0	-1.27043	0	0	0	0	0	0	1	0	1	0	0	0	0	0	1	0	1	0	0	0	0	0	0	0	0	0	0	0	0	0	0	0	0	0
ELK4	ELK4	ETS transcription factor ELK4	HGNC:3326	1q32.1	ENSG00000158711	-1.16719	0	1	1.10515	0	0	1.00333	0	0	-1.02732	0	0	0	0	0	0	0	0	0	0	0	0	0	0	1	0	1	0	0	1	0	1	0	0	0	0	0	0	0	0	0	0	0	0
ELL2	ELL2	elongation factor for RNA polymerase II 2	HGNC:17064	5q15	ENSG00000118985	-1.02351	0	0	1.27683	1	1	1.12738	0	0	1.04674	0	0	0	0	0	0	1	0	1	0	0	0	0	0	1	0	1	0	0	0	0	0	1	0	0	1	0	0	1	0	0	0	0	0
ELMSAN1	MIDEAS	mitotic deacetylase associated SANT domain protein	HGNC:19853	14q24.3	ENSG00000156030	-1.14852	0	1	-1.03588	0	0	-1.08107	0	0	-1.41339	1	1	0	0	0	0	1	1	1	0	0	0	0	0	1	1	2	0	0	0	0	0	0	0	0	0	0	0	0	0	0	0	0	0
ELOVL1	ELOVL1	ELOVL fatty acid elongase 1	HGNC:14418	1p34.2	ENSG00000066322	1.15336	0	0	1.3666	1	1	-1.01159	0	0	1.02093	0	0	0	0	0	0	1	0	1	0	0	0	0	0	1	0	1	0	0	0	0	0	0	0	0	0	0	0	0	0	0	0	0	0
ELOVL5	ELOVL5	ELOVL fatty acid elongase 5	HGNC:21308	6p12.1	ENSG00000012660	-1.00611	0	0	1.26439	1	1	-1.14415	0	0	1.14412	0	0	0	0	0	0	1	0	1	0	0	0	0	0	1	0	1	0	0	0	0	0	1	0	0	1	0	0	1	0	0	0	0	0
ELOVL7	ELOVL7	ELOVL fatty acid elongase 7	HGNC:26292	5q12.1	ENSG00000164181	1.24465	1	1	1.40946	1	1	1.16373	0	0	2.20532	1	1	1	0	0	1	1	1	3	0	1	0	0	1	1	1	3	0	0	1	0	1	0	0	0	0	0	0	0	0	1	1	0	0
EMB	EMB	embigin	HGNC:30465	5q11.1	ENSG00000170571	1.00601	0	0	1.22607	1	1	-1.94254	0	0	1.26883	0	0	0	0	0	0	1	0	1	0	0	0	0	0	1	0	1	0	0	0	0	0	0	0	0	0	0	0	0	0	0	0	0	0
EMC10	EMC10	ER membrane protein complex subunit 10	HGNC:27609	19q13.33	ENSG00000161671	1.11033	0	1	1.02205	0	0	1.03708	0	0	1.06378	0	0	0	0	0	0	0	0	0	0	0	0	0	0	1	0	1	0	0	0	0	0	0	0	0	0	0	0	0	0	1	0	0	0
EML2	EML2	EMAP like 2	HGNC:18035	19q13.32	ENSG00000125746	1.04423	0	0	1.08777	0	0	1.00125	0	0	-1.24805	1	1	0	0	0	0	1	1	1	0	0	0	0	0	1	1	1	0	0	0	0	0	0	0	0	0	0	0	0	0	0	0	0	0
EML4	EML4	EMAP like 4	HGNC:1316	2p21	ENSG00000143924	-1.1011	0	0	-1.18516	1	1	-1.09023	0	0	1.01862	0	0	0	0	0	0	1	0	1	0	0	0	0	0	1	0	1	0	0	1	0	1	1	1	0	1	0	0	1	0	0	0	0	0
EMP1	EMP1	epithelial membrane protein 1	HGNC:3333	12p13.1	ENSG00000134531	1.05673	0	0	1.21721	1	1	-1.27386	0	0	-2.10246	1	1	0	0	0	1	1	1	2	0	0	0	0	1	1	1	2	0	0	0	0	0	0	0	0	0	0	0	0	0	1	0	0	0
ENAH	ENAH	ENAH actin regulator	HGNC:18271	1q42.12	ENSG00000154380	1.2602	1	1	1.53289	1	1	1.1614	0	0	1.55811	1	1	1	0	0	1	1	1	3	0	1	0	0	1	1	1	3	0	0	1	0	1	0	0	0	0	0	0	0	0	1	1	0	0
ENC1	ENC1	ectodermal-neural cortex 1	HGNC:3345	5q13.3	ENSG00000171617	-1.04273	0	0	-1.37297	1	1	-1.23885	0	0	-1.01775	0	0	0	0	0	0	1	0	1	0	0	0	0	0	1	0	1	0	1	0	0	1	1	1	0	1	0	0	1	0	0	0	0	0
ENDOD1	ENDOD1	endonuclease domain containing 1	HGNC:29129	11q21	ENSG00000149218	-1.15058	1	1	1.02737	0	0	-1.18634	0	0	-1.28974	0	0	0	0	0	0	1	0	1	0	0	0	0	0	1	0	1	0	0	0	0	0	0	0	0	0	0	0	0	0	1	0	0	0
ENGASE	ENGASE	endo-beta-N-acetylglucosaminidase	HGNC:24622	17q25.3	ENSG00000167280	-1.04413	0	0	-1.39518	1	1	1.11734	0	0	-1.10787	0	0	0	0	0	0	1	0	1	0	0	0	0	0	1	0	1	0	0	0	0	0	0	0	0	0	0	0	0	0	0	0	0	0
ENO1	ENO1	enolase 1	HGNC:3350	1p36.23	ENSG00000074800	-1.02791	0	0	1.12283	0	1	1.0175	0	0	-1.03562	0	0	0	0	0	0	0	0	0	0	0	0	0	0	1	0	1	0	0	0	0	0	0	0	0	0	0	0	0	0	0	0	0	0
ENO2	ENO2	enolase 2	HGNC:3353	12p13.31	ENSG00000111674	-1.31006	0	0	1.30453	1	1	-1.00596	0	0	-1.32723	0	0	0	0	0	0	1	0	1	0	0	0	0	0	1	0	1	0	0	0	0	0	0	0	0	0	0	0	0	0	0	0	0	0
ENPEP	ENPEP	glutamyl aminopeptidase	HGNC:3355	4q25	ENSG00000138792	1.62476	0	0	1.40396	0	0	3.33955	1	1	6.7459	1	1	0	1	0	0	1	1	2	0	0	1	0	0	1	1	2	0	0	0	0	0	1	0	0	0	1	1	2	0	1	0	1	0
ENPP3	ENPP3	ectonucleotide pyrophosphatase/phosphodiesterase 3	HGNC:3358	6q23.2	ENSG00000154269	-2.71675	1	1	-1.84087	1	1	1.00922	0	0	-1.24066	0	1	1	0	0	0	1	0	2	0	1	0	0	1	1	1	3	0	0	0	0	0	0	0	0	0	0	0	0	0	0	0	0	0
ENTPD2	ENTPD2	ectonucleoside triphosphate diphosphohydrolase 2	HGNC:3364	9q34.3	ENSG00000054179	1.17564	0	0	1.22128	0	1	1.20717	0	0	-1.02965	0	0	0	0	0	0	0	0	0	0	0	0	0	0	1	0	1	0	0	0	0	0	0	0	0	0	0	0	0	0	1	0	0	0
ENTPD3	ENTPD3	ectonucleoside triphosphate diphosphohydrolase 3	HGNC:3365	3p22.1	ENSG00000168032	-1.38594	0	0	-1.34006	0	0	-1.3736	0	0	-1.84975	1	1	0	0	0	0	1	1	1	0	0	0	0	0	1	1	1	0	0	0	0	0	0	0	0	0	0	0	0	0	0	0	0	0
ENTPD7	ENTPD7	ectonucleoside triphosphate diphosphohydrolase 7	HGNC:19745	10q24.2	ENSG00000198018	1.02438	0	0	1.30167	1	1	1.29611	0	0	-1.0541	0	0	0	0	0	0	1	0	1	0	0	0	0	0	1	0	1	0	0	0	0	0	0	0	0	0	0	0	0	0	1	0	0	0
ENTPD8	ENTPD8	ectonucleoside triphosphate diphosphohydrolase 8	HGNC:24860	9q34.3	ENSG00000188833	-1.20455	0	0	-1.29296	0	1	-1.1857	0	0	-1.14937	0	0	0	0	0	0	0	0	0	0	0	0	0	0	1	0	1	0	0	0	0	0	0	0	0	0	0	0	0	0	0	0	0	0
EPAS1	EPAS1	endothelial PAS domain protein 1	HGNC:3374	2p21	ENSG00000116016	-1.0225	0	0	1.15105	1	1	1.03264	0	0	1.00986	0	0	0	0	0	0	1	0	1	0	0	0	0	0	1	0	1	0	0	1	0	1	0	0	0	0	0	0	0	0	0	0	0	0
EPB41L1	EPB41L1	erythrocyte membrane protein band 4.1 like 1	HGNC:3378	20q11.23	ENSG00000088367	-1.19713	1	1	-1.06953	0	0	-1.30977	1	1	-1.02167	0	0	0	0	1	0	1	1	2	0	0	0	1	0	1	1	2	0	0	0	0	0	0	0	0	0	0	0	0	0	1	0	1	0
EPB41L4A	EPB41L4A	erythrocyte membrane protein band 4.1 like 4A	HGNC:13278	5q22.1-q22.2	ENSG00000129595	-1.13202	0	0	-1.37945	1	1	-1.15356	0	0	1.08898	0	0	0	0	0	0	1	0	1	0	0	0	0	0	1	0	1	0	0	1	0	1	0	0	0	0	0	0	0	0	0	0	0	0
EPB41L5	EPB41L5	erythrocyte membrane protein band 4.1 like 5	HGNC:19819	2q14.2	ENSG00000115109	-1.01994	0	0	-1.16551	0	1	1.02842	0	0	-1.08586	0	0	0	0	0	0	0	0	0	0	0	0	0	0	1	0	1	0	0	0	0	0	0	0	0	0	0	0	0	0	0	0	0	0
EPCAM	EPCAM	epithelial cell adhesion molecule	HGNC:11529	2p21	ENSG00000119888	-1.00329	0	0	1.507	1	1	1.18597	0	0	1.08377	0	0	0	0	0	0	1	0	1	0	0	0	0	0	1	0	1	0	0	0	0	0	0	0	0	0	0	0	0	0	0	0	0	0
EPDR1	EPDR1	ependymin related 1	HGNC:17572	7p14.1	ENSG00000086289	-1.30181	1	1	-1.0823	0	0	-1.47011	0	0	-1.42653	1	1	0	0	0	0	1	1	2	0	0	0	0	0	1	1	2	0	0	0	0	0	0	0	0	0	0	0	0	0	1	0	0	0
EPG5	EPG5	ectopic P-granules 5 autophagy tethering factor	HGNC:29331	18q12.3-q21.1	ENSG00000152223	-1.09844	0	0	1.18386	0	1	-1.02724	0	0	1.02734	0	0	0	0	0	0	0	0	0	0	0	0	0	0	1	0	1	0	0	0	0	0	0	0	0	0	0	0	0	0	0	0	0	0
EPHA1	EPHA1	EPH receptor A1	HGNC:3385	7q34-q35	ENSG00000146904	1.19188	1	1	1.10074	0	0	-1.01162	0	0	1.03155	0	0	0	0	0	0	1	0	1	0	0	0	0	0	1	0	1	0	0	0	0	0	0	0	0	0	0	0	0	0	0	0	0	0
EPHA10	EPHA10	EPH receptor A10	HGNC:19987	1p34.3	ENSG00000183317	1.28688	1	1	1.13094	0	0	1.32289	0	0	1.58321	1	1	0	0	0	0	1	1	2	0	0	0	0	0	1	1	2	0	0	0	0	0	0	0	0	0	0	0	0	0	1	0	0	0
EPHA2	EPHA2	EPH receptor A2	HGNC:3386	1p36.13	ENSG00000142627	1.08608	0	0	1.59534	1	1	-1.11983	0	0	-1.02891	0	0	0	0	0	0	1	0	1	0	0	0	0	0	1	0	1	0	1	1	0	1	0	0	0	0	0	0	0	0	0	0	0	0
EPHA8	EPHA8	EPH receptor A8	HGNC:3391	1p36.12	ENSG00000070886	-1.49342	0	0	-1.96824	1	1	-1.4181	0	0	-3.73294	0	0	0	0	0	0	1	0	1	0	0	0	0	0	1	0	1	0	0	0	0	0	0	0	0	0	0	0	0	0	0	0	0	0
EPHB2	EPHB2	EPH receptor B2	HGNC:3393	1p36.12	ENSG00000133216	-1.04321	0	0	-1.29576	1	1	-1.22785	0	0	-1.27602	0	0	0	0	0	0	1	0	1	0	0	0	0	0	1	0	1	0	0	0	0	0	0	0	0	0	0	0	0	0	0	0	0	0
EPHB3	EPHB3	EPH receptor B3	HGNC:3394	3q27.1	ENSG00000182580	-1.33291	1	1	-1.14407	0	0	-1.53119	0	0	-1.13634	0	0	0	0	0	0	1	0	1	0	0	0	0	0	1	0	1	0	0	0	0	0	0	0	0	0	0	0	0	0	1	0	0	0
EPHB4	EPHB4	EPH receptor B4	HGNC:3395	7q22.1	ENSG00000196411	1.13915	0	0	1.28329	1	1	1.01163	0	0	1.46635	1	1	0	0	0	1	1	1	2	0	0	0	0	1	1	1	2	0	0	0	0	0	0	0	0	0	0	0	0	0	1	0	0	0
EPHB6	EPHB6	EPH receptor B6	HGNC:3396	7q34	ENSG00000106123	1.86857	0	0	3.32801	1	1	1.13231	0	0	1.49168	0	1	0	0	0	0	1	0	1	0	0	0	0	1	1	1	2	0	0	0	0	0	0	0	0	0	0	0	0	0	1	0	0	0
EPHX2	EPHX2	epoxide hydrolase 2	HGNC:3402	8p21.2-p21.1	ENSG00000120915	-1.11135	0	0	-1.49783	1	1	-1.01174	0	0	-1.19829	0	0	0	0	0	0	1	0	1	0	0	0	0	0	1	0	1	0	0	0	0	0	0	0	0	0	0	0	0	0	0	0	0	0
EPHX3	EPHX3	epoxide hydrolase 3	HGNC:23760	19p13.12	ENSG00000105131	-1.14132	0	0	-1.68771	0	0	-1.23679	0	0	-3.14635	0	1	0	0	0	0	0	0	0	0	0	0	0	0	1	1	1	0	0	0	0	0	0	0	0	0	0	0	0	0	0	0	0	0
EPN2	EPN2	epsin 2	HGNC:18639	17p11.2	ENSG00000072134	-1.03682	0	0	1.22528	1	1	1.07144	0	0	-1.1824	1	1	0	0	0	1	1	1	2	0	0	0	0	1	1	1	2	0	0	0	0	0	0	0	0	0	0	0	0	0	0	0	0	0
EPN3	EPN3	epsin 3	HGNC:18235	17q21.33	ENSG00000049283	-1.3554	1	1	-1.42167	1	1	-1.06288	0	0	-1.38701	0	0	1	0	0	0	1	0	2	0	1	0	0	0	1	0	2	0	0	0	0	0	0	0	0	0	0	0	0	0	0	0	0	0
EPRS	EPRS1	glutamyl-prolyl-tRNA synthetase 1	HGNC:3418	1q41	ENSG00000136628	1.19252	1	1	1.15827	0	0	1.07741	0	0	1.12969	0	0	0	0	0	0	1	0	1	0	0	0	0	0	1	0	1	0	0	0	0	0	1	0	1	0	0	0	1	0	0	0	0	0
EPS8	EPS8	epidermal growth factor receptor pathway substrate 8	HGNC:3420	12p12.3	ENSG00000151491	-1.07294	0	0	1.28207	1	1	1.02333	0	0	1.11875	0	0	0	0	0	0	1	0	1	0	0	0	0	0	1	0	1	0	0	0	0	0	0	0	0	0	0	0	0	0	0	0	0	0
EPS8L1	EPS8L1	EPS8 like 1	HGNC:21295	19q13.42	ENSG00000131037	1.01946	0	0	1.04716	0	0	-1.08327	0	0	-1.29781	1	1	0	0	0	0	1	1	1	0	0	0	0	0	1	1	1	0	0	0	0	0	0	0	0	0	0	0	0	0	1	0	0	0
ERAP2	ERAP2	endoplasmic reticulum aminopeptidase 2	HGNC:29499	5q15	ENSG00000164308	-1.8782	0	0	1.0978	0	0	-1.4993	0	0	-1.45669	1	1	0	0	0	0	1	1	1	0	0	0	0	0	1	1	1	0	0	0	0	0	0	0	0	0	0	0	0	0	0	0	0	0
ERBB2	ERBB2	erb-b2 receptor tyrosine kinase 2	HGNC:3430	17q12	ENSG00000141736	-1.01709	0	0	-1.10393	0	1	-1.08058	0	0	-1.18359	0	1	0	0	0	0	0	0	0	0	0	0	0	1	1	1	2	0	0	0	0	0	1	0	0	1	0	1	2	0	0	0	0	0
ERCC5	ERCC5	ERCC excision repair 5, endonuclease	HGNC:3437	13q33.1	ENSG00000134899	-1.15233	0	1	-1.01071	0	0	1.04656	0	0	-1.02957	0	0	0	0	0	0	0	0	0	0	0	0	0	0	1	0	1	0	0	0	0	0	0	0	0	0	0	0	0	0	0	0	0	0
ERF	ERF	ETS2 repressor factor	HGNC:3444	19q13.2	ENSG00000105722	1.37057	1	1	1.56897	1	1	1.13385	0	0	1.27012	1	1	1	0	0	1	1	1	3	0	1	0	0	1	1	1	3	0	0	0	0	0	0	0	0	0	0	0	0	0	0	0	0	0
ERH	ERH	ERH mRNA splicing and mitosis factor	HGNC:3447	14q24.1	ENSG00000100632	1.15253	1	1	1.03466	0	0	-1.02193	0	0	1.02277	0	0	0	0	0	0	1	0	1	0	0	0	0	0	1	0	1	0	0	0	0	0	0	0	0	0	0	0	0	0	0	0	0	0
ERICH1	ERICH1	glutamate rich 1	HGNC:27234	8p23.3	ENSG00000104714	1.23208	0	1	1.08565	0	0	1.07702	0	0	-1.03336	0	0	0	0	0	0	0	0	0	0	0	0	0	0	1	0	1	0	0	0	0	0	0	0	0	0	0	0	0	0	0	0	0	0
ERICH5	ERICH5	glutamate rich 5	HGNC:26823	8q22.2	ENSG00000177459	-1.23063	0	0	-1.50644	1	1	-1.28036	0	0	-1.08653	0	0	0	0	0	0	1	0	1	0	0	0	0	0	1	0	1	0	0	0	0	0	0	0	0	0	0	0	0	0	0	0	0	0
ERMP1	ERMP1	endoplasmic reticulum metallopeptidase 1	HGNC:23703	9p24.1	ENSG00000099219	1.11359	1	1	1.16272	1	1	1.19039	0	0	1.15317	0	0	1	0	0	0	1	0	2	0	1	0	0	0	1	0	2	0	1	0	0	1	0	0	0	0	0	0	0	0	1	1	0	0
ERN1	ERN1	endoplasmic reticulum to nucleus signaling 1	HGNC:3449	17q23.3	ENSG00000178607	-1.09005	0	0	1.22246	0	1	-1.08113	0	0	-1.13851	0	0	0	0	0	0	0	0	0	0	0	0	0	0	1	0	1	0	0	0	0	0	0	0	0	0	0	0	0	0	0	0	0	0
ERN2	ERN2	endoplasmic reticulum to nucleus signaling 2	HGNC:16942	16p12.2	ENSG00000134398	-1.0973	0	0	-1.46859	1	1	-1.17626	0	0	-1.2762	1	1	0	0	0	1	1	1	2	0	0	0	0	1	1	1	2	0	0	0	0	0	0	0	0	0	0	0	0	0	1	0	0	0
ERO1L	ERO1A	endoplasmic reticulum oxidoreductase 1 alpha	HGNC:13280	14q22.1		-1.24633	0	0	1.24796	1	1	-1.05324	0	0	-1.04738	0	0	0	0	0	0	1	0	1	0	0	0	0	0	1	0	1	0	0	0	0	0	0	0	0	0	0	0	0	0	0	0	0	0
ERP27	ERP27	endoplasmic reticulum protein 27	HGNC:26495	12p12.3	ENSG00000139055	-1.95635	0	0	-1.72717	1	1	-1.01298	0	0	-1.62488	0	0	0	0	0	0	1	0	1	0	0	0	0	0	1	0	1	0	0	0	0	0	0	0	0	0	0	0	0	0	0	0	0	0
ERP44	ERP44	endoplasmic reticulum protein 44	HGNC:18311	9q31.1	ENSG00000023318	-1.06351	0	0	1.01332	0	0	-1.02817	0	0	-1.17075	1	1	0	0	0	0	1	1	1	0	0	0	0	0	1	1	1	0	0	0	0	0	0	0	0	0	0	0	0	0	1	0	0	0
ERRFI1	ERRFI1	ERBB receptor feedback inhibitor 1	HGNC:18185	1p36.23	ENSG00000116285	1.1749	0	1	1.81663	1	1	1.06281	0	0	-1.03491	0	0	0	0	0	0	1	0	1	0	1	0	0	0	1	0	2	0	0	0	0	0	1	0	1	1	0	0	2	0	1	0	0	0
ESAM	ESAM	endothelial cell adhesion molecule	HGNC:17474	11q24.2	ENSG00000149564	-1.59375	0	1	-1.13009	0	0	-1.02326	0	0	-1.6172	1	1	0	0	0	0	1	1	1	0	0	0	0	0	1	1	2	0	0	0	0	0	0	0	0	0	0	0	0	0	1	0	0	0
ESCO1	ESCO1	establishment of sister chromatid cohesion N-acetyltransferase 1	HGNC:24645	18q11.2	ENSG00000141446	1.00844	0	0	1.2882	1	1	1.07944	0	0	1.05635	0	0	0	0	0	0	1	0	1	0	0	0	0	0	1	0	1	0	0	0	0	0	0	0	0	0	0	0	0	0	0	0	0	0
ESCO2	ESCO2	establishment of sister chromatid cohesion N-acetyltransferase 2	HGNC:27230	8p21.1	ENSG00000171320	-1.25526	0	0	-1.48302	1	1	-1.36487	0	0	1.01512	0	0	0	0	0	0	1	0	1	0	0	0	0	0	1	0	1	0	0	0	0	0	0	0	0	0	0	0	0	0	0	0	0	0
ESPL1	ESPL1	extra spindle pole bodies like 1, separase	HGNC:16856	12q13.13	ENSG00000135476	-1.26652	0	1	-1.22981	0	0	-1.27333	0	0	-1.61503	0	0	0	0	0	0	0	0	0	0	0	0	0	0	1	0	1	0	0	0	0	0	0	0	0	0	0	0	0	0	0	0	0	0
ESRG	ESRG	embryonic stem cell related	HGNC:39079	3p14.3	ENSG00000265992	-1.24179	0	1	1.04606	0	0	-1.26967	0	0	1.01769	0	0	0	0	0	0	0	0	0	0	0	0	0	0	1	0	1	0	0	0	0	0	0	0	0	0	0	0	0	0	0	0	0	0
ESRP1	ESRP1	epithelial splicing regulatory protein 1	HGNC:25966	8q22.1	ENSG00000104413	-1.14601	1	1	-1.01824	0	0	-1.06872	0	0	-1.1739	1	1	0	0	0	0	1	1	2	0	0	0	0	0	1	1	2	0	0	1	0	1	0	0	0	0	0	0	0	0	1	1	0	0
ESRP2	ESRP2	epithelial splicing regulatory protein 2	HGNC:26152	16q22.1	ENSG00000103067	1.03422	0	0	-1.25967	1	1	-1.04661	0	0	-1.00777	0	0	0	0	0	0	1	0	1	0	0	0	0	0	1	0	1	0	0	0	0	0	0	0	0	0	0	0	0	0	0	0	0	0
ETFB	ETFB	electron transfer flavoprotein subunit beta	HGNC:3482	19q13.41	ENSG00000105379	1.16819	1	1	1.10053	0	0	1.05813	0	0	1.0275	0	0	0	0	0	0	1	0	1	0	0	0	0	0	1	0	1	0	0	0	0	0	0	0	0	0	0	0	0	0	0	0	0	0
ETHE1	ETHE1	ETHE1 persulfide dioxygenase	HGNC:23287	19q13.31	ENSG00000105755	1.11272	0	0	-1.23424	1	1	-1.07904	0	0	-1.35415	1	1	0	0	0	1	1	1	2	0	0	0	0	1	1	1	2	0	0	0	0	0	0	0	0	0	0	0	0	0	1	0	0	0
ETS1	ETS1	ETS proto-oncogene 1, transcription factor	HGNC:3488	11q24.3	ENSG00000134954	1.06234	0	0	1.55756	1	1	-1.02732	0	0	-1.13664	0	0	0	0	0	0	1	0	1	0	0	0	0	0	1	0	1	0	0	1	0	1	0	0	0	0	0	0	0	0	0	0	0	0
ETS2	ETS2	ETS proto-oncogene 2, transcription factor	HGNC:3489	21q22.2	ENSG00000157557	-1.02251	0	0	1.41742	1	1	1.11921	0	0	1.37243	1	1	0	0	0	1	1	1	2	0	0	0	0	1	1	1	2	0	0	0	0	0	0	0	0	0	0	0	0	0	0	0	0	0
ETV1	ETV1	ETS variant transcription factor 1	HGNC:3490	7p21.2	ENSG00000006468	-1.54221	1	1	-1.73449	0	0	-1.26413	0	0	-1.09402	0	0	0	0	0	0	1	0	1	0	0	0	0	0	1	0	1	0	0	1	0	1	0	0	0	0	0	0	0	0	0	0	0	0
ETV3	ETV3	ETS variant transcription factor 3	HGNC:3492	1q23.1	ENSG00000117036	-1.1508	0	0	-1.03754	0	0	-1.00876	0	0	-1.349	1	1	0	0	0	0	1	1	1	0	0	0	0	0	1	1	1	0	0	0	0	0	0	0	0	0	0	0	0	0	0	0	0	0
ETV4	ETV4	ETS variant transcription factor 4	HGNC:3493	17q21.31	ENSG00000175832	-1.35108	1	1	-1.21893	0	1	-1.15132	0	0	-1.59255	1	1	0	0	0	0	1	1	2	0	1	0	0	1	1	1	3	0	1	0	0	1	0	0	0	0	0	0	0	0	1	1	0	0
ETV6	ETV6	ETS variant transcription factor 6	HGNC:3495	12p13.2	ENSG00000139083	-1.22977	1	1	-1.0198	0	0	-1.02205	0	0	-1.11024	0	0	0	0	0	0	1	0	1	0	0	0	0	0	1	0	1	0	0	1	0	1	0	0	0	0	0	0	0	0	0	0	0	0
EVA1B	EVA1B	eva-1 homolog B	HGNC:25558	1p34.3	ENSG00000142694	1.03679	0	0	1.46774	1	1	1.29999	0	0	-1.11339	0	0	0	0	0	0	1	0	1	0	0	0	0	0	1	0	1	0	0	0	0	0	0	0	0	0	0	0	0	0	0	0	0	0
EVI2B	EVI2B	ecotropic viral integration site 2B	HGNC:3500	17q11.2	ENSG00000185862	-1.11107	0	0	-1.64541	1	1	1.01121	0	0	-1.2261	0	1	0	0	0	0	1	0	1	0	0	0	0	1	1	1	2	0	0	0	0	0	0	0	0	0	0	0	0	0	0	0	0	0
EVPL	EVPL	envoplakin	HGNC:3503	17q25.1	ENSG00000167880	-1.1407	0	1	-1.21868	1	1	-1.231	0	0	-1.17188	0	0	0	0	0	0	1	0	1	0	1	0	0	0	1	0	2	0	0	0	0	0	0	0	0	0	0	0	0	0	1	0	0	0
EVPLL	EVPLL	envoplakin like	HGNC:35236	17p11.2	ENSG00000214860	-3.13246	0	0	-2.74068	1	1	-1.77425	0	0	-1.24205	0	0	0	0	0	0	1	0	1	0	0	0	0	0	1	0	1	0	0	0	0	0	0	0	0	0	0	0	0	0	0	0	0	0
EXOG	EXOG	exo/endonuclease G	HGNC:3347	3p22.2	ENSG00000157036	2.20775	0	0	-1.72002	0	0	-1.39868	0	0	12.4759	0	1	0	0	0	0	0	0	0	0	0	0	0	0	1	1	1	0	0	0	0	0	0	0	0	0	0	0	0	0	0	0	0	0
EXOSC4	EXOSC4	exosome component 4	HGNC:18189	8q24.3	ENSG00000178896	1.22492	0	1	1.01076	0	0	-1.05124	0	0	1.06766	0	0	0	0	0	0	0	0	0	0	0	0	0	0	1	0	1	0	1	1	0	1	0	0	0	0	0	0	0	0	0	0	0	0
EXT1	EXT1	exostosin glycosyltransferase 1	HGNC:3512	8q24.11	ENSG00000182197	-1.0141	0	0	-1.18867	0	1	1.07499	0	0	-1.09624	0	0	0	0	0	0	0	0	0	0	0	0	0	0	1	0	1	0	0	1	0	1	1	1	0	1	0	0	1	0	0	0	0	0
EXTL3	EXTL3	exostosin like glycosyltransferase 3	HGNC:3518	8p21.1	ENSG00000012232	1.25447	1	1	1.23015	1	1	-1.03655	0	0	1.12338	0	0	1	0	0	0	1	0	2	0	1	0	0	0	1	0	2	0	0	0	0	0	0	0	0	0	0	0	0	0	1	0	0	0
EZR	EZR	ezrin	HGNC:12691	6q25.3	ENSG00000092820	1.14813	1	1	1.28969	1	1	1.07738	0	0	1.02848	0	0	1	0	0	0	1	0	2	0	1	0	0	0	1	0	2	0	0	0	0	0	0	0	0	0	0	0	0	0	0	0	0	0
F11R	F11R	F11 receptor	HGNC:14685	1q23.3	ENSG00000158769	1.00859	0	0	1.22658	1	1	1.11683	0	0	-1.03841	0	0	0	0	0	0	1	0	1	0	0	0	0	0	1	0	1	0	0	0	0	0	0	0	0	0	0	0	0	0	0	0	0	0
F2RL1	F2RL1	F2R like trypsin receptor 1	HGNC:3538	5q13.3	ENSG00000164251	-1.02672	0	0	1.08819	0	0	1.00264	0	0	-1.16627	0	1	0	0	0	0	0	0	0	0	0	0	0	0	1	1	1	0	0	0	0	0	0	0	0	0	0	0	0	0	1	0	0	0
F3	F3	coagulation factor III, tissue factor	HGNC:3541	1p21.3	ENSG00000117525	1.29354	1	1	1.52458	1	1	1.1433	0	0	1.13163	0	0	1	0	0	0	1	0	2	0	1	0	0	0	1	0	2	0	0	0	0	0	0	0	0	0	0	0	0	0	0	0	0	0
FA2H	FA2H	fatty acid 2-hydroxylase	HGNC:21197	16q23.1	ENSG00000103089	-1.3181	0	0	1.11844	0	0	-1.15315	0	0	-1.55152	1	1	0	0	0	0	1	1	1	0	0	0	0	0	1	1	1	0	0	0	0	0	0	0	0	0	0	0	0	0	1	0	0	0
FAAH	FAAH	fatty acid amide hydrolase	HGNC:3553	1p33	ENSG00000117480	-1.08158	0	0	-1.52425	1	1	-1.09765	0	0	-1.16547	0	0	0	0	0	0	1	0	1	0	0	0	0	0	1	0	1	0	0	0	0	0	0	0	0	0	0	0	0	0	0	0	0	0
FAAH2	FAAH2	fatty acid amide hydrolase 2	HGNC:26440	Xp11.21	ENSG00000165591	1.45553	0	0	-2.05536	0	1	1.29851	0	0	-1.59745	0	0	0	0	0	0	0	0	0	0	0	0	0	0	1	0	1	0	0	1	0	1	0	0	0	0	0	0	0	0	0	0	0	0
FABP1	FABP1	fatty acid binding protein 1	HGNC:3555	2p11.2	ENSG00000163586	1.39884	0	0	1.19384	1	1	1.58478	0	0	1.26656	1	1	0	0	0	1	1	1	2	0	0	0	0	1	1	1	2	0	0	0	0	0	0	0	0	0	0	0	0	0	0	0	0	0
FABP2	FABP2	fatty acid binding protein 2	HGNC:3556	4q26	ENSG00000145384	-1.13029	0	0	-1.3274	1	1	1.18591	0	0	-1.14637	0	0	0	0	0	0	1	0	1	0	0	0	0	0	1	0	1	0	0	0	0	0	0	0	0	0	0	0	0	0	1	0	0	0
FADS1	FADS1	fatty acid desaturase 1	HGNC:3574	11q12.2	ENSG00000149485	1.08052	0	0	1.52224	1	1	-1.08702	0	0	1.44931	1	1	0	0	0	1	1	1	2	0	0	0	0	1	1	1	2	0	0	0	0	0	0	0	0	0	0	0	0	0	0	0	0	0
FADS2	FADS2	fatty acid desaturase 2	HGNC:3575	11q12.2	ENSG00000134824	-1.16242	0	0	1.21016	0	1	-1.18343	0	0	1.21928	0	0	0	0	0	0	0	0	0	0	0	0	0	0	1	0	1	0	0	0	0	0	0	0	0	0	0	0	0	0	1	0	0	0
FADS3	FADS3	fatty acid desaturase 3	HGNC:3576	11q12.2	ENSG00000221968	1.28575	1	1	1.29808	0	0	1.14149	0	0	1.51791	1	1	0	0	0	0	1	1	2	0	0	0	0	0	1	1	2	0	0	0	0	0	0	0	0	0	0	0	0	0	1	0	0	0
FADS6	FADS6	fatty acid desaturase 6	HGNC:30459	17q25.1	ENSG00000172782	-1.33128	0	0	-1.49455	1	1	-1.0721	0	0	-1.96023	1	1	0	0	0	1	1	1	2	0	0	0	0	1	1	1	2	0	0	0	0	0	0	0	0	0	0	0	0	0	1	0	0	0
FAH	FAH	fumarylacetoacetate hydrolase	HGNC:3579	15q25.1	ENSG00000103876	1.19185	0	1	1.12487	0	0	1.20795	0	0	1.19004	0	0	0	0	0	0	0	0	0	0	0	0	0	0	1	0	1	0	0	0	0	0	0	0	0	0	0	0	0	0	1	0	0	0
FAHD2A	FAHD2A	fumarylacetoacetate hydrolase domain containing 2A	HGNC:24252	2q11.1	ENSG00000115042	1.04191	0	0	1.11793	0	0	-1.05729	0	0	1.30039	1	1	0	0	0	0	1	1	1	0	0	0	0	0	1	1	1	0	0	0	0	0	0	0	0	0	0	0	0	0	0	0	0	0
FAIM2	FAIM2	Fas apoptotic inhibitory molecule 2	HGNC:17067	12q13.12	ENSG00000135472	-1.68607	1	1	-2.12372	1	1	-1.60688	0	0	-2.37479	1	1	1	0	0	1	1	1	3	0	1	0	0	1	1	1	3	0	0	0	0	0	1	0	1	1	0	1	3	0	1	0	0	0
FAM101A	RFLNA	refilin A	HGNC:27051	12q24.31		1.02376	0	0	-1.58664	1	1	-1.27179	0	0	-1.37706	1	1	0	0	0	1	1	1	2	0	0	0	0	1	1	1	2	0	0	0	0	0	0	0	0	0	0	0	0	0	0	0	0	0
FAM105A	OTULINL	OTU deubiquitinase with linear linkage specificity like	HGNC:25629	5p15.2	ENSG00000145569	-1.67861	1	1	-1.9278	1	1	-1.03053	0	0	-1.68398	1	1	1	0	0	1	1	1	3	0	1	0	0	1	1	1	3	0	0	0	0	0	0	0	0	0	0	0	0	0	1	0	0	0
FAM107B	FAM107B	family with sequence similarity 107 member B	HGNC:23726	10p13	ENSG00000065809	1.0198	0	0	1.23491	1	1	-1.04664	0	0	-1.17943	0	0	0	0	0	0	1	0	1	0	0	0	0	0	1	0	1	0	0	1	0	1	0	0	0	0	0	0	0	0	0	0	0	0
FAM109A	PHETA1	PH domain containing endocytic trafficking adaptor 1	HGNC:26509	12q24.12	ENSG00000198324	-1.00708	0	0	1.05849	0	0	1.15049	0	0	1.17014	1	1	0	0	0	0	1	1	1	0	0	0	0	0	1	1	1	0	0	0	0	0	0	0	0	0	0	0	0	0	0	0	0	0
FAM114A1	FAM114A1	family with sequence similarity 114 member A1	HGNC:25087	4p14	ENSG00000197712	-1.12149	0	0	1.1423	0	0	-1.11714	0	0	-1.26834	1	1	0	0	0	0	1	1	1	0	0	0	0	0	1	1	1	0	0	0	0	0	0	0	0	0	0	0	0	0	1	0	0	0
FAM115A	TCAF1	TRPM8 channel associated factor 1	HGNC:22201	7q35		1.26073	1	1	1.47702	1	1	1.11238	0	0	1.18406	1	1	1	0	0	1	1	1	3	0	1	0	0	1	1	1	3	0	0	0	0	0	0	0	0	0	0	0	0	0	0	0	0	0
FAM126B	FAM126B	family with sequence similarity 126 member B	HGNC:28593	2q33.1	ENSG00000155744	1.30964	0	0	1.16696	0	0	35.9867	0	1	-1.60763	0	0	0	0	0	0	0	0	0	0	0	0	0	0	1	1	1	0	0	0	0	0	0	0	0	0	0	0	0	0	0	0	0	0
FAM131B	FAM131B	family with sequence similarity 131 member B	HGNC:22202	7q34	ENSG00000159784	1.74507	1	1	2.12007	1	1	1.17316	0	0	3.36211	1	1	1	0	0	1	1	1	3	0	1	0	0	1	1	1	3	0	0	0	0	0	0	0	0	0	0	0	0	0	1	0	0	0
FAM134B	RETREG1	reticulophagy regulator 1	HGNC:25964	5p15.1		-1.00772	0	0	-1.23879	1	1	-1.23323	0	0	-1.81982	1	1	0	0	0	1	1	1	2	0	0	0	0	1	1	1	2	0	0	1	0	1	0	0	0	0	0	0	0	0	0	0	0	0
FAM160A1	FHIP1A	FHF complex subunit HOOK interacting protein 1A	HGNC:34237	4q31.3	ENSG00000164142	-1.56661	1	1	-1.00981	0	0	1.41636	0	0	1.0676	0	0	0	0	0	0	1	0	1	0	0	0	0	0	1	0	1	0	0	1	0	1	0	0	0	0	0	0	0	0	0	0	0	0
FAM160B2	FHIP2B	FHF complex subunit HOOK interacting protein 2B	HGNC:16492	8p21.3	ENSG00000158863	1.19665	1	1	1.04133	0	0	1.1265	0	0	-1.05616	0	0	0	0	0	0	1	0	1	0	0	0	0	0	1	0	1	0	0	0	0	0	0	0	0	0	0	0	0	0	0	0	0	0
FAM161B	FAM161B	FAM161 centrosomal protein B	HGNC:19854	14q24.3	ENSG00000156050	-1.31745	0	0	-1.48527	0	1	1.02349	0	0	-1.01038	0	0	0	0	0	0	0	0	0	0	0	0	0	0	1	0	1	0	0	0	0	0	0	0	0	0	0	0	0	0	0	0	0	0
FAM162A	FAM162A	family with sequence similarity 162 member A	HGNC:17865	3q21.1	ENSG00000114023	-1.05778	0	0	1.14377	0	1	1.1215	0	0	-1.04451	0	0	0	0	0	0	0	0	0	0	0	0	0	0	1	0	1	0	0	0	0	0	0	0	0	0	0	0	0	0	0	0	0	0
FAM168A	FAM168A	family with sequence similarity 168 member A	HGNC:28999	11q13.4	ENSG00000054965	-1.18263	1	1	-1.05944	0	0	1.00721	0	0	1.15434	0	0	0	0	0	0	1	0	1	0	0	0	0	0	1	0	1	0	0	1	0	1	0	0	0	0	0	0	0	0	0	0	0	0
FAM169A	FAM169A	family with sequence similarity 169 member A	HGNC:29138	5q13.3	ENSG00000198780	-1.21027	0	0	-1.52078	0	1	-1.35005	0	0	-1.61049	0	1	0	0	0	0	0	0	0	0	0	0	0	1	1	1	2	0	0	1	0	1	0	0	0	0	0	0	0	0	1	1	0	0
FAM171A1	FAM171A1	family with sequence similarity 171 member A1	HGNC:23522	10p13	ENSG00000148468	-1.02445	0	0	-1.2133	1	1	-1.08837	0	0	-1.13308	0	0	0	0	0	0	1	0	1	0	0	0	0	0	1	0	1	0	0	0	0	0	0	0	0	0	0	0	0	0	1	0	0	0
FAM173A	ANTKMT	adenine nucleotide translocase lysine methyltransferase	HGNC:14152	16p13.3	ENSG00000103254	1.25815	1	1	-1.10473	0	0	-1.05194	0	0	-1.23786	0	1	0	0	0	0	1	0	1	0	0	0	0	0	1	1	2	0	1	0	0	1	0	0	0	0	0	0	0	0	0	0	0	0
FAM192A	PSME3IP1	proteasome activator subunit 3 interacting protein 1	HGNC:29856	16q13	ENSG00000172775	1.30387	0	1	1.09575	0	0	1.02243	0	0	1.07533	0	0	0	0	0	0	0	0	0	0	0	0	0	0	1	0	1	0	0	0	0	0	0	0	0	0	0	0	0	0	0	0	0	0
FAM196A	INSYN2A	inhibitory synaptic factor 2A	HGNC:33859	10q26.2	ENSG00000188916	2.31612	0	0	1.90125	0	0	5.15025	0	0	10.0055	1	1	0	0	0	0	1	1	1	0	0	0	0	0	1	1	1	0	1	1	0	1	0	0	0	0	0	0	0	0	0	0	0	0
FAM198B	GASK1B	golgi associated kinase 1B	HGNC:25312	4q32.1	ENSG00000164125	-1.13132	0	0	-1.42104	1	1	-1.33689	0	0	-1.09896	0	0	0	0	0	0	1	0	1	0	0	0	0	0	1	0	1	0	0	1	0	1	0	0	0	0	0	0	0	0	1	1	0	0
FAM213A	PRXL2A	peroxiredoxin like 2A	HGNC:28651	10q23.1	ENSG00000122378	-1.09464	0	0	1.08227	0	0	1.00419	0	0	-1.28613	0	1	0	0	0	0	0	0	0	0	0	0	0	0	1	1	1	0	0	0	0	0	0	0	0	0	0	0	0	0	1	0	0	0
FAM213B	PRXL2B	peroxiredoxin like 2B	HGNC:28390	1p36.32	ENSG00000157870	1.05306	0	0	-1.15272	1	1	1.04428	0	0	-1.25324	1	1	0	0	0	1	1	1	2	0	0	0	0	1	1	1	2	0	0	0	0	0	0	0	0	0	0	0	0	0	0	0	0	0
FAM214B	ATOSB	atos homolog B	HGNC:25666	9p13.3	ENSG00000005238	1.06908	0	0	1.22719	0	0	1.12036	0	0	1.24465	1	1	0	0	0	0	1	1	1	0	0	0	0	0	1	1	1	0	0	0	0	0	0	0	0	0	0	0	0	0	0	0	0	0
FAM219A	FAM219A	family with sequence similarity 219 member A	HGNC:19920	9p13.3	ENSG00000164970	-1.11428	0	0	1.12845	0	0	1.00074	0	0	-1.21527	0	1	0	0	0	0	0	0	0	0	0	0	0	0	1	1	1	0	0	0	0	0	0	0	0	0	0	0	0	0	0	0	0	0
FAM21C	WASHC2C	WASH complex subunit 2C	HGNC:23414	10q11.22		-1.34294	0	0	-1.21284	0	0	-1.03829	0	0	2.72433	1	1	0	0	0	0	1	1	1	0	0	0	0	0	1	1	1	0	0	0	0	0	0	0	0	0	0	0	0	0	0	0	0	0
FAM3B	FAM3B	FAM3 metabolism regulating signaling molecule B	HGNC:1253	21q22.3	ENSG00000183844	-1.07178	0	0	1.0002	0	0	1.04362	0	0	-1.21426	1	1	0	0	0	0	1	1	1	0	0	0	0	0	1	1	1	0	0	0	0	0	0	0	0	0	0	0	0	0	0	0	0	0
FAM3C	FAM3C	FAM3 metabolism regulating signaling molecule C	HGNC:18664	7q31.31	ENSG00000196937	1.10683	0	0	1.15462	1	1	1.17113	0	0	1.12833	0	0	0	0	0	0	1	0	1	0	0	0	0	0	1	0	1	0	0	1	0	1	0	0	0	0	0	0	0	0	0	0	0	0
FAM3D	FAM3D	FAM3 metabolism regulating signaling molecule D	HGNC:18665	3p14.2	ENSG00000198643	-1.34416	1	1	-1.26197	1	1	-1.29567	0	0	-1.50539	1	1	1	0	0	1	1	1	3	0	1	0	0	1	1	1	3	0	0	0	0	0	0	0	0	0	0	0	0	0	1	0	0	0
FAM43A	FAM43A	family with sequence similarity 43 member A	HGNC:26888	3q29	ENSG00000185112	1.13081	0	0	1.50622	1	1	-1.17716	0	0	1.00855	0	0	0	0	0	0	1	0	1	0	0	0	0	0	1	0	1	0	0	0	0	0	0	0	0	0	0	0	0	0	1	0	0	0
FAM46A	TENT5A	terminal nucleotidyltransferase 5A	HGNC:18345	6q14.1	ENSG00000112773	-1.08804	0	0	1.20248	0	1	1.18411	0	0	1.28717	1	1	0	0	0	0	1	1	1	0	0	0	0	1	1	1	2	0	0	1	0	1	1	1	0	1	0	1	2	0	1	1	0	0
FAM46C	TENT5C	terminal nucleotidyltransferase 5C	HGNC:24712	1p12	ENSG00000183508	-1.28739	1	1	1.05904	0	0	-1.21075	0	0	-1.14286	0	0	0	0	0	0	1	0	1	0	0	0	0	0	1	0	1	0	0	1	0	1	0	0	0	0	0	0	0	0	0	0	0	0
FAM50A	FAM50A	family with sequence similarity 50 member A	HGNC:18786	Xq28	ENSG00000071859	1.14987	0	1	1.16956	1	1	1.09497	0	0	-1.01648	0	0	0	0	0	0	1	0	1	0	1	0	0	0	1	0	2	0	0	0	0	0	0	0	0	0	0	0	0	0	0	0	0	0
FAM53B	FAM53B	family with sequence similarity 53 member B	HGNC:28968	10q26.13	ENSG00000189319	-1.03285	0	0	-1.15854	1	1	1.02883	0	0	-1.33549	1	1	0	0	0	1	1	1	2	0	0	0	0	1	1	1	2	0	0	0	0	0	0	0	0	0	0	0	0	0	0	0	0	0
FAM63B	MINDY2	MINDY lysine 48 deubiquitinase 2	HGNC:26954	15q21.3-q22.1		-1.40028	1	1	1.0137	0	0	-1.15637	0	0	-1.19029	0	0	0	0	0	0	1	0	1	0	0	0	0	0	1	0	1	0	0	1	0	1	0	0	0	0	0	0	0	0	0	0	0	0
FAM64A	PIMREG	PICALM interacting mitotic regulator	HGNC:25483	17p13.2		-1.18164	0	0	-2.52387	1	1	1.06502	0	0	-1.03942	0	0	0	0	0	0	1	0	1	0	0	0	0	0	1	0	1	0	0	0	0	0	0	0	0	0	0	0	0	0	0	0	0	0
FAM65A	RIPOR1	RHO family interacting cell polarization regulator 1	HGNC:25836	16q22.1		-1.01972	0	0	1.28377	1	1	1.13825	0	0	-1.04058	0	0	0	0	0	0	1	0	1	0	0	0	0	0	1	0	1	0	0	0	0	0	0	0	0	0	0	0	0	0	0	0	0	0
FAM73B	MIGA2	mitoguardin 2	HGNC:23621	9q34.11		312.619	1	1	1.77616	0	0	2.10537	0	0	-1.52319	0	0	0	0	0	0	1	0	1	0	0	0	0	0	1	0	1	0	0	0	0	0	1	0	1	0	0	0	1	0	0	0	0	0
FAM83A	FAM83A	family with sequence similarity 83 member A	HGNC:28210	8q24.13	ENSG00000147689	-1.03256	0	0	1.92483	1	1	-1.49078	0	0	-1.25599	0	0	0	0	0	0	1	0	1	0	0	0	0	0	1	0	1	0	0	1	0	1	0	0	0	0	0	0	0	0	0	0	0	0
FAM83D	FAM83D	family with sequence similarity 83 member D	HGNC:16122	20q11.23	ENSG00000101447	-1.1836	0	0	-2.24138	1	1	-1.41636	0	0	2.07679	0	0	0	0	0	0	1	0	1	0	0	0	0	0	1	0	1	0	0	0	0	0	0	0	0	0	0	0	0	0	0	0	0	0
FAM84A	LRATD1	LRAT domain containing 1	HGNC:20743	2p24.3	ENSG00000162981	1.0325	0	0	-1.21021	1	1	1.14535	0	0	1.05864	0	0	0	0	0	0	1	0	1	0	0	0	0	0	1	0	1	0	1	1	0	1	0	0	0	0	0	0	0	0	1	1	0	0
FAM86A	EEF2KMT	eukaryotic elongation factor 2 lysine methyltransferase	HGNC:32221	16p13.3		1.3648	1	1	1.21711	0	0	-1.17476	0	0	-1.06803	0	0	0	0	0	0	1	0	1	0	0	0	0	0	1	0	1	0	0	0	0	0	0	0	0	0	0	0	0	0	0	0	0	0
FAM86B1	FAM86B1	family with sequence similarity 86 member B1	HGNC:28268	8p23.1	ENSG00000186523	1.47537	1	1	1.437	0	0	1.23984	0	0	1.48566	0	0	0	0	0	0	1	0	1	0	0	0	0	0	1	0	1	0	0	0	0	0	0	0	0	0	0	0	0	0	0	0	0	0
FAM86B3P	FAM86B3P	family with sequence similarity 86 member B3, pseudogene	HGNC:44371	8p23.1	ENSG00000173295	1.36213	0	1	1.28892	0	0	1.29839	0	0	1.16794	0	0	0	0	0	0	0	0	0	0	0	0	0	0	1	0	1	0	0	0	0	0	0	0	0	0	0	0	0	0	1	0	0	0
FAM86DP	FAM86DP	family with sequence similarity 86 member D, pseudogene	HGNC:32659	3p12.3	ENSG00000244026	1.54936	1	1	1.81782	1	1	1.43146	0	0	1.50919	1	1	1	0	0	1	1	1	3	0	1	0	0	1	1	1	3	0	1	0	0	1	0	0	0	0	0	0	0	0	1	1	0	0
FAM89B	FAM89B	family with sequence similarity 89 member B	HGNC:16708	11q13.1	ENSG00000176973	1.16426	0	0	1.92121	1	1	1.16458	0	0	1.28092	1	1	0	0	0	1	1	1	2	0	0	0	0	1	1	1	2	0	0	0	0	0	0	0	0	0	0	0	0	0	0	0	0	0
FAM8A1	FAM8A1	family with sequence similarity 8 member A1	HGNC:16372	6p22.3	ENSG00000137414	-1.21671	1	1	-1.08586	0	0	-1.11517	0	0	-1.03151	0	0	0	0	0	0	1	0	1	0	0	0	0	0	1	0	1	0	0	0	0	0	0	0	0	0	0	0	0	0	0	0	0	0
FAM91A1	FAM91A1	family with sequence similarity 91 member A1	HGNC:26306	8q24.13	ENSG00000176853	1.04873	0	0	1.11065	0	0	1.11709	0	0	1.23987	1	1	0	0	0	0	1	1	1	0	0	0	0	0	1	1	1	0	0	0	0	0	0	0	0	0	0	0	0	0	0	0	0	0
FAM96B	CIAO2B	cytosolic iron-sulfur assembly component 2B	HGNC:24261	16q22.1	ENSG00000166595	1.14342	0	0	1.3052	1	1	1.10048	0	0	1.05362	0	0	0	0	0	0	1	0	1	0	0	0	0	0	1	0	1	0	0	0	0	0	0	0	0	0	0	0	0	0	0	0	0	0
FANCM	FANCM	FA complementation group M	HGNC:23168	14q21.2	ENSG00000187790	1.05116	0	0	-8.91396	1	1	-1.48351	0	0	2.0114	0	0	0	0	0	0	1	0	1	0	0	0	0	0	1	0	1	0	0	0	0	0	0	0	0	0	0	0	0	0	0	0	0	0
FARP1	FARP1	FERM, ARH/RhoGEF and pleckstrin domain protein 1	HGNC:3591	13q32.2	ENSG00000152767	-1.25426	1	1	-1.20545	1	1	-1.17317	0	0	-1.04431	0	0	1	0	0	0	1	0	2	0	1	0	0	0	1	0	2	0	0	0	0	0	0	0	0	0	0	0	0	0	0	0	0	0
FARS2	FARS2	phenylalanyl-tRNA synthetase 2, mitochondrial	HGNC:21062	6p25.1	ENSG00000145982	-1.05045	0	0	-1.47751	0	1	-1.14646	0	0	-1.02538	0	0	0	0	0	0	0	0	0	0	0	0	0	0	1	0	1	0	0	0	0	0	0	0	0	0	0	0	0	0	0	0	0	0
FAT1	FAT1	FAT atypical cadherin 1	HGNC:3595	4q35.2	ENSG00000083857	-1.17762	1	1	1.00992	0	0	-1.30496	0	0	-1.29932	1	1	0	0	0	0	1	1	2	0	0	0	0	0	1	1	2	0	0	0	0	0	0	0	0	0	0	0	0	0	1	0	0	0
FAXDC2	FAXDC2	fatty acid hydroxylase domain containing 2	HGNC:1334	5q33.2	ENSG00000170271	-1.57555	0	0	1.14371	0	0	1.17549	0	0	-1.52023	0	1	0	0	0	0	0	0	0	0	0	0	0	0	1	1	1	0	0	0	0	0	0	0	0	0	0	0	0	0	0	0	0	0
FBLIM1	FBLIM1	filamin binding LIM protein 1	HGNC:24686	1p36.21	ENSG00000162458	1.23448	0	0	1.40933	1	1	-1.01745	0	0	1.75836	1	1	0	0	0	1	1	1	2	0	0	0	0	1	1	1	2	0	1	0	0	1	1	1	0	1	0	1	2	0	1	1	0	0
FBP1	FBP1	fructose-bisphosphatase 1	HGNC:3606	9q22.32	ENSG00000165140	1.21158	1	1	1.11912	0	0	-1.06662	0	0	1.13588	0	0	0	0	0	0	1	0	1	0	0	0	0	0	1	0	1	0	0	0	0	0	0	0	0	0	0	0	0	0	0	0	0	0
FBXL19-AS1	FBXL19-AS1	FBXL19 antisense RNA 1	HGNC:27557	16p11.2	ENSG00000260852	-1.12313	0	0	-1.10942	0	0	1.136	0	0	1.39896	1	1	0	0	0	0	1	1	1	0	0	0	0	0	1	1	1	0	0	0	0	0	0	0	0	0	0	0	0	0	0	0	0	0
FBXO2	FBXO2	F-box protein 2	HGNC:13581	1p36.22	ENSG00000116661	-1.03234	0	0	1.27455	1	1	-1.09066	0	0	-1.00326	0	0	0	0	0	0	1	0	1	0	0	0	0	0	1	0	1	0	0	0	0	0	0	0	0	0	0	0	0	0	1	0	0	0
FBXO28	FBXO28	F-box protein 28	HGNC:29046	1q42.11	ENSG00000143756	1.05026	0	0	1.22234	1	1	1.1193	0	0	1.1203	0	0	0	0	0	0	1	0	1	0	0	0	0	0	1	0	1	0	0	0	0	0	0	0	0	0	0	0	0	0	0	0	0	0
FBXO34	FBXO34	F-box protein 34	HGNC:20201	14q22.3	ENSG00000178974	-1.14015	0	1	1.03264	0	0	1.091	0	0	1.03558	0	0	0	0	0	0	0	0	0	0	0	0	0	0	1	0	1	0	0	0	0	0	0	0	0	0	0	0	0	0	0	0	0	0
FBXO41	FBXO41	F-box protein 41	HGNC:29409	2p13.2	ENSG00000163013	1.24284	1	1	-1.06375	0	0	1.21902	0	0	1.1153	0	0	0	0	0	0	1	0	1	0	0	0	0	0	1	0	1	0	0	0	0	0	0	0	0	0	0	0	0	0	1	0	0	0
FBXO6	FBXO6	F-box protein 6	HGNC:13585	1p36.22	ENSG00000116663	-1.16037	0	0	-1.1492	0	0	-1.108	0	0	-1.54873	1	1	0	0	0	0	1	1	1	0	0	0	0	0	1	1	1	0	0	0	0	0	0	0	0	0	0	0	0	0	1	0	0	0
FCGBP	FCGBP	Fc gamma binding protein	HGNC:13572	19q13.2		-1.26853	0	0	-1.79526	1	1	1.25288	0	0	-2.14162	1	1	0	0	0	1	1	1	2	0	0	0	0	1	1	1	2	0	0	0	0	0	0	0	0	0	0	0	0	0	0	0	0	0
FCGRT	FCGRT	Fc gamma receptor and transporter	HGNC:3621	19q13.33	ENSG00000104870	1.20511	1	1	1.27752	1	1	1.19106	0	0	1.12789	0	0	1	0	0	0	1	0	2	0	1	0	0	0	1	0	2	0	0	0	0	0	0	0	0	0	0	0	0	0	1	0	0	0
FCHO1	FCHO1	FCH and mu domain containing endocytic adaptor 1	HGNC:29002	19p13.11	ENSG00000130475	1.10389	0	0	3.0583	1	1	1.04253	0	0	1.63143	1	1	0	0	0	1	1	1	2	0	0	0	0	1	1	1	2	0	0	0	0	0	0	0	0	0	0	0	0	0	0	0	0	0
FCHSD2	FCHSD2	FCH and double SH3 domains 2	HGNC:29114	11q13.4	ENSG00000137478	-1.29775	1	1	-1.05172	0	0	-1.05255	0	0	-1.25053	0	0	0	0	0	0	1	0	1	0	0	0	0	0	1	0	1	0	0	0	0	0	1	0	1	0	0	0	1	0	0	0	0	0
FDFT1	FDFT1	farnesyl-diphosphate farnesyltransferase 1	HGNC:3629	8p23.1	ENSG00000079459	-1.06853	0	0	1.2203	1	1	-1.09735	0	0	1.09467	0	0	0	0	0	0	1	0	1	0	0	0	0	0	1	0	1	0	0	0	0	0	0	0	0	0	0	0	0	0	1	0	0	0
FDPS	FDPS	farnesyl diphosphate synthase	HGNC:3631	1q22	ENSG00000160752	1.01751	0	0	1.27921	1	1	-1.1031	0	0	1.09541	0	0	0	0	0	0	1	0	1	0	0	0	0	0	1	0	1	0	0	0	0	0	0	0	0	0	0	0	0	0	1	0	0	0
FDX1	FDX1	ferredoxin 1	HGNC:3638	11q22.3	ENSG00000137714	-1.01264	0	0	-1.18294	1	1	-1.02844	0	0	1.13869	0	0	0	0	0	0	1	0	1	0	0	0	0	0	1	0	1	0	0	0	0	0	0	0	0	0	0	0	0	0	0	0	0	0
FDXR	FDXR	ferredoxin reductase	HGNC:3642	17q25.1	ENSG00000161513	-1.15933	0	0	-1.24561	0	1	-1.02346	0	0	-1.06721	0	0	0	0	0	0	0	0	0	0	0	0	0	0	1	0	1	0	0	0	0	0	0	0	0	0	0	0	0	0	1	0	0	0
FEM1B	FEM1B	fem-1 homolog B	HGNC:3649	15q23	ENSG00000169018	1.03085	0	0	1.42616	1	1	1.0262	0	0	1.08139	0	0	0	0	0	0	1	0	1	0	0	0	0	0	1	0	1	0	0	1	0	1	0	0	0	0	0	0	0	0	0	0	0	0
FEM1C	FEM1C	fem-1 homolog C	HGNC:16933	5q22.3	ENSG00000145780	-1.14628	0	0	1.24329	1	1	1.1274	0	0	1.07151	0	0	0	0	0	0	1	0	1	0	0	0	0	0	1	0	1	0	0	1	0	1	0	0	0	0	0	0	0	0	0	0	0	0
FER1L4	FER1L4	fer-1 like family member 4 (pseudogene)	HGNC:15801	20q11.22	ENSG00000088340	-1.37429	1	1	-1.35711	0	0	-1.00388	0	0	-1.07236	0	0	0	0	0	0	1	0	1	0	0	0	0	0	1	0	1	0	0	0	0	0	0	0	0	0	0	0	0	0	0	0	0	0
FER1L6	FER1L6	fer-1 like family member 6	HGNC:28065	8q24.13	ENSG00000214814	1.30906	0	0	1.50176	1	1	4.68326	1	1	3.40873	1	1	0	1	0	1	1	1	3	0	0	1	0	1	1	1	3	0	0	0	1	1	0	0	0	0	0	0	0	0	1	1	1	1
FERMT1	FERMT1	FERM domain containing kindlin 1	HGNC:15889	20p12.3	ENSG00000101311	-1.18327	1	1	1.22977	0	0	-1.25251	0	0	-1.44024	1	1	0	0	0	0	1	1	2	0	0	0	0	0	1	1	2	0	0	0	0	0	0	0	0	0	0	0	0	0	1	0	0	0
FFAR4	FFAR4	free fatty acid receptor 4	HGNC:19061	10q23.33	ENSG00000186188	-1.24423	0	0	-2.0214	1	1	-1.2555	0	0	-1.43474	1	1	0	0	0	1	1	1	2	0	0	0	0	1	1	1	2	0	0	0	0	0	0	0	0	0	0	0	0	0	1	0	0	0
FGD2	FGD2	FYVE, RhoGEF and PH domain containing 2	HGNC:3664	6p21.2	ENSG00000146192	-1.34495	0	0	-1.54608	0	1	1.26201	0	0	1.41776	0	0	0	0	0	0	0	0	0	0	0	0	0	0	1	0	1	0	0	0	0	0	0	0	0	0	0	0	0	0	0	0	0	0
FGD4	FGD4	FYVE, RhoGEF and PH domain containing 4	HGNC:19125	12p11.21	ENSG00000139132	-68.0427	0	0	3.65905	0	0	-277.874	0	1	9.99299	0	0	0	0	0	0	0	0	0	0	0	0	0	0	1	1	1	0	0	1	0	1	0	0	0	0	0	0	0	0	0	0	0	0
FGD6	FGD6	FYVE, RhoGEF and PH domain containing 6	HGNC:21740	12q22	ENSG00000180263	-1.19544	0	1	1.08527	0	0	-1.12294	0	0	-1.15254	0	0	0	0	0	0	0	0	0	0	0	0	0	0	1	0	1	0	0	1	0	1	1	1	1	0	0	0	1	0	0	0	0	0
FGF19	FGF19	fibroblast growth factor 19	HGNC:3675	11q13.3	ENSG00000162344	1.09391	0	0	1.07027	0	0	1.57266	0	1	3.35199	1	1	0	0	0	0	1	1	1	0	0	1	0	0	1	1	2	0	0	0	0	0	0	0	0	0	0	0	0	0	0	0	0	0
FGF2	FGF2	fibroblast growth factor 2	HGNC:3676	4q28.1	ENSG00000138685	91.6502	0	0	2.21493	0	0	-5.0114	0	0	775.501	1	1	0	0	0	0	1	1	1	0	0	0	0	0	1	1	1	0	0	0	0	0	0	0	0	0	0	0	0	0	1	0	0	0
FGFBP1	FGFBP1	fibroblast growth factor binding protein 1	HGNC:19695	4p15.32	ENSG00000137440	-1.00497	0	0	1.26141	1	1	-1.78219	0	0	-1.04941	0	0	0	0	0	0	1	0	1	0	0	0	0	0	1	0	1	0	0	0	0	0	1	0	0	1	0	0	1	0	1	0	0	0
FGFRL1	FGFRL1	fibroblast growth factor receptor like 1	HGNC:3693	4p16.3	ENSG00000127418	-1.02622	0	0	1.22735	1	1	-1.08036	0	0	1.04782	0	0	0	0	0	0	1	0	1	0	0	0	0	0	1	0	1	0	0	0	0	0	0	0	0	0	0	0	0	0	1	0	0	0
FGL2	FGL2	fibrinogen like 2	HGNC:3696	7q11.23	ENSG00000127951	1.35583	0	0	2.13679	1	1	1.36431	0	0	1.79178	1	1	0	0	0	1	1	1	2	0	0	0	0	1	1	1	2	0	0	0	0	0	1	0	0	1	0	1	2	0	1	0	0	0
FHL2	FHL2	four and a half LIM domains 2	HGNC:3703	2q12.2	ENSG00000115641	1.00534	0	0	1.37771	1	1	1.1364	0	0	1.12866	0	0	0	0	0	0	1	0	1	0	0	0	0	0	1	0	1	0	0	0	0	0	1	0	0	1	0	0	1	0	0	0	0	0
FILIP1L	FILIP1L	filamin A interacting protein 1 like	HGNC:24589	3q12.1	ENSG00000168386	-1.07534	0	0	-1.32886	1	1	-1.17003	0	0	-1.11995	0	0	0	0	0	0	1	0	1	0	0	0	0	0	1	0	1	0	0	1	0	1	0	0	0	0	0	0	0	0	1	1	0	0
FIS1	FIS1	fission, mitochondrial 1	HGNC:21689	7q22.1	ENSG00000214253	1.14332	0	1	1.02579	0	0	1.0664	0	0	-1.05627	0	0	0	0	0	0	0	0	0	0	0	0	0	0	1	0	1	0	0	0	0	0	0	0	0	0	0	0	0	0	0	0	0	0
FKBP1B	FKBP1B	FKBP prolyl isomerase 1B	HGNC:3712	2p23.3	ENSG00000119782	1.06238	0	0	1.2716	1	1	1.03787	0	0	1.39139	0	0	0	0	0	0	1	0	1	0	0	0	0	0	1	0	1	0	0	0	0	0	0	0	0	0	0	0	0	0	0	0	0	0
FKBP8	FKBP8	FKBP prolyl isomerase 8	HGNC:3724	19p13.11	ENSG00000105701	1.15875	0	0	1.11436	0	0	1.20658	0	1	1.0674	0	0	0	0	0	0	0	0	0	0	0	0	0	0	1	1	1	0	0	0	0	0	0	0	0	0	0	0	0	0	0	0	0	0
FKBP9P1	FKBP9P1	FKBP prolyl isomerase 9 pseudogene 1	HGNC:23568	7p11.2	ENSG00000176826	-1.41139	0	1	-1.42642	1	1	-1.10286	0	0	1.05653	0	0	0	0	0	0	1	0	1	0	1	0	0	0	1	0	2	0	0	0	0	0	0	0	0	0	0	0	0	0	0	0	0	0
FKTN	FKTN	fukutin	HGNC:3622	9q31.2	ENSG00000106692	-1.15712	0	0	-1.63263	0	0	-1.64566	1	1	-1.03618	0	0	0	0	0	0	1	1	1	0	0	0	0	0	1	1	1	0	0	0	0	0	0	0	0	0	0	0	0	0	0	0	0	0
FLJ23867						-1.14256	0	0	-1.09851	0	1	-1.13609	0	0	-1.12873	0	0	0	0	0	0	0	0	0	0	0	0	0	0	1	0	1	0	0	0	0	0	0	0	0	0	0	0	0	0	0	0	0	0
FLJ31306	PSMA3-AS1	PSMA3 antisense RNA 1	HGNC:26445	14q23.1		-1.06278	0	0	-1.09233	0	0	-1.05478	0	0	1.17921	0	1	0	0	0	0	0	0	0	0	0	0	0	0	1	1	1	0	1	0	0	1	0	0	0	0	0	0	0	0	0	0	0	0
FLJ44511						1.87164	0	0	3.92638	1	1	2.07986	0	1	3.54706	1	1	0	0	0	1	1	1	2	0	0	1	0	1	1	1	3	0	0	0	0	0	0	0	0	0	0	0	0	0	0	0	0	0
FLNA	FLNA	filamin A	HGNC:3754	Xq28	ENSG00000196924	1.12663	1	1	1.40389	1	1	-1.19214	0	0	1.16129	0	0	1	0	0	0	1	0	2	0	1	0	0	0	1	0	2	0	0	0	0	0	0	0	0	0	0	0	0	0	0	0	0	0
FLNB	FLNB	filamin B	HGNC:3755	3p14.3	ENSG00000136068	-1.15113	1	1	1.04543	0	0	-1.20197	0	0	-1.15135	0	0	0	0	0	0	1	0	1	0	0	0	0	0	1	0	1	0	0	0	0	0	0	0	0	0	0	0	0	0	1	0	0	0
FLRT3	FLRT3	fibronectin leucine rich transmembrane protein 3	HGNC:3762	20p12.1	ENSG00000125848	1.39642	1	1	1.08284	0	0	1.04081	0	0	1.42571	1	1	0	0	0	0	1	1	2	0	0	0	0	0	1	1	2	0	0	1	0	1	0	0	0	0	0	0	0	0	1	1	0	0
FLVCR2	FLVCR2	FLVCR heme transporter 2	HGNC:20105	14q24.3	ENSG00000119686	-1.17313	0	0	-1.4466	1	1	-1.53152	0	0	-1.34492	0	0	0	0	0	0	1	0	1	0	0	0	0	0	1	0	1	0	0	0	0	0	0	0	0	0	0	0	0	0	0	0	0	0
FMN1	FMN1	formin 1	HGNC:3768	15q13.3	ENSG00000248905	-1.35947	1	1	-1.07162	0	0	-1.38227	1	1	-1.13759	0	0	0	0	1	0	1	1	2	0	0	0	1	0	1	1	2	0	0	1	0	1	0	0	0	0	0	0	0	0	1	1	1	1
FMNL2	FMNL2	formin like 2	HGNC:18267	2q23.3	ENSG00000157827	1.02954	0	0	1.44163	1	1	1.07337	0	0	1.4586	1	1	0	0	0	1	1	1	2	0	0	0	0	1	1	1	2	0	0	1	0	1	0	0	0	0	0	0	0	0	0	0	0	0
FMO4	FMO4	flavin containing dimethylaniline monoxygenase 4	HGNC:3772	1q24.3	ENSG00000076258	1.18005	0	0	1.30709	0	0	1.40065	0	0	1.74223	1	1	0	0	0	0	1	1	1	0	0	0	0	0	1	1	1	0	0	0	0	0	1	0	0	0	0	1	1	0	1	0	0	0
FMO5	FMO5	flavin containing dimethylaniline monoxygenase 5	HGNC:3773	1q21.1	ENSG00000131781	-1.49229	1	1	-1.35263	1	1	-1.13325	0	0	-1.22893	0	0	1	0	0	0	1	0	2	0	1	0	0	0	1	0	2	0	0	0	0	0	0	0	0	0	0	0	0	0	0	0	0	0
FMOD	FMOD	fibromodulin	HGNC:3774	1q32.1	ENSG00000122176	-1.16086	0	0	1.02943	0	0	-1.5293	1	1	1.07858	0	0	0	0	0	0	1	1	1	0	0	0	0	0	1	1	1	0	0	1	0	1	0	0	0	0	0	0	0	0	1	1	1	1
FN3K	FN3K	fructosamine 3 kinase	HGNC:24822	17q25.3	ENSG00000167363	-1.00689	0	0	-1.41087	1	1	1.07295	0	0	-1.20126	0	0	0	0	0	0	1	0	1	0	0	0	0	0	1	0	1	0	0	0	0	0	0	0	0	0	0	0	0	0	0	0	0	0
FNDC3A	FNDC3A	fibronectin type III domain containing 3A	HGNC:20296	13q14.2	ENSG00000102531	-1.07788	0	0	1.1607	0	1	-1.00954	0	0	1.06183	0	0	0	0	0	0	0	0	0	0	0	0	0	0	1	0	1	0	0	1	0	1	0	0	0	0	0	0	0	0	1	1	0	0
FNDC3B	FNDC3B	fibronectin type III domain containing 3B	HGNC:24670	3q26.31	ENSG00000075420	-1.13025	0	0	1.3314	1	1	1.05064	0	0	1.04816	0	0	0	0	0	0	1	0	1	0	0	0	0	0	1	0	1	0	0	1	0	1	0	0	0	0	0	0	0	0	0	0	0	0
FNDC4	FNDC4	fibronectin type III domain containing 4	HGNC:20239	2p23.3	ENSG00000115226	1.53945	1	1	1.20531	0	1	1.08415	0	0	1.21401	0	0	0	0	0	0	1	0	1	0	1	0	0	0	1	0	2	0	0	0	0	0	0	0	0	0	0	0	0	0	1	0	0	0
FOCAD	FOCAD	focadhesin	HGNC:23377	9p21.3	ENSG00000188352	1.41259	1	1	1.69579	1	1	1.24344	1	1	1.93892	1	1	1	1	1	1	1	1	4	1	1	1	1	1	1	1	4	1	1	0	1	1	0	0	0	0	0	0	0	0	1	1	1	1
FOS	FOS	Fos proto-oncogene, AP-1 transcription factor subunit	HGNC:3796	14q24.3	ENSG00000170345	1.30405	1	1	2.04716	1	1	1.28457	1	1	1.623	1	1	1	1	1	1	1	1	4	1	1	1	1	1	1	1	4	1	1	1	0	1	0	0	0	0	0	0	0	0	1	1	1	1
FOXA2	FOXA2	forkhead box A2	HGNC:5022	20p11.21	ENSG00000125798	-1.17627	0	0	1.23493	0	1	-1.09614	0	0	-1.07675	0	0	0	0	0	0	0	0	0	0	0	0	0	0	1	0	1	0	0	0	0	0	0	0	0	0	0	0	0	0	1	0	0	0
FOXA3	FOXA3	forkhead box A3	HGNC:5023	19q13.32	ENSG00000170608	-1.27285	1	1	-1.07446	0	0	-1.22454	0	0	-1.28124	1	1	0	0	0	0	1	1	2	0	0	0	0	0	1	1	2	0	0	0	0	0	0	0	0	0	0	0	0	0	1	0	0	0
FOXC1	FOXC1	forkhead box C1	HGNC:3800	6p25.3	ENSG00000054598	-1.30987	1	1	1.17633	0	0	-1.07543	0	0	-1.03242	0	0	0	0	0	0	1	0	1	0	0	0	0	0	1	0	1	0	0	1	0	1	0	0	0	0	0	0	0	0	0	0	0	0
FOXC2	FOXC2	forkhead box C2	HGNC:3801	16q24.1	ENSG00000176692	1.71691	0	0	2.61997	1	1	-1.05489	0	0	-1.63136	0	0	0	0	0	0	1	0	1	0	0	0	0	0	1	0	1	0	0	0	0	0	0	0	0	0	0	0	0	0	0	0	0	0
FOXD2	FOXD2	forkhead box D2	HGNC:3803	1p33	ENSG00000186564	-1.03457	0	0	1.36912	1	1	1.13599	0	0	-1.02209	0	0	0	0	0	0	1	0	1	0	0	0	0	0	1	0	1	0	0	0	0	0	0	0	0	0	0	0	0	0	0	0	0	0
FOXK1	FOXK1	forkhead box K1	HGNC:23480	7p22.1	ENSG00000164916	1.11441	0	0	1.29104	1	1	1.16361	0	0	1.16892	0	0	0	0	0	0	1	0	1	0	0	0	0	0	1	0	1	0	1	1	0	1	0	0	0	0	0	0	0	0	1	1	0	0
FOXL1	FOXL1	forkhead box L1	HGNC:3817	16q24.1	ENSG00000176678	1.19407	0	0	2.50765	1	1	-1.24741	0	0	1.53979	0	0	0	0	0	0	1	0	1	0	0	0	0	0	1	0	1	0	0	1	0	1	0	0	0	0	0	0	0	0	0	0	0	0
FOXM1	FOXM1	forkhead box M1	HGNC:3818	12p13.33	ENSG00000111206	-1.25138	1	1	-1.36293	0	0	-1.18427	0	0	1.10478	0	0	0	0	0	0	1	0	1	0	0	0	0	0	1	0	1	0	0	0	0	0	0	0	0	0	0	0	0	0	0	0	0	0
FOXO1	FOXO1	forkhead box O1	HGNC:3819	13q14.11	ENSG00000150907	1.07058	0	0	1.27672	0	1	1.39932	0	0	1.33644	0	1	0	0	0	0	0	0	0	0	0	0	0	1	1	1	2	0	1	1	0	1	0	0	0	0	0	0	0	0	0	0	0	0
FOXO3	FOXO3	forkhead box O3	HGNC:3821	6q21	ENSG00000118689	-1.08849	0	0	1.35734	1	1	1.0271	0	0	-1.26255	0	0	0	0	0	0	1	0	1	0	0	0	0	0	1	0	1	0	0	0	0	0	0	0	0	0	0	0	0	0	0	0	0	0
FOXO4	FOXO4	forkhead box O4	HGNC:7139	Xq13.1	ENSG00000184481	-1.14505	0	0	-1.04251	0	0	1.06716	0	0	-1.34928	1	1	0	0	0	0	1	1	1	0	0	0	0	0	1	1	1	0	0	0	0	0	0	0	0	0	0	0	0	0	1	0	0	0
FOXO6	FOXO6	forkhead box O6	HGNC:24814	1p34.2	ENSG00000204060	1.11814	0	0	-1.10305	0	0	1.3655	0	0	2.30905	1	1	0	0	0	0	1	1	1	0	0	0	0	0	1	1	1	0	0	1	0	1	1	1	0	0	0	1	1	0	1	1	0	0
FOXP1	FOXP1	forkhead box P1	HGNC:3823	3p13	ENSG00000114861	1.13331	0	0	1.38481	1	1	-1.18488	0	0	1.00925	0	0	0	0	0	0	1	0	1	0	0	0	0	0	1	0	1	0	0	0	0	0	1	0	0	1	0	0	1	0	0	0	0	0
FOXQ1	FOXQ1	forkhead box Q1	HGNC:20951	6p25.3	ENSG00000164379	-1.11673	0	0	-1.49898	1	1	-1.27461	0	1	-1.31632	1	1	0	0	0	1	1	1	2	0	0	1	0	1	1	1	3	0	0	1	0	1	0	0	0	0	0	0	0	0	1	1	1	1
FPGS	FPGS	folylpolyglutamate synthase	HGNC:3824	9q34.11	ENSG00000136877	1.12061	0	1	1.12944	0	1	-1.01576	0	0	-1.00922	0	0	0	0	0	0	0	0	0	0	1	0	0	0	1	0	2	0	0	0	0	0	0	0	0	0	0	0	0	0	0	0	0	0
FREM1	FREM1	FRAS1 related extracellular matrix 1	HGNC:23399	9p22.3	ENSG00000164946	-1.48964	0	0	-1.01493	0	0	1.09723	0	0	2.48129	1	1	0	0	0	0	1	1	1	0	0	0	0	0	1	1	1	0	0	1	0	1	0	0	0	0	0	0	0	0	1	1	0	0
FREM2	FREM2	FRAS1 related extracellular matrix 2	HGNC:25396	13q13.3	ENSG00000150893	-1.32935	0	0	-1.88365	1	1	1.21168	0	0	1.74234	0	0	0	0	0	0	1	0	1	0	0	0	0	0	1	0	1	0	0	1	0	1	0	0	0	0	0	0	0	0	1	1	0	0
FRMD1	FRMD1	FERM domain containing 1	HGNC:21240	6q27	ENSG00000153303	-1.01229	0	0	-1.05785	0	0	1.67762	0	0	-2.21883	1	1	0	0	0	0	1	1	1	0	0	0	0	0	1	1	1	0	0	0	0	0	0	0	0	0	0	0	0	0	0	0	0	0
FRMD4B	FRMD4B	FERM domain containing 4B	HGNC:24886	3p14.1	ENSG00000114541	-1.25869	1	1	1.08442	0	0	-1.27848	0	0	-1.0991	0	0	0	0	0	0	1	0	1	0	0	0	0	0	1	0	1	0	0	0	0	0	0	0	0	0	0	0	0	0	1	0	0	0
FRMD8	FRMD8	FERM domain containing 8	HGNC:25462	11q13.1	ENSG00000126391	1.0192	0	0	1.28522	1	1	-1.07065	0	0	1.01443	0	0	0	0	0	0	1	0	1	0	0	0	0	0	1	0	1	0	0	1	0	1	0	0	0	0	0	0	0	0	0	0	0	0
FRY	FRY	FRY microtubule binding protein	HGNC:20367	13q13.1	ENSG00000073910	-2.2752	1	1	-1.58818	1	1	-1.04863	0	0	1.20397	0	0	1	0	0	0	1	0	2	0	1	0	0	0	1	0	2	0	0	0	0	0	0	0	0	0	0	0	0	0	0	0	0	0
FSCN1	FSCN1	fascin actin-bundling protein 1	HGNC:11148	7p22.1	ENSG00000075618	-1.07938	0	0	1.21752	1	1	1.02074	0	0	1.10366	0	0	0	0	0	0	1	0	1	0	0	0	0	0	1	0	1	0	0	1	0	1	0	0	0	0	0	0	0	0	1	1	0	0
FTH1	FTH1	ferritin heavy chain 1	HGNC:3976	11q12.3	ENSG00000167996	1.75496	1	1	2.41581	1	1	1.62958	0	1	1.90836	1	1	1	0	0	1	1	1	3	0	1	1	1	1	1	1	4	1	0	0	0	0	0	0	0	0	0	0	0	0	1	0	1	0
FUBP1	FUBP1	far upstream element binding protein 1	HGNC:4004	1p31.1	ENSG00000162613	-1.02922	0	0	1.1975	0	1	1.11986	0	0	1.00563	0	0	0	0	0	0	0	0	0	0	0	0	0	0	1	0	1	0	0	0	0	0	0	0	0	0	0	0	0	0	0	0	0	0
FUK	FCSK	fucose kinase	HGNC:29500	16q22.1	ENSG00000157353	-1.06725	0	0	-1.28525	1	1	-1.04561	0	0	-1.15545	0	0	0	0	0	0	1	0	1	0	0	0	0	0	1	0	1	0	0	0	0	0	1	0	0	1	0	0	1	0	0	0	0	0
FUOM	FUOM	fucose mutarotase	HGNC:24733	10q26.3	ENSG00000148803	1.22062	0	0	1.21735	1	1	1.49469	0	0	-1.14084	0	0	0	0	0	0	1	0	1	0	0	0	0	0	1	0	1	0	0	0	0	0	0	0	0	0	0	0	0	0	0	0	0	0
FURIN	FURIN	furin, paired basic amino acid cleaving enzyme	HGNC:8568	15q26.1	ENSG00000140564	1.00049	0	0	1.25003	1	1	-1.16149	0	0	-1.13089	0	0	0	0	0	0	1	0	1	0	0	0	0	0	1	0	1	0	0	1	0	1	0	0	0	0	0	0	0	0	0	0	0	0
FUT2	FUT2	fucosyltransferase 2	HGNC:4013	19q13.33	ENSG00000176920	1.00084	0	0	-1.10979	0	1	-1.18637	0	0	-1.25421	1	1	0	0	0	0	1	1	1	0	0	0	0	1	1	1	2	0	0	0	0	0	0	0	0	0	0	0	0	0	1	0	0	0
FUT4	FUT4	fucosyltransferase 4	HGNC:4015	11q21	ENSG00000196371	-1.02575	0	0	-1.14538	0	1	-1.37027	0	0	-1.15104	0	0	0	0	0	0	0	0	0	0	0	0	0	0	1	0	1	0	0	0	0	0	0	0	0	0	0	0	0	0	1	0	0	0
FXR1	FXR1	FMR1 autosomal homolog 1	HGNC:4023	3q26.33	ENSG00000114416	-1.00915	0	0	1.14414	0	1	1.06668	0	0	1.0398	0	0	0	0	0	0	0	0	0	0	0	0	0	0	1	0	1	0	0	0	0	0	0	0	0	0	0	0	0	0	0	0	0	0
FYN	FYN	FYN proto-oncogene, Src family tyrosine kinase	HGNC:4037	6q21	ENSG00000010810	1.72331	1	1	1.82329	1	1	1.12348	0	0	1.2513	0	0	1	0	0	0	1	0	2	0	1	0	0	0	1	0	2	0	0	0	0	0	0	0	0	0	0	0	0	0	1	0	0	0
FZD1	FZD1	frizzled class receptor 1	HGNC:4038	7q21.13	ENSG00000157240	-1.07185	0	0	1.05343	0	0	1.0259	0	0	1.32679	0	1	0	0	0	0	0	0	0	0	0	0	0	0	1	1	1	0	0	0	0	0	0	0	0	0	0	0	0	0	0	0	0	0
FZD5	FZD5	frizzled class receptor 5	HGNC:4043	2q33.3	ENSG00000163251	-1.18304	1	1	-1.22403	1	1	-1.06052	0	0	-1.27618	1	1	1	0	0	1	1	1	3	0	1	0	0	1	1	1	3	0	0	0	0	0	0	0	0	0	0	0	0	0	1	0	0	0
FZD7	FZD7	frizzled class receptor 7	HGNC:4045	2q33.1	ENSG00000155760	-1.22606	1	1	-1.15256	0	0	-1.38048	1	1	-1.28075	0	0	0	0	1	0	1	1	2	0	0	0	1	0	1	1	2	0	0	0	0	0	0	0	0	0	0	0	0	0	1	0	1	0
G0S2	G0S2	G0/G1 switch 2	HGNC:30229	1q32.2	ENSG00000123689	1.73254	1	1	2.74712	1	1	1.56677	1	1	1.48486	0	0	1	0	1	0	1	1	3	0	1	0	1	0	1	1	3	0	0	0	0	0	0	0	0	0	0	0	0	0	0	0	0	0
G3BP2	G3BP2	G3BP stress granule assembly factor 2	HGNC:30291	4q21.1	ENSG00000138757	1.0142	0	0	1.38305	1	1	1.08034	0	0	1.21113	1	1	0	0	0	1	1	1	2	0	0	0	0	1	1	1	2	0	0	0	0	0	1	0	0	1	0	1	2	0	0	0	0	0
G6PC3	G6PC3	glucose-6-phosphatase catalytic subunit 3	HGNC:24861	17q21.31	ENSG00000141349	1.15735	0	1	-1.1101	0	0	-1.06116	0	0	-1.007	0	0	0	0	0	0	0	0	0	0	0	0	0	0	1	0	1	0	0	0	0	0	0	0	0	0	0	0	0	0	0	0	0	0
G6PD	G6PD	glucose-6-phosphate dehydrogenase	HGNC:4057	Xq28	ENSG00000160211	1.46143	1	1	1.75615	0	1	1.1428	0	0	1.05743	0	0	0	0	0	0	1	0	1	0	1	0	0	0	1	0	2	0	0	0	0	0	0	0	0	0	0	0	0	0	1	0	0	0
GABARAP	GABARAP	GABA type A receptor-associated protein	HGNC:4067	17p13.1	ENSG00000170296	1.08635	0	0	1.17897	1	1	1.18574	0	0	1.12471	0	0	0	0	0	0	1	0	1	0	0	0	0	0	1	0	1	0	0	0	0	0	0	0	0	0	0	0	0	0	0	0	0	0
GABARAPL1	GABARAPL1	GABA type A receptor associated protein like 1	HGNC:4068	12p13.2	ENSG00000139112	-1.00682	0	0	1.04042	0	0	1.10836	0	0	-1.20795	0	1	0	0	0	0	0	0	0	0	0	0	0	0	1	1	1	0	0	0	0	0	1	0	0	0	0	1	1	0	0	0	0	0
GADD45A	GADD45A	growth arrest and DNA damage inducible alpha	HGNC:4095	1p31.3	ENSG00000116717	1.35869	1	1	1.62321	1	1	1.59695	0	0	2.09584	1	1	1	0	0	1	1	1	3	0	1	0	0	1	1	1	3	0	1	1	0	1	0	0	0	0	0	0	0	0	1	1	0	0
GALC	GALC	galactosylceramidase	HGNC:4115	14q31.3	ENSG00000054983	-1.02191	0	0	1.1835	1	1	-1.2322	0	0	-1.06551	0	0	0	0	0	0	1	0	1	0	0	0	0	0	1	0	1	0	0	0	0	0	0	0	0	0	0	0	0	0	0	0	0	0
GALE	GALE	UDP-galactose-4-epimerase	HGNC:4116	1p36.11	ENSG00000117308	-1.07437	0	0	-1.05575	0	0	1.03183	0	0	-1.1723	1	1	0	0	0	0	1	1	1	0	0	0	0	0	1	1	1	0	0	0	0	0	0	0	0	0	0	0	0	0	1	0	0	0
GALM	GALM	galactose mutarotase	HGNC:24063	2p22.1	ENSG00000143891	-1.13099	0	0	-1.22468	1	1	-1.02518	0	0	-1.19077	0	0	0	0	0	0	1	0	1	0	0	0	0	0	1	0	1	0	0	0	0	0	0	0	0	0	0	0	0	0	0	0	0	0
GALNT1	GALNT1	polypeptide N-acetylgalactosaminyltransferase 1	HGNC:4123	18q12.2	ENSG00000141429	-1.0288	0	0	1.15534	1	1	-1.20533	0	0	1.02955	0	0	0	0	0	0	1	0	1	0	0	0	0	0	1	0	1	0	0	0	0	0	0	0	0	0	0	0	0	0	1	0	0	0
GALNT10	GALNT10	polypeptide N-acetylgalactosaminyltransferase 10	HGNC:19873	5q33.2	ENSG00000164574	-1.07664	0	0	-1.07487	0	0	-1.29768	0	0	-1.31329	1	1	0	0	0	0	1	1	1	0	0	0	0	0	1	1	1	0	0	1	0	1	1	1	0	0	0	1	1	0	0	0	0	0
GALNT11	GALNT11	polypeptide N-acetylgalactosaminyltransferase 11	HGNC:19875	7q36.1	ENSG00000178234	-1.04697	0	0	-1.06278	0	0	-1.14305	0	0	-1.23054	1	1	0	0	0	0	1	1	1	0	0	0	0	0	1	1	1	0	0	0	0	0	1	0	0	0	0	1	1	0	0	0	0	0
GALNT12	GALNT12	polypeptide N-acetylgalactosaminyltransferase 12	HGNC:19877	9q22.33	ENSG00000119514	-1.16416	0	1	-1.38043	1	1	-1.12634	0	0	-1.81209	1	1	0	0	0	1	1	1	2	0	1	0	0	1	1	1	3	0	0	0	0	0	0	0	0	0	0	0	0	0	1	0	0	0
GALNT2	GALNT2	polypeptide N-acetylgalactosaminyltransferase 2	HGNC:4124	1q42.13	ENSG00000143641	-1.03071	0	0	-1.01005	0	0	-1.12868	0	0	-1.14184	0	1	0	0	0	0	0	0	0	0	0	0	0	0	1	1	1	0	0	0	0	0	0	0	0	0	0	0	0	0	0	0	0	0
GALNT3	GALNT3	polypeptide N-acetylgalactosaminyltransferase 3	HGNC:4125	2q24.3	ENSG00000115339	-1.12677	0	0	1.13298	1	1	-1.1358	0	0	-1.07019	0	0	0	0	0	0	1	0	1	0	0	0	0	0	1	0	1	0	0	0	0	0	0	0	0	0	0	0	0	0	1	0	0	0
GALNT4	GALNT4	polypeptide N-acetylgalactosaminyltransferase 4	HGNC:4126	12q21.33	ENSG00000257594	-1.23957	0	1	1.00288	0	0	-1.41982	0	0	-1.10079	0	0	0	0	0	0	0	0	0	0	0	0	0	0	1	0	1	0	0	0	0	0	0	0	0	0	0	0	0	0	0	0	0	0
GALNT5	GALNT5	polypeptide N-acetylgalactosaminyltransferase 5	HGNC:4127	2q24.1	ENSG00000136542	1.37889	1	1	1.56476	1	1	1.26242	0	0	1.48476	1	1	1	0	0	1	1	1	3	0	1	0	0	1	1	1	3	0	0	0	0	0	0	0	0	0	0	0	0	0	1	0	0	0
GALNT7	GALNT7	polypeptide N-acetylgalactosaminyltransferase 7	HGNC:4129	4q34.1	ENSG00000109586	-1.03089	0	0	-1.11348	0	0	-1.16789	0	0	-1.18809	1	1	0	0	0	0	1	1	1	0	0	0	0	0	1	1	1	0	0	0	0	0	0	0	0	0	0	0	0	0	0	0	0	0
GAMT	GAMT	guanidinoacetate N-methyltransferase	HGNC:4136	19p13.3	ENSG00000130005	-1.15047	0	0	-1.589	1	1	-1.02594	0	0	-1.55761	1	1	0	0	0	1	1	1	2	0	0	0	0	1	1	1	2	0	0	0	0	0	0	0	0	0	0	0	0	0	0	0	0	0
GAN	GAN	gigaxonin	HGNC:4137	16q23.2	ENSG00000261609	-1.19598	0	0	1.41004	1	1	-1.07988	0	0	1.15712	0	0	0	0	0	0	1	0	1	0	0	0	0	0	1	0	1	0	0	1	0	1	0	0	0	0	0	0	0	0	1	1	0	0
GAPDH	GAPDH	glyceraldehyde-3-phosphate dehydrogenase	HGNC:4141	12p13.31	ENSG00000111640	-1.04314	0	0	1.17296	1	1	1.09889	0	0	1.04092	0	0	0	0	0	0	1	0	1	0	0	0	0	0	1	0	1	0	1	0	0	1	0	0	0	0	0	0	0	0	0	0	0	0
GAPVD1	GAPVD1	GTPase activating protein and VPS9 domains 1	HGNC:23375	9q33.3	ENSG00000165219	1.45181	1	1	-1.65135	0	0	-1.10135	0	0	-1.45516	0	0	0	0	0	0	1	0	1	0	0	0	0	0	1	0	1	0	0	0	0	0	0	0	0	0	0	0	0	0	0	0	0	0
GAS2L3	GAS2L3	growth arrest specific 2 like 3	HGNC:27475	12q23.1	ENSG00000139354	-11.4382	0	0	-17.968	1	1	1.07513	0	0	2.3278	0	0	0	0	0	0	1	0	1	0	0	0	0	0	1	0	1	0	0	0	0	0	0	0	0	0	0	0	0	0	0	0	0	0
GAS6	GAS6	growth arrest specific 6	HGNC:4168	13q34	ENSG00000183087	1.0156	0	0	-1.19147	1	1	-1.08925	0	0	-1.36341	1	1	0	0	0	1	1	1	2	0	0	0	0	1	1	1	2	0	0	0	0	0	1	0	0	1	0	1	2	0	0	0	0	0
GAS6-AS1	GAS6-AS1	GAS6 antisense RNA 1	HGNC:39826	13q34	ENSG00000233695	-1.19706	0	0	-1.62449	1	1	-1.01907	0	0	-1.0181	0	0	0	0	0	0	1	0	1	0	0	0	0	0	1	0	1	0	0	0	0	0	0	0	0	0	0	0	0	0	0	0	0	0
GATA5	GATA5	GATA binding protein 5	HGNC:15802	20q13.33	ENSG00000130700	1.2176	0	1	1.09468	0	0	1.99583	0	0	-1.91474	0	0	0	0	0	0	0	0	0	0	0	0	0	0	1	0	1	0	0	0	0	0	0	0	0	0	0	0	0	0	0	0	0	0
GATAD2A	GATAD2A	GATA zinc finger domain containing 2A	HGNC:29989	19p13.11	ENSG00000167491	1.23028	0	0	1.22558	1	1	1.14369	0	0	-1.50689	0	0	0	0	0	0	1	0	1	0	0	0	0	0	1	0	1	0	0	0	0	0	1	0	0	1	0	0	1	0	0	0	0	0
GATM	GATM	glycine amidinotransferase	HGNC:4175	15q21.1	ENSG00000171766	-1.17933	0	0	-1.33955	1	1	-1.97197	0	0	-2.9873	0	0	0	0	0	0	1	0	1	0	0	0	0	0	1	0	1	0	0	0	0	0	0	0	0	0	0	0	0	0	0	0	0	0
GBA2	GBA2	glucosylceramidase beta 2	HGNC:18986	9p13.3	ENSG00000070610	1.04203	0	0	1.07289	0	0	-1.0166	0	0	1.1904	1	1	0	0	0	0	1	1	1	0	0	0	0	0	1	1	1	0	0	0	0	0	0	0	0	0	0	0	0	0	1	0	0	0
GBA3	GBA3	glucosylceramidase beta 3 (gene/pseudogene)	HGNC:19069	4p15.2	ENSG00000249948	-1.57695	0	0	-3.85993	1	1	3.56217	0	0	-1.04698	0	0	0	0	0	0	1	0	1	0	0	0	0	0	1	0	1	0	0	1	0	1	0	0	0	0	0	0	0	0	0	0	0	0
GBE1	GBE1	1,4-alpha-glucan branching enzyme 1	HGNC:4180	3p12.2	ENSG00000114480	-1.21856	0	0	1.15527	0	1	-1.01387	0	0	1.14722	0	0	0	0	0	0	0	0	0	0	0	0	0	0	1	0	1	0	1	1	0	1	0	0	0	0	0	0	0	0	0	0	0	0
GBP2	GBP2	guanylate binding protein 2	HGNC:4183	1p22.2	ENSG00000162645	-1.40723	1	1	1.05113	0	0	1.05105	0	0	-1.09145	0	0	0	0	0	0	1	0	1	0	0	0	0	0	1	0	1	0	0	0	0	0	0	0	0	0	0	0	0	0	0	0	0	0
GBP3	GBP3	guanylate binding protein 3	HGNC:4184	1p22.2	ENSG00000117226	-1.4225	1	1	1.0542	0	0	-1.05988	0	0	-1.18019	0	1	0	0	0	0	1	0	1	0	0	0	0	0	1	1	2	0	0	0	0	0	0	0	0	0	0	0	0	0	0	0	0	0
GBP4	GBP4	guanylate binding protein 4	HGNC:20480	1p22.2	ENSG00000162654	-1.52789	1	1	1.11413	0	0	-1.20544	0	0	-1.26768	0	0	0	0	0	0	1	0	1	0	0	0	0	0	1	0	1	0	0	0	0	0	0	0	0	0	0	0	0	0	0	0	0	0
GCC2	GCC2	GRIP and coiled-coil domain containing 2	HGNC:23218	2q12.3	ENSG00000135968	-1.03786	0	0	1.18032	0	1	1.06704	0	0	1.12581	0	0	0	0	0	0	0	0	0	0	0	0	0	0	1	0	1	0	1	0	0	1	0	0	0	0	0	0	0	0	0	0	0	0
GCN1L1	GCN1	GCN1 activator of EIF2AK4	HGNC:4199	12q24.23		-1.11661	0	0	-1.12096	1	1	-1.14417	0	0	-1.20498	1	1	0	0	0	1	1	1	2	0	0	0	0	1	1	1	2	0	0	0	0	0	0	0	0	0	0	0	0	0	0	0	0	0
GCNT1	GCNT1	glucosaminyl (N-acetyl) transferase 1	HGNC:4203	9q21.13	ENSG00000187210	-1.17396	0	1	-1.13938	1	1	-1.29785	0	1	-1.25167	1	1	0	0	0	1	1	1	2	0	1	1	1	1	1	1	4	1	0	1	0	1	0	0	0	0	0	0	0	0	0	0	0	0
GCNT3	GCNT3	glucosaminyl (N-acetyl) transferase 3, mucin type	HGNC:4205	15q22.2	ENSG00000140297	1.07018	0	0	1.1049	0	1	-1.01597	0	0	1.11737	0	0	0	0	0	0	0	0	0	0	0	0	0	0	1	0	1	0	0	0	0	0	0	0	0	0	0	0	0	0	0	0	0	0
GCNT4	GCNT4	glucosaminyl (N-acetyl) transferase 4	HGNC:17973	5q13.3	ENSG00000176928	-1.88587	0	0	-1.43663	0	1	-1.6133	0	0	1.07533	0	0	0	0	0	0	0	0	0	0	0	0	0	0	1	0	1	0	0	0	0	0	0	0	0	0	0	0	0	0	0	0	0	0
GCSAM	GCSAM	germinal center associated signaling and motility	HGNC:20253	3q13.2	ENSG00000174500	1.46768	0	0	1.44775	0	0	1.90927	1	1	2.22149	1	1	0	1	0	0	1	1	2	0	0	1	0	0	1	1	2	0	0	1	0	1	0	0	0	0	0	0	0	0	1	1	1	1
GDA	GDA	guanine deaminase	HGNC:4212	9q21.13	ENSG00000119125	-1.18342	1	1	-1.23122	1	1	-1.12195	0	0	-1.11922	0	0	1	0	0	0	1	0	2	0	1	0	0	0	1	0	2	0	0	0	0	0	0	0	0	0	0	0	0	0	1	0	0	0
GDAP1L1	GDAP1L1	ganglioside induced differentiation associated protein 1 like 1	HGNC:4213	20q13.12	ENSG00000124194	1.40355	0	0	3.28259	1	1	1.57301	0	0	2.72818	1	1	0	0	0	1	1	1	2	0	0	0	0	1	1	1	2	0	0	0	0	0	0	0	0	0	0	0	0	0	0	0	0	0
GDE1	GDE1	glycerophosphodiester phosphodiesterase 1	HGNC:29644	16p12.3	ENSG00000006007	1.16085	0	1	1.32378	1	1	1.15248	0	0	1.18422	1	1	0	0	0	1	1	1	2	0	1	0	0	1	1	1	3	0	0	0	0	0	0	0	0	0	0	0	0	0	1	0	0	0
GDI1	GDI1	GDP dissociation inhibitor 1	HGNC:4226	Xq28	ENSG00000203879	1.06112	0	0	1.29521	1	1	1.11299	0	0	1.00328	0	0	0	0	0	0	1	0	1	0	0	0	0	0	1	0	1	0	0	0	0	0	0	0	0	0	0	0	0	0	0	0	0	0
GDPD2	GDPD2	glycerophosphodiester phosphodiesterase domain containing 2	HGNC:25974	Xq13.1	ENSG00000130055	-1.37849	0	0	-1.54856	1	1	-1.10102	0	0	-2.04584	1	1	0	0	0	1	1	1	2	0	0	0	0	1	1	1	2	0	0	0	0	0	1	0	0	1	0	1	2	0	1	0	0	0
GDPD3	GDPD3	glycerophosphodiester phosphodiesterase domain containing 3	HGNC:28638	16p11.2	ENSG00000102886	-1.18345	0	0	1.30811	1	1	1.54351	0	0	1.74648	1	1	0	0	0	1	1	1	2	0	0	0	0	1	1	1	2	0	0	0	0	0	0	0	0	0	0	0	0	0	1	0	0	0
GEM	GEM	GTP binding protein overexpressed in skeletal muscle	HGNC:4234	8q22.1	ENSG00000164949	3.12352	1	1	4.5596	1	1	2.74889	1	1	3.30684	1	1	1	1	1	1	1	1	4	1	1	1	1	1	1	1	4	1	1	1	0	1	0	0	0	0	0	0	0	0	1	1	1	1
GEN1	GEN1	GEN1 Holliday junction 5' flap endonuclease	HGNC:26881	2p24.2	ENSG00000178295	-1.13237	0	0	-1.41386	1	1	-1.08282	0	0	1.07808	0	0	0	0	0	0	1	0	1	0	0	0	0	0	1	0	1	0	0	0	0	0	0	0	0	0	0	0	0	0	0	0	0	0
GFPT1	GFPT1	glutamine--fructose-6-phosphate transaminase 1	HGNC:4241	2p13.3	ENSG00000198380	-1.1658	1	1	1.11824	0	0	-1.0364	0	0	-1.15942	0	1	0	0	0	0	1	0	1	0	0	0	0	0	1	1	2	0	0	1	0	1	0	0	0	0	0	0	0	0	1	1	0	0
GGPS1	GGPS1	geranylgeranyl diphosphate synthase 1	HGNC:4249	1q42.3	ENSG00000152904	-1.02002	0	0	1.19158	0	1	-1.04785	0	0	1.02114	0	0	0	0	0	0	0	0	0	0	0	0	0	0	1	0	1	0	0	0	0	0	0	0	0	0	0	0	0	0	0	0	0	0
GGT1	GGT1	gamma-glutamyltransferase 1	HGNC:4250	22q11.23	ENSG00000100031	1.97179	1	1	1.61535	1	1	1.96394	1	1	1.25649	0	0	1	0	1	0	1	1	3	0	1	0	1	0	1	1	3	0	0	0	0	0	0	0	0	0	0	0	0	0	1	0	1	0
GGT6	GGT6	gamma-glutamyltransferase 6	HGNC:26891	17p13.2	ENSG00000167741	-1.32073	1	1	-1.63828	1	1	-1.29539	0	0	-1.31423	1	1	1	0	0	1	1	1	3	0	1	0	0	1	1	1	3	0	0	0	0	0	0	0	0	0	0	0	0	0	1	0	0	0
GIPC1	GIPC1	GIPC PDZ domain containing family member 1	HGNC:1226	19p13.12	ENSG00000123159	1.05778	0	0	-1.02744	0	0	-1.0798	0	0	-1.20671	1	1	0	0	0	0	1	1	1	0	0	0	0	0	1	1	1	0	0	0	0	0	0	0	0	0	0	0	0	0	1	0	0	0
GIPR	GIPR	gastric inhibitory polypeptide receptor	HGNC:4271	19q13.32	ENSG00000010310	-1.34861	0	1	1.06627	0	0	1.06918	0	0	-1.02946	0	0	0	0	0	0	0	0	0	0	0	0	0	0	1	0	1	0	0	0	0	0	0	0	0	0	0	0	0	0	0	0	0	0
GJB1	GJB1	gap junction protein beta 1	HGNC:4283	Xq13.1	ENSG00000169562	-1.08777	0	0	-1.10812	0	0	-1.13277	0	0	-1.16504	1	1	0	0	0	0	1	1	1	0	0	0	0	0	1	1	1	0	0	0	0	0	0	0	0	0	0	0	0	0	1	0	0	0
GJB2	GJB2	gap junction protein beta 2	HGNC:4284	13q12.11	ENSG00000165474	-1.09805	0	0	-1.05061	0	0	-1.30377	0	0	-1.57764	1	1	0	0	0	0	1	1	1	0	0	0	0	0	1	1	1	0	0	0	0	0	0	0	0	0	0	0	0	0	1	0	0	0
GJB3	GJB3	gap junction protein beta 3	HGNC:4285	1p34.3	ENSG00000188910	-1.04308	0	0	1.45485	1	1	-1.07857	0	0	-1.14969	0	0	0	0	0	0	1	0	1	0	0	0	0	0	1	0	1	0	0	0	0	0	0	0	0	0	0	0	0	0	1	0	0	0
GJB4	GJB4	gap junction protein beta 4	HGNC:4286	1p34.3	ENSG00000189433	1.12104	0	0	1.81565	1	1	1.04122	0	0	-1.12763	0	0	0	0	0	0	1	0	1	0	0	0	0	0	1	0	1	0	0	0	0	0	0	0	0	0	0	0	0	0	1	0	0	0
GLB1L2	GLB1L2	galactosidase beta 1 like 2	HGNC:25129	11q25	ENSG00000149328	1.12282	0	0	1.3758	1	1	1.07052	0	0	1.22685	0	1	0	0	0	0	1	0	1	0	0	0	0	1	1	1	2	0	0	0	0	0	0	0	0	0	0	0	0	0	1	0	0	0
GLG1	GLG1	golgi glycoprotein 1	HGNC:4316	16q23.1	ENSG00000090863	-1.07264	0	0	1.11541	0	1	-1.05719	0	0	-1.06199	0	0	0	0	0	0	0	0	0	0	0	0	0	0	1	0	1	0	0	0	0	0	0	0	0	0	0	0	0	0	1	0	0	0
GLIS3	GLIS3	GLIS family zinc finger 3	HGNC:28510	9p24.2	ENSG00000107249	-1.20008	0	0	-1.34513	1	1	-1.27592	0	0	-1.18692	0	0	0	0	0	0	1	0	1	0	0	0	0	0	1	0	1	0	0	1	0	1	0	0	0	0	0	0	0	0	0	0	0	0
GLTP	GLTP	glycolipid transfer protein	HGNC:24867	12q24.11	ENSG00000139433	-1.05593	0	0	-1.17846	1	1	-1.23782	0	0	-1.31162	1	1	0	0	0	1	1	1	2	0	0	0	0	1	1	1	2	0	0	0	0	0	0	0	0	0	0	0	0	0	1	0	0	0
GLUD1	GLUD1	glutamate dehydrogenase 1	HGNC:4335	10q23.2	ENSG00000148672	1.19819	0	1	1.48662	1	1	-1.07208	0	0	1.21293	1	1	0	0	0	1	1	1	2	0	1	0	0	1	1	1	3	0	0	0	0	0	1	0	1	1	0	1	3	0	0	0	0	0
GLUL	GLUL	glutamate-ammonia ligase	HGNC:4341	1q25.3	ENSG00000135821	1.07163	0	0	-1.1245	0	0	1.08349	0	0	1.33898	1	1	0	0	0	0	1	1	1	0	0	0	0	0	1	1	1	0	0	0	0	0	0	0	0	0	0	0	0	0	1	0	0	0
GLYATL1	GLYATL1	glycine-N-acyltransferase like 1	HGNC:30519	11q12.1	ENSG00000166840	-2.55996	0	0	-3.70999	0	0	-1.68169	0	0	-3.96063	0	1	0	0	0	0	0	0	0	0	0	0	0	0	1	1	1	0	0	0	0	0	0	0	0	0	0	0	0	0	0	0	0	0
GLYCTK	GLYCTK	glycerate kinase	HGNC:24247	3p21.2	ENSG00000168237	-1.17471	0	0	-2.12689	1	1	-1.34571	0	0	-1.37512	0	0	0	0	0	0	1	0	1	0	0	0	0	0	1	0	1	0	0	0	0	0	0	0	0	0	0	0	0	0	0	0	0	0
GMEB1	GMEB1	glucocorticoid modulatory element binding protein 1	HGNC:4370	1p35.3	ENSG00000162419	1.31059	0	0	1.21791	0	0	-1.10293	0	0	3.33712	1	1	0	0	0	0	1	1	1	0	0	0	0	0	1	1	1	0	0	0	0	0	0	0	0	0	0	0	0	0	0	0	0	0
GMNN	GMNN	geminin DNA replication inhibitor	HGNC:17493	6p22.3	ENSG00000112312	-1.1338	0	0	-1.48087	0	1	-1.07431	0	0	-1.2003	0	0	0	0	0	0	0	0	0	0	0	0	0	0	1	0	1	0	0	0	0	0	1	0	0	1	0	0	1	0	1	0	0	0
GMPR	GMPR	guanosine monophosphate reductase	HGNC:4376	6p22.3	ENSG00000137198	1.42104	1	1	-1.05134	0	0	1.07696	0	0	-1.05399	0	0	0	0	0	0	1	0	1	0	0	0	0	0	1	0	1	0	0	0	0	0	0	0	0	0	0	0	0	0	1	0	0	0
GNA11	GNA11	G protein subunit alpha 11	HGNC:4379	19p13.3	ENSG00000088256	-1.00826	0	0	-1.13524	0	0	1.0224	0	0	-1.21691	1	1	0	0	0	0	1	1	1	0	0	0	0	0	1	1	1	0	0	0	0	0	0	0	0	0	0	0	0	0	0	0	0	0
GNA13	GNA13	G protein subunit alpha 13	HGNC:4381	17q24.1	ENSG00000120063	-1.0499	0	0	1.29811	1	1	-1.00617	0	0	-1.10662	0	0	0	0	0	0	1	0	1	0	0	0	0	0	1	0	1	0	0	0	0	0	1	0	0	1	0	0	1	0	0	0	0	0
GNAI2	GNAI2	G protein subunit alpha i2	HGNC:4385	3p21.31	ENSG00000114353	1.15537	1	1	1.55879	1	1	1.11702	0	0	1.19144	0	0	1	0	0	0	1	0	2	0	1	0	0	0	1	0	2	0	1	0	0	1	0	0	0	0	0	0	0	0	1	1	0	0
GNAS	GNAS	GNAS complex locus	HGNC:4392	20q13.32	ENSG00000087460	1.0375	0	0	1.26623	1	1	1.06809	0	0	-1.01171	0	0	0	0	0	0	1	0	1	0	0	0	0	0	1	0	1	0	0	0	0	0	0	0	0	0	0	0	0	0	0	0	0	0
GNB1	GNB1	G protein subunit beta 1	HGNC:4396	1p36.33	ENSG00000078369	1.03777	0	0	1.1689	1	1	1.04753	0	0	1.04309	0	0	0	0	0	0	1	0	1	0	0	0	0	0	1	0	1	0	0	0	0	0	0	0	0	0	0	0	0	0	0	0	0	0
GNB2	GNB2	G protein subunit beta 2	HGNC:4398	7q22.1	ENSG00000172354	1.05025	0	0	1.10812	0	0	1.06785	0	0	-1.10082	0	1	0	0	0	0	0	0	0	0	0	0	0	0	1	1	1	0	0	0	0	0	0	0	0	0	0	0	0	0	1	0	0	0
GNB3	GNB3	G protein subunit beta 3	HGNC:4400	12p13.31	ENSG00000111664	-1.31943	0	0	-5.83303	1	1	-1.38146	0	0	-2.40819	0	0	0	0	0	0	1	0	1	0	0	0	0	0	1	0	1	0	0	0	0	0	0	0	0	0	0	0	0	0	0	0	0	0
GNE	GNE	glucosamine (UDP-N-acetyl)-2-epimerase/N-acetylmannosamine kinase	HGNC:23657	9p13.3	ENSG00000159921	1.18664	0	0	1.95485	1	1	1.26365	1	1	1.47431	1	1	0	1	0	1	1	1	3	0	0	1	0	1	1	1	3	0	0	0	0	0	0	0	0	0	0	0	0	0	1	0	1	0
GNG5	GNG5	G protein subunit gamma 5	HGNC:4408	1p22.3	ENSG00000174021	1.05369	0	0	1.27938	1	1	1.05364	0	0	1.01811	0	0	0	0	0	0	1	0	1	0	0	0	0	0	1	0	1	0	0	0	0	0	0	0	0	0	0	0	0	0	0	0	0	0
GNPAT	GNPAT	glyceronephosphate O-acyltransferase	HGNC:4416	1q42.2	ENSG00000116906	1.06232	0	0	1.32171	1	1	-1.00493	0	0	1.3963	1	1	0	0	0	1	1	1	2	0	0	0	0	1	1	1	2	0	0	0	0	0	0	0	0	0	0	0	0	0	1	0	0	0
GNS	GNS	glucosamine (N-acetyl)-6-sulfatase	HGNC:4422	12q14.3	ENSG00000135677	-1.14913	1	1	-1.0421	0	0	-1.10468	0	0	1.00345	0	0	0	0	0	0	1	0	1	0	0	0	0	0	1	0	1	0	0	0	0	0	0	0	0	0	0	0	0	0	0	0	0	0
GOLGA2P5	GOLGA2P5	GOLGA2 pseudogene 5	HGNC:25315	12q23.1	ENSG00000238105	-1.11526	0	0	-1.41423	0	1	-1.04032	0	0	-1.04277	0	0	0	0	0	0	0	0	0	0	0	0	0	0	1	0	1	0	0	0	0	0	0	0	0	0	0	0	0	0	0	0	0	0
GOLGA7B	GOLGA7B	golgin A7 family member B	HGNC:31668	10q24.2	ENSG00000155265	1.52666	1	1	1.83417	1	1	1.07467	0	0	1.10361	0	0	1	0	0	0	1	0	2	0	1	0	0	0	1	0	2	0	0	0	0	0	0	0	0	0	0	0	0	0	0	0	0	0
GOLGA8A	GOLGA8A	golgin A8 family member A	HGNC:31972	15q14	ENSG00000175265	-1.12228	0	1	-1.27554	0	1	1.083	0	0	1.05684	0	0	0	0	0	0	0	0	0	0	1	0	0	0	1	0	2	0	0	0	0	0	0	0	0	0	0	0	0	0	0	0	0	0
GOLGA8B	GOLGA8B	golgin A8 family member B	HGNC:31973	15q14	ENSG00000215252	-1.03906	0	0	-1.31362	0	1	1.02943	0	0	1.07888	0	0	0	0	0	0	0	0	0	0	0	0	0	0	1	0	1	0	0	0	0	0	0	0	0	0	0	0	0	0	1	0	0	0
GOLIM4	GOLIM4	golgi integral membrane protein 4	HGNC:15448	3q26.2	ENSG00000173905	1.15451	0	0	-1.0901	0	0	1.22795	0	0	1.37435	1	1	0	0	0	0	1	1	1	0	0	0	0	0	1	1	1	0	1	1	0	1	1	1	0	0	0	1	1	0	1	1	0	0
GOLM1	GOLM1	golgi membrane protein 1	HGNC:15451	9q21.33	ENSG00000135052	-1.04021	0	0	1.1538	1	1	-1.01894	0	0	-1.17512	0	0	0	0	0	0	1	0	1	0	0	0	0	0	1	0	1	0	0	1	0	1	0	0	0	0	0	0	0	0	0	0	0	0
GOT1	GOT1	glutamic-oxaloacetic transaminase 1	HGNC:4432	10q24.2	ENSG00000120053	-1.0861	0	0	-1.19436	1	1	-1.20734	0	0	-1.08528	0	0	0	0	0	0	1	0	1	0	0	0	0	0	1	0	1	0	0	1	0	1	0	0	0	0	0	0	0	0	1	1	0	0
GPATCH8	GPATCH8	G-patch domain containing 8	HGNC:29066	17q21.31	ENSG00000186566	-1.07114	0	0	1.12211	0	0	-1.24078	0	0	1.35255	1	1	0	0	0	0	1	1	1	0	0	0	0	0	1	1	1	0	1	0	0	1	0	0	0	0	0	0	0	0	0	0	0	0
GPBP1	GPBP1	GC-rich promoter binding protein 1	HGNC:29520	5q11.2	ENSG00000062194	-1.13575	0	0	1.27621	1	1	1.10142	0	0	1.02787	0	0	0	0	0	0	1	0	1	0	0	0	0	0	1	0	1	0	1	1	0	1	1	1	0	1	0	0	1	0	0	0	0	0
GPC1	GPC1	glypican 1	HGNC:4449	2q37.3	ENSG00000063660	1.10717	0	0	1.40153	1	1	1.00098	0	0	1.09618	0	0	0	0	0	0	1	0	1	0	0	0	0	0	1	0	1	0	0	0	0	0	0	0	0	0	0	0	0	0	0	0	0	0
GPC4	GPC4	glypican 4	HGNC:4452	Xq26.2	ENSG00000076716	-1.32422	1	1	-1.12561	0	0	-1.05766	0	0	-1.16775	0	0	0	0	0	0	1	0	1	0	0	0	0	0	1	0	1	0	0	0	0	0	0	0	0	0	0	0	0	0	0	0	0	0
GPCPD1	GPCPD1	glycerophosphocholine phosphodiesterase 1	HGNC:26957	20p12.3	ENSG00000125772	1.04681	0	0	1.61658	1	1	1.65008	0	1	1.46801	1	1	0	0	0	1	1	1	2	0	0	1	0	1	1	1	3	0	0	1	0	1	0	0	0	0	0	0	0	0	1	1	1	1
GPD1L	GPD1L	glycerol-3-phosphate dehydrogenase 1 like	HGNC:28956	3p22.3	ENSG00000152642	1.00098	0	0	-1.1778	0	0	-1.23127	0	0	-1.40932	1	1	0	0	0	0	1	1	1	0	0	0	0	0	1	1	1	0	0	0	0	0	0	0	0	0	0	0	0	0	0	0	0	0
GPD2	GPD2	glycerol-3-phosphate dehydrogenase 2	HGNC:4456	2q24.1	ENSG00000115159	-1.188	0	1	1.02911	0	0	-1.09177	0	0	-1.10272	0	0	0	0	0	0	0	0	0	0	0	0	0	0	1	0	1	0	0	0	0	0	1	0	1	0	0	0	1	0	0	0	0	0
GPI	GPI	glucose-6-phosphate isomerase	HGNC:4458	19q13.11	ENSG00000105220	-1.2172	1	1	1.02847	0	0	-1.00575	0	0	-1.03129	0	0	0	0	0	0	1	0	1	0	0	0	0	0	1	0	1	0	0	0	0	0	0	0	0	0	0	0	0	0	1	0	0	0
GPN1	GPN1	GPN-loop GTPase 1	HGNC:17030	2p23.3	ENSG00000198522	1.10388	0	0	1.17597	0	0	1.17803	0	0	1.23522	1	1	0	0	0	0	1	1	1	0	0	0	0	0	1	1	1	0	1	1	0	1	0	0	0	0	0	0	0	0	1	1	0	0
GPR110	ADGRF1	adhesion G protein-coupled receptor F1	HGNC:18990	6p12.3		-1.32136	0	1	-1.22043	1	1	-1.02752	0	0	-1.29496	1	1	0	0	0	1	1	1	2	0	1	0	0	1	1	1	3	0	0	0	0	0	0	0	0	0	0	0	0	0	0	0	0	0
GPR126	ADGRG6	adhesion G protein-coupled receptor G6	HGNC:13841	6q24.2		-1.14365	0	0	1.05541	0	0	-1.35112	1	1	-1.15498	0	0	0	0	0	0	1	1	1	0	0	0	0	0	1	1	1	0	0	0	0	0	1	0	0	0	1	0	1	0	0	0	0	0
GPR128	ADGRG7	adhesion G protein-coupled receptor G7	HGNC:19241	3q12.2		1.06051	0	0	-1.15959	0	1	-1.0927	0	0	1.09311	0	0	0	0	0	0	0	0	0	0	0	0	0	0	1	0	1	0	0	0	0	0	0	0	0	0	0	0	0	0	0	0	0	0
GPR153	GPR153	G protein-coupled receptor 153	HGNC:23618	1p36.31	ENSG00000158292	1.11485	0	0	1.15023	0	1	1.0457	0	0	1.02402	0	0	0	0	0	0	0	0	0	0	0	0	0	0	1	0	1	0	0	0	0	0	0	0	0	0	0	0	0	0	0	0	0	0
GPR160	GPR160	G protein-coupled receptor 160	HGNC:23693	3q26.2	ENSG00000173890	-1.07142	0	0	-1.068	0	0	1.31341	0	0	1.62991	1	1	0	0	0	0	1	1	1	0	0	0	0	0	1	1	1	0	0	0	0	0	0	0	0	0	0	0	0	0	1	0	0	0
GPRC5A	GPRC5A	G protein-coupled receptor class C group 5 member A	HGNC:9836	12p13.1	ENSG00000013588	-1.0114	0	0	1.0659	0	0	-1.20489	0	0	-1.29589	1	1	0	0	0	0	1	1	1	0	0	0	0	0	1	1	1	0	0	0	0	0	1	0	0	0	0	1	1	0	1	0	0	0
GPRC5B	GPRC5B	G protein-coupled receptor class C group 5 member B	HGNC:13308	16p12.3	ENSG00000167191	1.03909	0	0	1.10338	0	0	-1.65761	1	1	-1.25527	1	1	0	1	0	0	1	1	2	0	0	1	0	0	1	1	2	0	0	0	0	0	1	0	0	0	1	1	2	0	1	0	1	0
GPRIN1	GPRIN1	G protein regulated inducer of neurite outgrowth 1	HGNC:24835	5q35.2	ENSG00000169258	-1.04353	0	0	1.40416	1	1	-1.04717	0	0	1.12607	0	0	0	0	0	0	1	0	1	0	0	0	0	0	1	0	1	0	0	0	0	0	0	0	0	0	0	0	0	0	0	0	0	0
GPRIN3	GPRIN3	GPRIN family member 3	HGNC:27733	4q22.1	ENSG00000185477	-1.40739	0	1	-1.62252	1	1	-1.60225	0	0	-1.12198	0	0	0	0	0	0	1	0	1	0	1	0	0	0	1	0	2	0	0	0	0	0	0	0	0	0	0	0	0	0	0	0	0	0
GPT	GPT	glutamic--pyruvic transaminase	HGNC:4552	8q24.3	ENSG00000167701	1.25152	0	0	-1.28382	0	1	-1.06576	0	0	-1.71334	1	1	0	0	0	0	1	1	1	0	0	0	0	1	1	1	2	0	0	0	0	0	0	0	0	0	0	0	0	0	0	0	0	0
GPT2	GPT2	glutamic--pyruvic transaminase 2	HGNC:18062	16q11.2	ENSG00000166123	1.25071	1	1	1.00184	0	0	1.07147	0	0	-1.26853	0	0	0	0	0	0	1	0	1	0	0	0	0	0	1	0	1	0	0	0	0	0	0	0	0	0	0	0	0	0	1	0	0	0
GPX2	GPX2	glutathione peroxidase 2	HGNC:4554	14q23.3	ENSG00000176153	-1.13262	0	0	-1.03057	0	0	-1.25166	0	0	-1.34782	1	1	0	0	0	0	1	1	1	0	0	0	0	0	1	1	1	0	0	0	0	0	0	0	0	0	0	0	0	0	1	0	0	0
GPX4	GPX4	glutathione peroxidase 4	HGNC:4556	19p13.3	ENSG00000167468	1.06826	0	0	1.22949	1	1	1.07752	0	0	-1.10924	0	1	0	0	0	0	1	0	1	0	0	0	0	1	1	1	2	0	0	0	0	0	0	0	0	0	0	0	0	0	1	0	0	0
GRAMD2	GRAMD2A	GRAM domain containing 2A	HGNC:27287	15q23		-1.07199	0	0	1.4875	1	1	1.21753	0	0	1.8361	1	1	0	0	0	1	1	1	2	0	0	0	0	1	1	1	2	0	0	0	0	0	0	0	0	0	0	0	0	0	0	0	0	0
GRAMD3	GRAMD2B	GRAM domain containing 2B	HGNC:24911	5q23.2		-1.22182	0	1	1.00358	0	0	1.1568	0	0	-1.0739	0	0	0	0	0	0	0	0	0	0	0	0	0	0	1	0	1	0	0	1	0	1	1	1	1	0	0	0	1	0	0	0	0	0
GRAMD4	GRAMD4	GRAM domain containing 4	HGNC:29113	22q13.31	ENSG00000075240	1.16059	1	1	1.21072	1	1	1.27671	0	0	1.30375	1	1	1	0	0	1	1	1	3	0	1	0	0	1	1	1	3	0	0	0	0	0	0	0	0	0	0	0	0	0	1	0	0	0
GREB1L	GREB1L	GREB1 like retinoic acid receptor coactivator	HGNC:31042	18q11.1-q11.2	ENSG00000141449	-1.00212	0	0	1.62091	1	1	1.0646	0	0	1.39499	0	1	0	0	0	0	1	0	1	0	0	0	0	1	1	1	2	0	0	1	0	1	0	0	0	0	0	0	0	0	0	0	0	0
GRHL1	GRHL1	grainyhead like transcription factor 1	HGNC:17923	2p25.1	ENSG00000134317	1.06482	0	0	1.01537	0	0	1.14564	0	0	1.41575	1	1	0	0	0	0	1	1	1	0	0	0	0	0	1	1	1	0	0	0	0	0	0	0	0	0	0	0	0	0	1	0	0	0
GRINA	GRINA	glutamate ionotropic receptor NMDA type subunit associated protein 1	HGNC:4589	8q24.3	ENSG00000178719	1.09647	0	1	1.05699	0	0	1.1202	0	0	-1.0218	0	0	0	0	0	0	0	0	0	0	0	0	0	0	1	0	1	0	0	0	0	0	0	0	0	0	0	0	0	0	0	0	0	0
GRIP2	GRIP2	glutamate receptor interacting protein 2	HGNC:23841	3p25.1	ENSG00000144596	1.26252	0	0	3.4731	1	1	-1.19761	0	0	3.88609	0	0	0	0	0	0	1	0	1	0	0	0	0	0	1	0	1	0	0	0	0	0	0	0	0	0	0	0	0	0	1	0	0	0
GRK5	GRK5	G protein-coupled receptor kinase 5	HGNC:4544	10q26.11	ENSG00000198873	1.65404	1	1	2.63922	1	1	2.13059	1	1	3.34259	1	1	1	1	1	1	1	1	4	1	1	1	1	1	1	1	4	1	1	1	1	1	0	0	0	0	0	0	0	0	1	1	1	1
GSDMB	GSDMB	gasdermin B	HGNC:23690	17q21.1	ENSG00000073605	-1.26164	1	1	-1.07568	0	0	1.00657	0	0	-1.10093	0	0	0	0	0	0	1	0	1	0	0	0	0	0	1	0	1	0	0	0	0	0	0	0	0	0	0	0	0	0	0	0	0	0
GSK3B	GSK3B	glycogen synthase kinase 3 beta	HGNC:4617	3q13.33	ENSG00000082701	-1.14174	0	0	1.16384	0	1	-1.03709	0	0	1.01687	0	0	0	0	0	0	0	0	0	0	0	0	0	0	1	0	1	0	0	0	0	0	0	0	0	0	0	0	0	0	0	0	0	0
GSN	GSN	gelsolin	HGNC:4620	9q33.2	ENSG00000148180	1.09163	0	0	1.26996	1	1	1.14363	0	0	1.06628	0	0	0	0	0	0	1	0	1	0	0	0	0	0	1	0	1	0	0	0	0	0	0	0	0	0	0	0	0	0	0	0	0	0
GSR	GSR	glutathione-disulfide reductase	HGNC:4623	8p12	ENSG00000104687	1.07756	0	0	1.12611	0	1	1.11563	0	0	1.1918	0	1	0	0	0	0	0	0	0	0	0	0	0	1	1	1	2	0	0	0	0	0	0	0	0	0	0	0	0	0	0	0	0	0
GSS	GSS	glutathione synthetase	HGNC:4624	20q11.22	ENSG00000100983	1.02743	0	0	-1.13487	0	1	-1.01693	0	0	1.00856	0	0	0	0	0	0	0	0	0	0	0	0	0	0	1	0	1	0	0	1	0	1	0	0	0	0	0	0	0	0	0	0	0	0
GSTA1	GSTA1	glutathione S-transferase alpha 1	HGNC:4626	6p12.2	ENSG00000243955	-1.66011	1	1	-1.47851	1	1	1.05991	0	0	1.19783	0	0	1	0	0	0	1	0	2	0	1	0	0	0	1	0	2	0	0	0	0	0	0	0	0	0	0	0	0	0	1	0	0	0
GSTA2	GSTA2	glutathione S-transferase alpha 2	HGNC:4627	6p12.2	ENSG00000244067	-1.62081	0	0	-2.10806	1	1	-1.11262	0	0	1.43402	0	0	0	0	0	0	1	0	1	0	0	0	0	0	1	0	1	0	0	0	0	0	0	0	0	0	0	0	0	0	1	0	0	0
GSTA7P	GSTA7P	glutathione S-transferase alpha 7, pseudogene	HGNC:4631	6p12.2	ENSG00000237674	-1.26882	0	0	-2.81137	0	1	1.98785	0	0	1.22567	0	0	0	0	0	0	0	0	0	0	0	0	0	0	1	0	1	0	0	0	0	0	0	0	0	0	0	0	0	0	0	0	0	0
GSTK1	GSTK1	glutathione S-transferase kappa 1	HGNC:16906	7q34	ENSG00000197448	1.10212	0	1	1.03339	0	0	1.114	0	0	1.16029	0	1	0	0	0	0	0	0	0	0	0	0	0	0	1	1	2	0	0	0	0	0	0	0	0	0	0	0	0	0	1	0	0	0
GSTM2	GSTM2	glutathione S-transferase mu 2	HGNC:4634	1p13.3	ENSG00000213366	-1.0957	0	0	-1.52088	1	1	-1.02369	0	0	1.01528	0	0	0	0	0	0	1	0	1	0	0	0	0	0	1	0	1	0	0	0	0	0	0	0	0	0	0	0	0	0	1	0	0	0
GSTM4	GSTM4	glutathione S-transferase mu 4	HGNC:4636	1p13.3	ENSG00000168765	1.09077	0	0	-1.24101	1	1	-1.1813	0	0	-1.27289	1	1	0	0	0	1	1	1	2	0	0	0	0	1	1	1	2	0	0	0	0	0	0	0	0	0	0	0	0	0	1	0	0	0
GSTO1	GSTO1	glutathione S-transferase omega 1	HGNC:13312	10q25.1	ENSG00000148834	-1.01605	0	0	-1.05847	0	0	-1.18542	0	0	-1.58626	1	1	0	0	0	0	1	1	1	0	0	0	0	0	1	1	1	0	0	0	0	0	0	0	0	0	0	0	0	0	0	0	0	0
GTF2E2	GTF2E2	general transcription factor IIE subunit 2	HGNC:4651	8p12	ENSG00000197265	1.0256	0	0	1.2438	1	1	1.04775	0	0	-1.09758	0	0	0	0	0	0	1	0	1	0	0	0	0	0	1	0	1	0	0	0	0	0	0	0	0	0	0	0	0	0	0	0	0	0
GTF2I	GTF2I	general transcription factor IIi	HGNC:4659	7q11.23	ENSG00000263001	-1.00967	0	0	-1.00663	0	0	-1.10589	0	0	1.21029	1	1	0	0	0	0	1	1	1	0	0	0	0	0	1	1	1	0	0	0	0	0	0	0	0	0	0	0	0	0	0	0	0	0
GTF2IRD2B	GTF2IRD2B	GTF2I repeat domain containing 2B	HGNC:33125	7q11.23	ENSG00000174428	1.00568	0	0	-1.16729	0	0	1.02966	0	0	1.26756	0	1	0	0	0	0	0	0	0	0	0	0	0	0	1	1	1	0	0	0	0	0	0	0	0	0	0	0	0	0	0	0	0	0
GTF3C6	GTF3C6	general transcription factor IIIC subunit 6	HGNC:20872	6q21	ENSG00000155115	1.04514	0	0	1.05366	0	0	1.04215	0	0	1.14528	0	1	0	0	0	0	0	0	0	0	0	0	0	0	1	1	1	0	0	0	0	0	0	0	0	0	0	0	0	0	0	0	0	0
GTPBP1	GTPBP1	GTP binding protein 1	HGNC:4669	22q13.1	ENSG00000100226	-1.08404	0	0	1.10852	0	0	1.05057	0	0	-1.15091	0	1	0	0	0	0	0	0	0	0	0	0	0	0	1	1	1	0	0	0	0	0	1	0	0	0	0	1	1	0	0	0	0	0
GTPBP2	GTPBP2	GTP binding protein 2	HGNC:4670	6p21.1	ENSG00000172432	1.10509	0	0	1.20571	1	1	1.14897	0	0	1.00004	0	0	0	0	0	0	1	0	1	0	0	0	0	0	1	0	1	0	0	0	0	0	0	0	0	0	0	0	0	0	1	0	0	0
GTSE1	GTSE1	G2 and S-phase expressed 1	HGNC:13698	22q13.31	ENSG00000075218	-1.32248	1	1	-1.94482	0	1	-1.0806	0	0	1.11101	0	0	0	0	0	0	1	0	1	0	1	0	0	0	1	0	2	0	0	0	0	0	0	0	0	0	0	0	0	0	0	0	0	0
GUCD1	GUCD1	guanylyl cyclase domain containing 1	HGNC:14237	22q11.23	ENSG00000138867	1.11931	1	1	1.16165	1	1	1.1904	0	0	1.01439	0	0	1	0	0	0	1	0	2	0	1	0	0	0	1	0	2	0	0	0	0	0	0	0	0	0	0	0	0	0	1	0	0	0
GUCY1B3	GUCY1B1	guanylate cyclase 1 soluble subunit beta 1	HGNC:4687	4q32.1	ENSG00000061918	-1.82533	0	0	-1.56059	0	0	-1.42105	0	0	-2.66392	1	1	0	0	0	0	1	1	1	0	0	0	0	0	1	1	1	0	0	0	0	0	0	0	0	0	0	0	0	0	0	0	0	0
GUCY2C	GUCY2C	guanylate cyclase 2C	HGNC:4688	12p12.3	ENSG00000070019	1.15127	0	0	1.07513	0	0	1.34154	0	0	1.30025	1	1	0	0	0	0	1	1	1	0	0	0	0	0	1	1	1	0	1	0	0	1	0	0	0	0	0	0	0	0	0	0	0	0
GULP1	GULP1	GULP PTB domain containing engulfment adaptor 1	HGNC:18649	2q32.1-q32.2	ENSG00000144366	1.17831	0	0	1.34052	1	1	1.05188	0	0	1.10325	0	0	0	0	0	0	1	0	1	0	0	0	0	0	1	0	1	0	0	0	0	0	0	0	0	0	0	0	0	0	0	0	0	0
GUSB	GUSB	glucuronidase beta	HGNC:4696	7q11.21	ENSG00000169919	-1.02308	0	0	1.04479	0	0	1.00635	0	0	-1.18983	0	1	0	0	0	0	0	0	0	0	0	0	0	0	1	1	1	0	0	0	0	0	0	0	0	0	0	0	0	0	0	0	0	0
GYG1	GYG1	glycogenin 1	HGNC:4699	3q24	ENSG00000163754	1.17926	0	1	1.2122	0	0	1.16297	0	0	1.30562	0	0	0	0	0	0	0	0	0	0	0	0	0	0	1	0	1	0	0	0	0	0	0	0	0	0	0	0	0	0	0	0	0	0
H1F0	H1-0	H1.0 linker histone	HGNC:4714	22q13.1	ENSG00000189060	1.0423	0	0	1.1828	1	1	1.12849	0	0	-1.04913	0	0	0	0	0	0	1	0	1	0	0	0	0	0	1	0	1	0	1	0	0	1	0	0	0	0	0	0	0	0	1	1	0	0
H1FX	H1-10	H1.10 linker histone	HGNC:4722	3q21.3	ENSG00000184897	1.03018	0	0	1.28562	1	1	1.12513	0	0	1.00745	0	0	0	0	0	0	1	0	1	0	0	0	0	0	1	0	1	0	0	0	0	0	0	0	0	0	0	0	0	0	0	0	0	0
H3F3A	H3-3A	H3.3 histone A	HGNC:4764	1q42.12	ENSG00000163041	1.10405	0	0	1.28829	1	1	1.06424	0	0	1.17862	1	1	0	0	0	1	1	1	2	0	0	0	0	1	1	1	2	0	0	0	0	0	0	0	0	0	0	0	0	0	0	0	0	0
H3F3AP4	H3P6	H3 histone pseudogene 6	HGNC:42980	2q31.1	ENSG00000235655	1.0419	0	0	1.23161	1	1	1.0247	0	0	1.17028	0	0	0	0	0	0	1	0	1	0	0	0	0	0	1	0	1	0	0	0	0	0	0	0	0	0	0	0	0	0	0	0	0	0
H3F3B	H3-3B	H3.3 histone B	HGNC:4765	17q25.1	ENSG00000132475	1.10977	0	1	1.17802	1	1	1.03784	0	0	1.00868	0	0	0	0	0	0	1	0	1	0	1	0	0	0	1	0	2	0	0	1	0	1	0	0	0	0	0	0	0	0	0	0	0	0
HABP4	HABP4	hyaluronan binding protein 4	HGNC:17062	9q22.32	ENSG00000130956	1.03133	0	0	1.49431	1	1	1.07426	0	0	1.00417	0	0	0	0	0	0	1	0	1	0	0	0	0	0	1	0	1	0	0	0	0	0	0	0	0	0	0	0	0	0	0	0	0	0
HADH	HADH	hydroxyacyl-CoA dehydrogenase	HGNC:4799	4q25	ENSG00000138796	-1.00169	0	0	-1.35736	1	1	-1.0504	0	0	1.02655	0	0	0	0	0	0	1	0	1	0	0	0	0	0	1	0	1	0	0	1	0	1	0	0	0	0	0	0	0	0	0	0	0	0
HADHB	HADHB	hydroxyacyl-CoA dehydrogenase trifunctional multienzyme complex subunit beta	HGNC:4803	2p23.3	ENSG00000138029	-1.01299	0	0	-1.15301	1	1	-1.0458	0	0	1.07775	0	0	0	0	0	0	1	0	1	0	0	0	0	0	1	0	1	0	0	0	0	0	0	0	0	0	0	0	0	0	0	0	0	0
HAPLN4	HAPLN4	hyaluronan and proteoglycan link protein 4	HGNC:31357	19p13.11	ENSG00000187664	1.77175	1	1	1.01582	0	0	1.6671	0	0	2.23702	1	1	0	0	0	0	1	1	2	0	0	0	0	0	1	1	2	0	0	0	0	0	0	0	0	0	0	0	0	0	0	0	0	0
HARS2	HARS2	histidyl-tRNA synthetase 2, mitochondrial	HGNC:4817	5q31.3	ENSG00000112855	1.04314	0	0	1.02851	0	0	1.12052	0	0	1.14444	0	1	0	0	0	0	0	0	0	0	0	0	0	0	1	1	1	0	0	0	0	0	0	0	0	0	0	0	0	0	0	0	0	0
HAS3	HAS3	hyaluronan synthase 3	HGNC:4820	16q22.1	ENSG00000103044	1.14129	0	0	1.93273	1	1	1.43952	0	0	1.71148	1	1	0	0	0	1	1	1	2	0	0	0	0	1	1	1	2	0	0	0	0	0	0	0	0	0	0	0	0	0	1	0	0	0
HAUS4	HAUS4	HAUS augmin like complex subunit 4	HGNC:20163	14q11.2	ENSG00000092036	-1.10666	0	0	-1.1874	0	0	-1.03601	0	0	-1.36123	1	1	0	0	0	0	1	1	1	0	0	0	0	0	1	1	1	0	0	0	0	0	0	0	0	0	0	0	0	0	0	0	0	0
HBEGF	HBEGF	heparin binding EGF like growth factor	HGNC:3059	5q31.3	ENSG00000113070	1.10494	0	0	-1.06522	0	0	-1.19829	0	0	-1.60355	0	1	0	0	0	0	0	0	0	0	0	0	0	0	1	1	1	0	0	0	0	0	0	0	0	0	0	0	0	0	0	0	0	0
HBP1	HBP1	HMG-box transcription factor 1	HGNC:23200	7q22.3	ENSG00000105856	1.03089	0	0	1.20372	1	1	1.09853	0	0	1.08372	0	0	0	0	0	0	1	0	1	0	0	0	0	0	1	0	1	0	0	1	0	1	0	0	0	0	0	0	0	0	0	0	0	0
HCFC1R1	HCFC1R1	host cell factor C1 regulator 1	HGNC:21198	16p13.3	ENSG00000103145	1.16634	0	1	1.18537	0	0	1.07968	0	0	1.01348	0	0	0	0	0	0	0	0	0	0	0	0	0	0	1	0	1	0	0	0	0	0	0	0	0	0	0	0	0	0	0	0	0	0
HDAC11	HDAC11	histone deacetylase 11	HGNC:19086	3p25.1	ENSG00000163517	-1.01866	0	0	-1.13965	0	0	1.16196	0	0	-1.22594	1	1	0	0	0	0	1	1	1	0	0	0	0	0	1	1	1	0	0	0	0	0	0	0	0	0	0	0	0	0	1	0	0	0
HDAC6	HDAC6	histone deacetylase 6	HGNC:14064	Xp11.23	ENSG00000094631	-1.2849	1	1	1.31142	0	0	1.34444	0	0	19.7748	0	1	0	0	0	0	1	0	1	0	0	0	0	0	1	1	2	0	0	0	0	0	0	0	0	0	0	0	0	0	0	0	0	0
HDAC9	HDAC9	histone deacetylase 9	HGNC:14065	7p21.1	ENSG00000048052	-1.52122	0	0	-1.22612	0	0	-1.24166	0	0	-1.42435	1	1	0	0	0	0	1	1	1	0	0	0	0	0	1	1	1	0	0	1	0	1	0	0	0	0	0	0	0	0	1	1	0	0
HDGF	HDGF	heparin binding growth factor	HGNC:4856	1q23.1	ENSG00000143321	1.1	0	0	1.12082	1	1	1.25004	0	0	-1.03274	0	0	0	0	0	0	1	0	1	0	0	0	0	0	1	0	1	0	0	0	0	0	0	0	0	0	0	0	0	0	0	0	0	0
HEATR3	HEATR3	HEAT repeat containing 3	HGNC:26087	16q12.1	ENSG00000155393	-1.03132	0	0	-1.34177	0	1	-1.45837	0	0	-1.06917	0	0	0	0	0	0	0	0	0	0	0	0	0	0	1	0	1	0	0	1	0	1	0	0	0	0	0	0	0	0	0	0	0	0
HEBP1	HEBP1	heme binding protein 1	HGNC:17176	12p13.1	ENSG00000013583	1.18914	1	1	1.07436	0	0	1.02612	0	0	-1.02367	0	0	0	0	0	0	1	0	1	0	0	0	0	0	1	0	1	0	0	0	0	0	0	0	0	0	0	0	0	0	0	0	0	0
HECA	HECA	hdc homolog, cell cycle regulator	HGNC:21041	6q24.1	ENSG00000112406	-1.17915	0	0	1.21373	1	1	-1.00903	0	0	-1.07733	0	0	0	0	0	0	1	0	1	0	0	0	0	0	1	0	1	0	0	1	0	1	0	0	0	0	0	0	0	0	1	1	0	0
HECTD1	HECTD1	HECT domain E3 ubiquitin protein ligase 1	HGNC:20157	14q12	ENSG00000092148	-1.01802	0	0	1.21149	1	1	-1.01552	0	0	1.08944	0	0	0	0	0	0	1	0	1	0	0	0	0	0	1	0	1	0	0	0	0	0	0	0	0	0	0	0	0	0	0	0	0	0
HELZ2	HELZ2	helicase with zinc finger 2	HGNC:30021	20q13.33	ENSG00000130589	-1.13273	0	0	-1.00114	0	0	-1.09186	0	0	-1.31511	1	1	0	0	0	0	1	1	1	0	0	0	0	0	1	1	1	0	0	0	0	0	0	0	0	0	0	0	0	0	0	0	0	0
HEPH	HEPH	hephaestin	HGNC:4866	Xq12	ENSG00000089472	-1.02753	0	0	1.09503	0	1	1.05342	0	0	1.00206	0	0	0	0	0	0	0	0	0	0	0	0	0	0	1	0	1	0	0	0	0	0	0	0	0	0	0	0	0	0	0	0	0	0
HERC2	HERC2	HECT and RLD domain containing E3 ubiquitin protein ligase 2	HGNC:4868	15q13.1	ENSG00000128731	-1.02198	0	0	-1.16916	0	1	-1.11251	0	0	-1.06169	0	0	0	0	0	0	0	0	0	0	0	0	0	0	1	0	1	0	0	0	0	0	0	0	0	0	0	0	0	0	0	0	0	0
HERC2P2	HERC2P2	HERC2 pseudogene 2	HGNC:4870	15q11.2		-1.02899	0	0	-1.21355	0	1	1.02051	0	0	-1.01399	0	0	0	0	0	0	0	0	0	0	0	0	0	0	1	0	1	0	0	0	0	0	0	0	0	0	0	0	0	0	0	0	0	0
HERC2P9	HERC2P9	HERC2 pseudogene 9	HGNC:30495	15q13.1	ENSG00000206149	-1.02737	0	0	-1.38839	1	1	1.03385	0	0	-1.0407	0	0	0	0	0	0	1	0	1	0	0	0	0	0	1	0	1	0	0	0	0	0	0	0	0	0	0	0	0	0	0	0	0	0
HERC4	HERC4	HECT and RLD domain containing E3 ubiquitin protein ligase 4	HGNC:24521	10q21.3	ENSG00000148634	-1.00992	0	0	1.20737	1	1	1.0266	0	0	1.04849	0	0	0	0	0	0	1	0	1	0	0	0	0	0	1	0	1	0	0	1	0	1	0	0	0	0	0	0	0	0	0	0	0	0
HERC6	HERC6	HECT and RLD domain containing E3 ubiquitin protein ligase family member 6	HGNC:26072	4q22.1	ENSG00000138642	-1.02516	0	0	-1.2827	0	1	-1.01693	0	0	-1.19257	0	0	0	0	0	0	0	0	0	0	0	0	0	0	1	0	1	0	0	0	0	0	0	0	0	0	0	0	0	0	0	0	0	0
HEXB	HEXB	hexosaminidase subunit beta	HGNC:4879	5q13.3	ENSG00000049860	-1.10022	0	1	-1.04248	0	0	1.03564	0	0	-1.10114	0	0	0	0	0	0	0	0	0	0	0	0	0	0	1	0	1	0	0	1	0	1	0	0	0	0	0	0	0	0	1	1	0	0
HEXDC	HEXD	hexosaminidase D	HGNC:26307	17q25.3	ENSG00000169660	1.2923	0	0	-2.28192	1	1	1.16327	0	0	1.51822	0	0	0	0	0	0	1	0	1	0	0	0	0	0	1	0	1	0	0	0	0	0	0	0	0	0	0	0	0	0	0	0	0	0
HEXIM1	HEXIM1	HEXIM P-TEFb complex subunit 1	HGNC:24953	17q21.31	ENSG00000186834	1.06621	0	0	1.03515	0	0	1.10445	0	0	1.22589	1	1	0	0	0	0	1	1	1	0	0	0	0	0	1	1	1	0	1	0	0	1	0	0	0	0	0	0	0	0	0	0	0	0
HFE	HFE	homeostatic iron regulator	HGNC:4886	6p22.2	ENSG00000010704	-1.19881	0	0	-1.27566	0	1	-1.07029	0	0	-1.30671	0	0	0	0	0	0	0	0	0	0	0	0	0	0	1	0	1	0	0	0	0	0	0	0	0	0	0	0	0	0	0	0	0	0
HGD	HGD	homogentisate 1,2-dioxygenase	HGNC:4892	3q13.33	ENSG00000113924	1.00843	0	0	-1.20209	1	1	1.13259	0	0	-1.00621	0	0	0	0	0	0	1	0	1	0	0	0	0	0	1	0	1	0	0	0	0	0	0	0	0	0	0	0	0	0	1	0	0	0
HHLA2	HHLA2	HERV-H LTR-associating 2	HGNC:4905	3q13.13	ENSG00000114455	-1.47522	0	1	-1.01665	0	0	-1.02512	0	0	-1.30442	0	0	0	0	0	0	0	0	0	0	0	0	0	0	1	0	1	0	0	0	0	0	0	0	0	0	0	0	0	0	0	0	0	0
HIBADH	HIBADH	3-hydroxyisobutyrate dehydrogenase	HGNC:4907	7p15.2	ENSG00000106049	1.01338	0	0	1.26148	1	1	1.06004	0	0	1.15752	0	0	0	0	0	0	1	0	1	0	0	0	0	0	1	0	1	0	0	0	0	0	0	0	0	0	0	0	0	0	0	0	0	0
HID1	HID1	HID1 domain containing	HGNC:15736	17q25.1	ENSG00000167861	-1.07043	0	0	-1.21815	1	1	-1.06156	0	0	-1.21794	1	1	0	0	0	1	1	1	2	0	0	0	0	1	1	1	2	0	0	0	0	0	0	0	0	0	0	0	0	0	1	0	0	0
HIF1A	HIF1A	hypoxia inducible factor 1 subunit alpha	HGNC:4910	14q23.2	ENSG00000100644	1.17054	1	1	1.24771	1	1	1.06994	0	0	1.12855	0	0	1	0	0	0	1	0	2	0	1	0	0	0	1	0	2	0	0	1	0	1	1	1	1	1	0	0	2	0	1	1	0	0
HIF3A	HIF3A	hypoxia inducible factor 3 subunit alpha	HGNC:15825	19q13.32	ENSG00000124440	1.2838	0	0	2.05918	1	1	1.49933	0	0	3.22374	1	1	0	0	0	1	1	1	2	0	0	0	0	1	1	1	2	0	0	0	0	0	0	0	0	0	0	0	0	0	0	0	0	0
HIGD1A	HIGD1A	HIG1 hypoxia inducible domain family member 1A	HGNC:29527	3p22.1	ENSG00000181061	1.1546	0	1	1.20842	1	1	1.15682	0	0	1.01903	0	0	0	0	0	0	1	0	1	0	1	0	0	0	1	0	2	0	0	0	0	0	1	0	1	1	0	0	2	0	0	0	0	0
HILPDA	HILPDA	hypoxia inducible lipid droplet associated	HGNC:28859	7q32.1	ENSG00000135245	-1.11454	0	0	1.73045	1	1	1.40538	0	0	1.48027	0	0	0	0	0	0	1	0	1	0	0	0	0	0	1	0	1	0	0	0	0	0	0	0	0	0	0	0	0	0	0	0	0	0
HINT1	HINT1	histidine triad nucleotide binding protein 1	HGNC:4912	5q23.3	ENSG00000169567	1.13446	1	1	1.10069	0	0	1.21609	0	0	1.0866	0	0	0	0	0	0	1	0	1	0	0	0	0	0	1	0	1	0	0	1	0	1	0	0	0	0	0	0	0	0	0	0	0	0
HIP1	HIP1	huntingtin interacting protein 1	HGNC:4913	7q11.23	ENSG00000127946	-1.37825	1	1	-1.46664	0	0	-1.36166	0	1	-1.23652	0	0	0	0	0	0	1	0	1	0	0	0	1	0	1	1	2	0	0	0	0	0	0	0	0	0	0	0	0	0	1	0	1	0
HIP1R	HIP1R	huntingtin interacting protein 1 related	HGNC:18415	12q24.31	ENSG00000130787	-1.07363	0	0	-1.32361	1	1	1.03789	0	0	-1.2071	1	1	0	0	0	1	1	1	2	0	0	0	0	1	1	1	2	0	0	0	0	0	0	0	0	0	0	0	0	0	0	0	0	0
HIPK1	HIPK1	homeodomain interacting protein kinase 1	HGNC:19006	1p13.2	ENSG00000163349	-1.11165	0	0	1.19688	0	1	-1.09571	0	0	-1.01141	0	0	0	0	0	0	0	0	0	0	0	0	0	0	1	0	1	0	0	0	0	0	0	0	0	0	0	0	0	0	0	0	0	0
HIPK3	HIPK3	homeodomain interacting protein kinase 3	HGNC:4915	11p13	ENSG00000110422	-1.0618	0	0	1.30682	1	1	-1.01778	0	0	1.17587	1	1	0	0	0	1	1	1	2	0	0	0	0	1	1	1	2	0	0	0	0	0	0	0	0	0	0	0	0	0	0	0	0	0
HIST1H1C	H1-2	H1.2 linker histone, cluster member	HGNC:4716	6p22.2	ENSG00000187837	-1.12029	0	0	1.32351	1	1	1.17447	0	0	1.32152	1	1	0	0	0	1	1	1	2	0	0	0	0	1	1	1	2	0	0	0	0	0	0	0	0	0	0	0	0	0	0	0	0	0
HIST1H2AC	H2AC6	H2A clustered histone 6	HGNC:4733	6p22.2	ENSG00000180573	1.07671	0	0	1.06518	0	0	1.17499	0	0	1.21136	1	1	0	0	0	0	1	1	1	0	0	0	0	0	1	1	1	0	0	0	0	0	0	0	0	0	0	0	0	0	0	0	0	0
HIST1H2BC	H2BC4	H2B clustered histone 4	HGNC:4757	6p22.2	ENSG00000180596	1.14682	0	0	1.84684	1	1	1.38645	0	0	1.63134	1	1	0	0	0	1	1	1	2	0	0	0	0	1	1	1	2	0	0	0	0	0	0	0	0	0	0	0	0	0	0	0	0	0
HIST1H2BG	H2BC8	H2B clustered histone 8	HGNC:4746	6p22.2		1.36382	0	0	1.11357	0	0	1.98631	0	0	1.77149	1	1	0	0	0	0	1	1	1	0	0	0	0	0	1	1	1	0	1	0	0	1	0	0	0	0	0	0	0	0	0	0	0	0
HIST1H2BK	H2BC12	H2B clustered histone 12	HGNC:13954	6p22.1	ENSG00000197903	1.34175	1	1	1.22907	1	1	1.21948	0	0	1.28044	1	1	1	0	0	1	1	1	3	0	1	0	0	1	1	1	3	0	0	0	0	0	0	0	0	0	0	0	0	0	0	0	0	0
HIST1H3D	H3C4	H3 clustered histone 4	HGNC:4767	6p22.2	ENSG00000197409	-1.07773	0	0	1.3136	0	0	-1.03918	0	0	2.04335	0	1	0	0	0	0	0	0	0	0	0	0	0	0	1	1	1	0	0	0	0	0	0	0	0	0	0	0	0	0	0	0	0	0
HIST2H2AA3	H2AC18	H2A clustered histone 18	HGNC:4736	1q21.2	ENSG00000203812	1.07904	0	0	1.386	1	1	1.27741	0	0	1.38233	0	1	0	0	0	0	1	0	1	0	0	0	0	1	1	1	2	0	0	0	0	0	0	0	0	0	0	0	0	0	0	0	0	0
HIST2H2AA4	H2AC19	H2A clustered histone 19	HGNC:29668	1q21.2	ENSG00000272196	1.07904	0	0	1.386	1	1	1.27741	0	0	1.38233	0	1	0	0	0	0	1	0	1	0	0	0	0	1	1	1	2	0	0	0	0	0	0	0	0	0	0	0	0	0	0	0	0	0
HIST2H2BE	H2BC21	H2B clustered histone 21	HGNC:4760	1q21.2	ENSG00000184678	1.09389	0	0	1.34558	0	0	1.32819	0	0	1.60463	1	1	0	0	0	0	1	1	1	0	0	0	0	0	1	1	1	0	0	0	0	0	0	0	0	0	0	0	0	0	0	0	0	0
HJURP	HJURP	Holliday junction recognition protein	HGNC:25444	2q37.1	ENSG00000123485	-1.25279	0	0	-1.79569	0	1	-1.55685	0	0	1.18663	0	0	0	0	0	0	0	0	0	0	0	0	0	0	1	0	1	0	0	0	0	0	0	0	0	0	0	0	0	0	0	0	0	0
HK1	HK1	hexokinase 1	HGNC:4922	10q22.1	ENSG00000156515	-1.01943	0	0	1.26692	1	1	-1.05539	0	0	-1.1585	0	0	0	0	0	0	1	0	1	0	0	0	0	0	1	0	1	0	0	0	0	0	1	0	0	1	0	0	1	0	0	0	0	0
HK2	HK2	hexokinase 2	HGNC:4923	2p12	ENSG00000159399	-1.28513	0	0	1.19614	0	1	1.05355	0	0	-1.18319	0	0	0	0	0	0	0	0	0	0	0	0	0	0	1	0	1	0	0	0	0	0	0	0	0	0	0	0	0	0	0	0	0	0
HKDC1	HKDC1	hexokinase domain containing 1	HGNC:23302	10q22.1	ENSG00000156510	-1.04038	0	0	1.06639	0	0	-1.20655	0	0	-1.2738	1	1	0	0	0	0	1	1	1	0	0	0	0	0	1	1	1	0	0	0	0	0	1	0	0	0	0	1	1	0	0	0	0	0
HLA-A	HLA-A	major histocompatibility complex, class I, A	HGNC:4931	6p22.1	ENSG00000206503	-1.00806	0	0	1.19679	1	1	1.12786	0	0	-1.07978	0	0	0	0	0	0	1	0	1	0	0	0	0	0	1	0	1	0	0	0	0	0	0	0	0	0	0	0	0	0	1	0	0	0
HLA-DRB1	HLA-DRB1	major histocompatibility complex, class II, DR beta 1	HGNC:4948	6p21.32	ENSG00000196126	-1.21758	0	0	-1.0465	0	0	-1.1255	0	0	-1.41762	0	1	0	0	0	0	0	0	0	0	0	0	0	0	1	1	1	0	0	0	0	0	0	0	0	0	0	0	0	0	0	0	0	0
HM13	HM13	histocompatibility minor 13	HGNC:16435	20q11.21	ENSG00000101294	1.21612	1	1	1.46032	1	1	1.11825	0	0	1.44955	1	1	1	0	0	1	1	1	3	0	1	0	0	1	1	1	3	0	0	1	0	1	0	0	0	0	0	0	0	0	0	0	0	0
HMCN2	HMCN2	hemicentin 2	HGNC:21293	9q34.11	ENSG00000148357	-2.14935	0	0	-1.75768	1	1	-1.19849	0	0	-1.17315	0	0	0	0	0	0	1	0	1	0	0	0	0	0	1	0	1	0	0	0	0	0	0	0	0	0	0	0	0	0	0	0	0	0
HMGA1	HMGA1	high mobility group AT-hook 1	HGNC:5010	6p21.31	ENSG00000137309	1.1718	1	1	1.4294	1	1	1.15405	0	0	1.09547	0	0	1	0	0	0	1	0	2	0	1	0	0	0	1	0	2	0	0	1	0	1	0	0	0	0	0	0	0	0	0	0	0	0
HMGB3	HMGB3	high mobility group box 3	HGNC:5004	Xq28	ENSG00000029993	-1.06844	0	0	1.17609	0	0	1.02569	0	0	1.53736	1	1	0	0	0	0	1	1	1	0	0	0	0	0	1	1	1	0	0	0	0	0	0	0	0	0	0	0	0	0	0	0	0	0
HMGCR	HMGCR	3-hydroxy-3-methylglutaryl-CoA reductase	HGNC:5006	5q13.3	ENSG00000113161	-1.0915	0	0	1.13077	0	1	-1.2312	0	0	1.11214	0	0	0	0	0	0	0	0	0	0	0	0	0	0	1	0	1	0	0	1	0	1	0	0	0	0	0	0	0	0	1	1	0	0
HMGCS1	HMGCS1	3-hydroxy-3-methylglutaryl-CoA synthase 1	HGNC:5007	5p12	ENSG00000112972	-1.03886	0	0	1.22899	1	1	-1.21323	0	0	1.08713	0	0	0	0	0	0	1	0	1	0	0	0	0	0	1	0	1	0	0	0	0	0	0	0	0	0	0	0	0	0	1	0	0	0
HMGCS2	HMGCS2	3-hydroxy-3-methylglutaryl-CoA synthase 2	HGNC:5008	1p12	ENSG00000134240	-1.0138	0	0	-3.47886	1	1	1.03258	0	0	-1.76313	0	0	0	0	0	0	1	0	1	0	0	0	0	0	1	0	1	0	0	0	0	0	0	0	0	0	0	0	0	0	1	0	0	0
HMGN1	HMGN1	high mobility group nucleosome binding domain 1	HGNC:4984	21q22.2	ENSG00000205581	1.19879	1	1	1.21777	1	1	1.15903	0	1	1.26014	1	1	1	0	0	1	1	1	3	0	1	1	1	1	1	1	4	1	0	1	0	1	0	0	0	0	0	0	0	0	1	1	1	1
HMGN3	HMGN3	high mobility group nucleosomal binding domain 3	HGNC:12312	6q14.1	ENSG00000118418	1.03174	0	0	-1.27998	0	1	1.03202	0	0	1.03022	0	0	0	0	0	0	0	0	0	0	0	0	0	0	1	0	1	0	0	0	0	0	0	0	0	0	0	0	0	0	0	0	0	0
HMGN4	HMGN4	high mobility group nucleosomal binding domain 4	HGNC:4989	6p22.2	ENSG00000182952	1.02295	0	0	1.20549	1	1	-1.02154	0	0	1.01587	0	0	0	0	0	0	1	0	1	0	0	0	0	0	1	0	1	0	0	0	0	0	0	0	0	0	0	0	0	0	0	0	0	0
HMGN5	HMGN5	high mobility group nucleosome binding domain 5	HGNC:8013	Xq21.1	ENSG00000198157	-1.4237	1	1	-1.28551	0	0	-1.12125	0	0	-1.08472	0	0	0	0	0	0	1	0	1	0	0	0	0	0	1	0	1	0	0	0	0	0	0	0	0	0	0	0	0	0	0	0	0	0
HMMR	HMMR	hyaluronan mediated motility receptor	HGNC:5012	5q34	ENSG00000072571	-1.38403	1	1	-1.66139	0	0	-1.27402	0	0	1.18886	0	0	0	0	0	0	1	0	1	0	0	0	0	0	1	0	1	0	0	0	0	0	0	0	0	0	0	0	0	0	0	0	0	0
HN1	JPT1	Jupiter microtubule associated homolog 1	HGNC:14569	17q25.1		1.09229	0	0	1.17492	1	1	-1.00214	0	0	-1.00359	0	0	0	0	0	0	1	0	1	0	0	0	0	0	1	0	1	0	0	0	0	0	0	0	0	0	0	0	0	0	0	0	0	0
HNF1A-AS1	HNF1A-AS1	HNF1A antisense RNA 1	HGNC:26785	12q24.31	ENSG00000241388	-1.33899	0	0	-1.6939	0	1	-1.35838	0	0	1.11763	0	0	0	0	0	0	0	0	0	0	0	0	0	0	1	0	1	0	0	0	0	0	0	0	0	0	0	0	0	0	0	0	0	0
HNF1B	HNF1B	HNF1 homeobox B	HGNC:11630	17q12		-1.01448	0	0	1.11369	0	0	1.12905	0	0	1.68856	1	1	0	0	0	0	1	1	1	0	0	0	0	0	1	1	1	0	1	0	0	1	0	0	0	0	0	0	0	0	0	0	0	0
HNF4G	HNF4G	hepatocyte nuclear factor 4 gamma	HGNC:5026	8q21.13	ENSG00000164749	1.49919	0	1	1.39979	0	0	3.28169	0	0	2.91232	1	1	0	0	0	0	1	1	1	0	0	0	0	0	1	1	2	0	0	0	0	0	1	0	1	0	0	1	2	0	1	0	0	0
HNMT	HNMT	histamine N-methyltransferase	HGNC:5028	2q22.1	ENSG00000150540	-1.24171	0	0	-1.26776	0	1	1.03427	0	0	-1.15968	0	0	0	0	0	0	0	0	0	0	0	0	0	0	1	0	1	0	0	0	0	0	0	0	0	0	0	0	0	0	1	0	0	0
HNRNPA0	HNRNPA0	heterogeneous nuclear ribonucleoprotein A0	HGNC:5030	5q31.2	ENSG00000177733	1.15347	0	1	1.09773	0	0	-1.0014	0	0	1.06149	0	0	0	0	0	0	0	0	0	0	0	0	0	0	1	0	1	0	0	0	0	0	0	0	0	0	0	0	0	0	0	0	0	0
HNRNPH1	HNRNPH1	heterogeneous nuclear ribonucleoprotein H1	HGNC:5041	5q35.3	ENSG00000169045	1.33966	0	1	1.16289	0	0	-1.33688	0	0	-2.03239	0	0	0	0	0	0	0	0	0	0	0	0	0	0	1	0	1	0	1	0	0	1	0	0	0	0	0	0	0	0	1	1	0	0
HNRNPM	HNRNPM	heterogeneous nuclear ribonucleoprotein M	HGNC:5046	19p13.2	ENSG00000099783	1.14585	1	1	-1.14674	1	1	-1.09357	0	0	1.0033	0	0	1	0	0	0	1	0	2	0	1	0	0	0	1	0	2	0	0	0	0	0	0	0	0	0	0	0	0	0	0	0	0	0
HNRNPUL2-BSCL2	HNRNPUL2-BSCL2	HNRNPUL2-BSCL2 readthrough (NMD candidate)	HGNC:49189	11q12.3	ENSG00000234857	-1.00439	0	0	1.07377	0	0	1.05118	0	0	1.13353	0	1	0	0	0	0	0	0	0	0	0	0	0	0	1	1	1	0	0	0	0	0	0	0	0	0	0	0	0	0	0	0	0	0
HOMER2	HOMER2	homer scaffold protein 2	HGNC:17513	15q25.2	ENSG00000103942	-1.27454	1	1	-1.1024	0	0	-1.35086	0	0	-1.19512	0	0	0	0	0	0	1	0	1	0	0	0	0	0	1	0	1	0	0	0	0	0	0	0	0	0	0	0	0	0	0	0	0	0
HOMER3	HOMER3	homer scaffold protein 3	HGNC:17514	19p13.11	ENSG00000051128	1.42567	0	0	2.39379	1	1	1.1154	0	0	1.19528	0	0	0	0	0	0	1	0	1	0	0	0	0	0	1	0	1	0	0	0	0	0	0	0	0	0	0	0	0	0	0	0	0	0
HPGD	HPGD	15-hydroxyprostaglandin dehydrogenase	HGNC:5154	4q34.1	ENSG00000164120	-1.35434	0	0	-1.40059	1	1	1.18285	0	0	-1.57406	0	1	0	0	0	0	1	0	1	0	0	0	0	1	1	1	2	0	0	0	0	0	1	0	0	1	0	1	2	0	0	0	0	0
HPS3	HPS3	HPS3 biogenesis of lysosomal organelles complex 2 subunit 1	HGNC:15597	3q24	ENSG00000163755	-1.01145	0	0	1.56063	1	1	1.07082	0	0	1.5695	1	1	0	0	0	1	1	1	2	0	0	0	0	1	1	1	2	0	0	0	0	0	0	0	0	0	0	0	0	0	1	0	0	0
HPS4	HPS4	HPS4 biogenesis of lysosomal organelles complex 3 subunit 2	HGNC:15844	22q12.1	ENSG00000100099	-1.49189	0	0	2.53177	0	1	-3.05649	0	0	2.47754	0	0	0	0	0	0	0	0	0	0	0	0	0	0	1	0	1	0	0	0	0	0	0	0	0	0	0	0	0	0	0	0	0	0
HPS5	HPS5	HPS5 biogenesis of lysosomal organelles complex 2 subunit 2	HGNC:17022	11p15.1	ENSG00000110756	-1.02782	0	0	1.29344	1	1	1.05912	0	0	1.38476	1	1	0	0	0	1	1	1	2	0	0	0	0	1	1	1	2	0	0	0	0	0	1	0	0	1	0	1	2	0	0	0	0	0
HR	HR	HR lysine demethylase and nuclear receptor corepressor	HGNC:5172	8p21.3	ENSG00000168453	1.3517	1	1	1.00747	0	0	-1.23058	0	0	1.17064	0	0	0	0	0	0	1	0	1	0	0	0	0	0	1	0	1	0	1	0	0	1	0	0	0	0	0	0	0	0	0	0	0	0
HRAS	HRAS	HRas proto-oncogene, GTPase	HGNC:5173	11p15.5	ENSG00000174775	1.25601	0	1	1.18182	0	0	1.08423	0	0	-1.0476	0	0	0	0	0	0	0	0	0	0	0	0	0	0	1	0	1	0	0	0	0	0	0	0	0	0	0	0	0	0	0	0	0	0
HRCT1	HRCT1	histidine rich carboxyl terminus 1	HGNC:33872	9p13.3	ENSG00000196196	2.30349	1	1	3.43359	1	1	2.75608	1	1	4.17277	1	1	1	1	1	1	1	1	4	1	1	1	1	1	1	1	4	1	1	0	0	1	0	0	0	0	0	0	0	0	1	1	1	1
HRSP12	RIDA	reactive intermediate imine deaminase A homolog	HGNC:16897	8q22.2		1.00676	0	0	-1.2414	0	1	1.0466	0	0	-1.14229	0	0	0	0	0	0	0	0	0	0	0	0	0	0	1	0	1	0	0	0	0	0	0	0	0	0	0	0	0	0	0	0	0	0
HS3ST1	HS3ST1	heparan sulfate-glucosamine 3-sulfotransferase 1	HGNC:5194	4p15.33	ENSG00000002587	1.12989	0	0	1.0876	0	0	1.03431	0	0	-1.22845	1	1	0	0	0	0	1	1	1	0	0	0	0	0	1	1	1	0	0	0	0	0	0	0	0	0	0	0	0	0	0	0	0	0
HS3ST6	HS3ST6	heparan sulfate-glucosamine 3-sulfotransferase 6	HGNC:14178	16p13.3	ENSG00000162040	-4.99071	0	0	-2.99774	0	1	1.13091	0	0	1.12401	0	0	0	0	0	0	0	0	0	0	0	0	0	0	1	0	1	0	0	0	0	0	0	0	0	0	0	0	0	0	0	0	0	0
HSBP1	HSBP1	heat shock factor binding protein 1	HGNC:5203	16q23.3	ENSG00000230989	1.07129	0	0	1.1683	0	1	-1.01687	0	0	-1.01109	0	0	0	0	0	0	0	0	0	0	0	0	0	0	1	0	1	0	0	1	0	1	0	0	0	0	0	0	0	0	0	0	0	0
HSD17B10	HSD17B10	hydroxysteroid 17-beta dehydrogenase 10	HGNC:4800	Xp11.22	ENSG00000072506	1.1865	0	1	-1.0307	0	0	-1.05526	0	0	1.04992	0	0	0	0	0	0	0	0	0	0	0	0	0	0	1	0	1	0	0	0	0	0	0	0	0	0	0	0	0	0	0	0	0	0
HSD17B12	HSD17B12	hydroxysteroid 17-beta dehydrogenase 12	HGNC:18646	11p11.2	ENSG00000149084	-1.06811	0	0	1.23836	1	1	-1.13661	0	0	1.06166	0	0	0	0	0	0	1	0	1	0	0	0	0	0	1	0	1	0	1	0	0	1	0	0	0	0	0	0	0	0	1	1	0	0
HSD17B2	HSD17B2	hydroxysteroid 17-beta dehydrogenase 2	HGNC:5211	16q23.3	ENSG00000086696	1.70595	0	1	1.01533	0	0	2.73145	1	1	1.5162	1	1	0	1	0	0	1	1	2	0	0	1	1	0	1	1	3	0	1	1	1	1	1	1	1	0	1	1	3	0	1	1	1	1
HSD3B1	HSD3B1	hydroxy-delta-5-steroid dehydrogenase, 3 beta- and steroid delta-isomerase 1	HGNC:5217	1p12	ENSG00000203857	0	0	0	-1.29529	0	0	1.21916	0	0	10.3596	1	1	0	0	0	0	1	1	1	0	0	0	0	0	1	1	1	0	1	0	0	1	0	0	0	0	0	0	0	0	1	1	0	0
HSD3B2	HSD3B2	hydroxy-delta-5-steroid dehydrogenase, 3 beta- and steroid delta-isomerase 2	HGNC:5218	1p12	ENSG00000203859	1.38874	0	0	6.19309	0	0	-1.59272	0	0	-3.45859	1	1	0	0	0	0	1	1	1	0	0	0	0	0	1	1	1	0	0	1	0	1	0	0	0	0	0	0	0	0	0	0	0	0
HSF4	HSF4	heat shock transcription factor 4	HGNC:5227	16q22.1	ENSG00000102878	-1.34172	1	1	-1.39513	0	0	1.11483	0	0	-1.19081	0	0	0	0	0	0	1	0	1	0	0	0	0	0	1	0	1	0	0	0	0	0	0	0	0	0	0	0	0	0	0	0	0	0
HSPA12A	HSPA12A	heat shock protein family A (Hsp70) member 12A	HGNC:19022	10q25.3	ENSG00000165868	-1.15779	0	0	2.18075	0	1	1.3444	0	0	3.42913	0	0	0	0	0	0	0	0	0	0	0	0	0	0	1	0	1	0	0	0	0	0	0	0	0	0	0	0	0	0	1	0	0	0
HSPA2	HSPA2	heat shock protein family A (Hsp70) member 2	HGNC:5235	14q23.3	ENSG00000126803	-1.23705	0	0	1.61646	1	1	-1.38409	0	0	-1.25047	0	0	0	0	0	0	1	0	1	0	0	0	0	0	1	0	1	0	0	0	0	0	0	0	0	0	0	0	0	0	1	0	0	0
HSPB1	HSPB1	heat shock protein family B (small) member 1	HGNC:5246	7q11.23	ENSG00000106211	-1.07034	0	0	1.02351	0	0	-1.06023	0	0	-1.22525	1	1	0	0	0	0	1	1	1	0	0	0	0	0	1	1	1	0	0	0	0	0	0	0	0	0	0	0	0	0	0	0	0	0
HSPBP1	HSPBP1	HSPA (Hsp70) binding protein 1	HGNC:24989	19q13.42	ENSG00000133265	1.16656	0	0	-1.23495	0	1	1.03029	0	0	-1.06576	0	0	0	0	0	0	0	0	0	0	0	0	0	0	1	0	1	0	1	0	0	1	0	0	0	0	0	0	0	0	0	0	0	0
HTATIP2	HTATIP2	HIV-1 Tat interactive protein 2	HGNC:16637	11p15.1	ENSG00000109854	1.08493	0	0	1.16595	1	1	1.07567	0	0	-1.04304	0	0	0	0	0	0	1	0	1	0	0	0	0	0	1	0	1	0	0	0	0	0	0	0	0	0	0	0	0	0	0	0	0	0
HTATSF1	HTATSF1	HIV-1 Tat specific factor 1	HGNC:5276	Xq26.3	ENSG00000102241	-1.08874	0	0	-1.06009	0	0	-1.08846	0	0	-1.18327	1	1	0	0	0	0	1	1	1	0	0	0	0	0	1	1	1	0	0	0	0	0	0	0	0	0	0	0	0	0	1	0	0	0
HTR7P1	HTR7P1	5-hydroxytryptamine receptor 7 pseudogene 1	HGNC:30411	12p13.1	ENSG00000183935	1.8703	1	1	1.01584	0	0	-1.04861	0	0	1.19566	0	0	0	0	0	0	1	0	1	0	0	0	0	0	1	0	1	0	0	0	0	0	0	0	0	0	0	0	0	0	0	0	0	0
HTRA2	HTRA2	HtrA serine peptidase 2	HGNC:14348	2p13.1	ENSG00000115317	1.13696	0	0	1.38634	1	1	-1.12143	0	0	-1.06054	0	0	0	0	0	0	1	0	1	0	0	0	0	0	1	0	1	0	0	0	0	0	1	0	0	1	0	0	1	0	0	0	0	0
HYDIN	HYDIN	HYDIN axonemal central pair apparatus protein	HGNC:19368	16q22.2	ENSG00000157423	1.16036	0	0	-1.55764	0	1	1.03657	0	0	-1.06415	0	0	0	0	0	0	0	0	0	0	0	0	0	0	1	0	1	0	0	0	0	0	0	0	0	0	0	0	0	0	0	0	0	0
IARS2	IARS2	isoleucyl-tRNA synthetase 2, mitochondrial	HGNC:29685	1q41	ENSG00000067704	1.09566	0	1	1.05732	0	0	1.00231	0	0	-1.0362	0	0	0	0	0	0	0	0	0	0	0	0	0	0	1	0	1	0	0	0	0	0	1	0	1	0	0	0	1	0	0	0	0	0
IBTK	IBTK	inhibitor of Bruton tyrosine kinase	HGNC:17853	6q14.1	ENSG00000005700	-1.03619	0	0	1.24196	1	1	-1.00939	0	0	-1.0314	0	0	0	0	0	0	1	0	1	0	0	0	0	0	1	0	1	0	1	0	0	1	0	0	0	0	0	0	0	0	0	0	0	0
ICAM1	ICAM1	intercellular adhesion molecule 1	HGNC:5344	19p13.2	ENSG00000090339	-1.10656	0	0	1.94999	1	1	1.20966	0	0	-1.14578	0	0	0	0	0	0	1	0	1	0	0	0	0	0	1	0	1	0	0	0	0	0	0	0	0	0	0	0	0	0	1	0	0	0
ICAM2	ICAM2	intercellular adhesion molecule 2	HGNC:5345	17q23.3	ENSG00000108622	1.10993	0	0	-1.56198	1	1	-1.31925	0	0	-1.71047	1	1	0	0	0	1	1	1	2	0	0	0	0	1	1	1	2	0	0	0	0	0	0	0	0	0	0	0	0	0	0	0	0	0
ICK	CILK1	ciliogenesis associated kinase 1	HGNC:21219	6p12.1	ENSG00000112144	-1.15937	0	1	-1.00971	0	0	-1.01503	0	0	1.13651	0	0	0	0	0	0	0	0	0	0	0	0	0	0	1	0	1	0	0	0	0	0	0	0	0	0	0	0	0	0	0	0	0	0
ID1	ID1	inhibitor of DNA binding 1, HLH protein	HGNC:5360	20q11.21	ENSG00000125968	1.10507	0	0	1.43139	1	1	-1.11822	0	0	-1.04339	0	0	0	0	0	0	1	0	1	0	0	0	0	0	1	0	1	0	0	0	0	0	0	0	0	0	0	0	0	0	0	0	0	0
ID2	ID2	inhibitor of DNA binding 2	HGNC:5361	2p25.1	ENSG00000115738	-1.33853	1	1	-1.16239	0	0	-1.25544	0	0	-1.45502	1	1	0	0	0	0	1	1	2	0	0	0	0	0	1	1	2	0	0	0	0	0	1	0	1	0	0	1	2	0	1	0	0	0
IDH1	IDH1	isocitrate dehydrogenase (NADP(+)) 1	HGNC:5382	2q34	ENSG00000138413	1.05843	0	0	1.14202	1	1	1.01561	0	0	1.4563	1	1	0	0	0	1	1	1	2	0	0	0	0	1	1	1	2	0	1	0	0	1	1	1	0	1	0	1	2	0	0	0	0	0
IDH3A	IDH3A	isocitrate dehydrogenase (NAD(+)) 3 catalytic subunit alpha	HGNC:5384	15q25.1	ENSG00000166411	-1.03278	0	0	-1.48989	1	1	-1.06179	0	0	-1.17758	0	0	0	0	0	0	1	0	1	0	0	0	0	0	1	0	1	0	0	0	0	0	0	0	0	0	0	0	0	0	0	0	0	0
IDI1	IDI1	isopentenyl-diphosphate delta isomerase 1	HGNC:5387	10p15.3	ENSG00000067064	-1.01629	0	0	1.32742	1	1	-1.2529	0	0	1.07895	0	0	0	0	0	0	1	0	1	0	0	0	0	0	1	0	1	0	0	0	0	0	0	0	0	0	0	0	0	0	1	0	0	0
IDO1	IDO1	indoleamine 2,3-dioxygenase 1	HGNC:6059	8p11.21	ENSG00000131203	1.26323	0	0	1.02484	0	0	1.49268	0	0	-2.42893	1	1	0	0	0	0	1	1	1	0	0	0	0	0	1	1	1	0	0	0	0	0	0	0	0	0	0	0	0	0	0	0	0	0
IDS	IDS	iduronate 2-sulfatase	HGNC:5389	Xq28	ENSG00000010404	-1.05428	0	0	1.21498	1	1	-1.0213	0	0	1.03705	0	0	0	0	0	0	1	0	1	0	0	0	0	0	1	0	1	0	0	0	0	0	1	0	0	1	0	0	1	0	0	0	0	0
IER2	IER2	immediate early response 2	HGNC:28871	19p13.13	ENSG00000160888	-1.06936	0	0	1.12911	0	1	-1.0755	0	0	-1.0744	0	0	0	0	0	0	0	0	0	0	0	0	0	0	1	0	1	0	0	0	0	0	0	0	0	0	0	0	0	0	0	0	0	0
IER3	IER3	immediate early response 3	HGNC:5392	6p21.33	ENSG00000137331	-1.37523	1	1	1.3824	1	1	-1.20659	0	0	-1.43546	1	1	1	0	0	1	1	1	3	0	1	0	0	1	1	1	3	0	0	0	0	0	0	0	0	0	0	0	0	0	1	0	0	0
IER5L	IER5L	immediate early response 5 like	HGNC:23679	9q34.11	ENSG00000188483	-1.18058	0	0	1.34214	1	1	-1.18019	0	0	-1.16191	0	0	0	0	0	0	1	0	1	0	0	0	0	0	1	0	1	0	0	0	0	0	0	0	0	0	0	0	0	0	1	0	0	0
IFFO2	IFFO2	intermediate filament family orphan 2	HGNC:27006	1p36.13	ENSG00000169991	-1.15432	1	1	1.13247	0	0	-1.4051	1	1	-1.30479	1	1	0	1	1	0	1	1	3	0	0	1	1	0	1	1	3	0	0	1	0	1	0	0	0	0	0	0	0	0	1	1	1	1
IFI27	IFI27	interferon alpha inducible protein 27	HGNC:5397	14q32.12	ENSG00000165949	1.11924	0	0	-1.09015	0	0	1.11535	0	0	-1.24624	0	1	0	0	0	0	0	0	0	0	0	0	0	0	1	1	1	0	0	0	0	0	0	0	0	0	0	0	0	0	0	0	0	0
IFI44	IFI44	interferon induced protein 44	HGNC:16938	1p31.1	ENSG00000137965	-1.56814	0	0	-1.89643	1	1	-1.07855	0	0	-1.20938	0	0	0	0	0	0	1	0	1	0	0	0	0	0	1	0	1	0	0	1	0	1	0	0	0	0	0	0	0	0	0	0	0	0
IFITM1	IFITM1	interferon induced transmembrane protein 1	HGNC:5412	11p15.5	ENSG00000185885	-1.39698	1	1	-1.33137	1	1	-1.01569	0	0	-1.2695	0	0	1	0	0	0	1	0	2	0	1	0	0	0	1	0	2	0	0	0	0	0	0	0	0	0	0	0	0	0	0	0	0	0
IFITM10	IFITM10	interferon induced transmembrane protein 10	HGNC:40022	11p15.5	ENSG00000244242	1.65799	1	1	2.75182	1	1	1.57891	0	1	1.88325	1	1	1	0	0	1	1	1	3	0	1	1	1	1	1	1	4	1	0	0	0	0	0	0	0	0	0	0	0	0	1	0	1	0
IFITM2	IFITM2	interferon induced transmembrane protein 2	HGNC:5413	11p15.5	ENSG00000185201	-1.19244	0	0	-1.44866	1	1	-1.36665	0	0	-1.11884	0	0	0	0	0	0	1	0	1	0	0	0	0	0	1	0	1	0	0	0	0	0	0	0	0	0	0	0	0	0	0	0	0	0
IFITM3	IFITM3	interferon induced transmembrane protein 3	HGNC:5414	11p15.5	ENSG00000142089	-1.08635	0	0	-1.375	1	1	-1.11231	0	0	-1.21046	1	1	0	0	0	1	1	1	2	0	0	0	0	1	1	1	2	0	0	0	0	0	0	0	0	0	0	0	0	0	0	0	0	0
IFNAR2	IFNAR2	interferon alpha and beta receptor subunit 2	HGNC:5433	21q22.11	ENSG00000159110	-1.23058	1	1	1.1559	0	0	-1.12078	0	0	-1.08867	0	0	0	0	0	0	1	0	1	0	0	0	0	0	1	0	1	0	0	0	0	0	0	0	0	0	0	0	0	0	0	0	0	0
IFNGR1	IFNGR1	interferon gamma receptor 1	HGNC:5439	6q23.3	ENSG00000027697	1.01205	0	0	1.03289	0	0	-1.06451	0	0	-1.313	1	1	0	0	0	0	1	1	1	0	0	0	0	0	1	1	1	0	0	0	0	0	1	0	0	0	0	1	1	0	1	0	0	0
IFNGR2	IFNGR2	interferon gamma receptor 2	HGNC:5440	21q22.11	ENSG00000159128	-1.11358	0	0	1.13611	0	1	-1.03449	0	0	-1.14175	0	1	0	0	0	0	0	0	0	0	0	0	0	1	1	1	2	0	0	0	0	0	0	0	0	0	0	0	0	0	1	0	0	0
IFNLR1	IFNLR1	interferon lambda receptor 1	HGNC:18584	1p36.11	ENSG00000185436	-1.01336	0	0	1.31908	1	1	1.1191	0	0	1.06342	0	0	0	0	0	0	1	0	1	0	0	0	0	0	1	0	1	0	0	0	0	0	0	0	0	0	0	0	0	0	0	0	0	0
IFRD1	IFRD1	interferon related developmental regulator 1	HGNC:5456	7q31.1	ENSG00000006652	-1.04147	0	0	1.20823	1	1	1.20091	0	0	1.11378	0	0	0	0	0	0	1	0	1	0	0	0	0	0	1	0	1	0	0	1	0	1	0	0	0	0	0	0	0	0	0	0	0	0
IFRD2	IFRD2	interferon related developmental regulator 2	HGNC:5457	3p21.31	ENSG00000214706	1.1578	1	1	-1.05082	0	0	-1.08328	0	0	-1.09916	0	0	0	0	0	0	1	0	1	0	0	0	0	0	1	0	1	0	0	0	0	0	1	0	1	0	0	0	1	0	0	0	0	0
IFT172	IFT172	intraflagellar transport 172	HGNC:30391	2p23.3	ENSG00000138002	-1.01525	0	0	1.20541	0	1	1.10837	0	0	1.33736	1	1	0	0	0	0	1	1	1	0	0	0	0	1	1	1	2	0	0	0	0	0	0	0	0	0	0	0	0	0	0	0	0	0
IFT74	IFT74	intraflagellar transport 74	HGNC:21424	9p21.2	ENSG00000096872	1.20033	0	0	1.10647	0	0	1.0445	0	0	1.33883	0	1	0	0	0	0	0	0	0	0	0	0	0	0	1	1	1	0	0	0	0	0	0	0	0	0	0	0	0	0	1	0	0	0
IGBP1	IGBP1	immunoglobulin binding protein 1	HGNC:5461	Xq13.1	ENSG00000089289	1.04966	0	0	1.13987	1	1	1.02353	0	0	1.02256	0	0	0	0	0	0	1	0	1	0	0	0	0	0	1	0	1	0	0	0	0	0	0	0	0	0	0	0	0	0	0	0	0	0
IGF2BP2	IGF2BP2	insulin like growth factor 2 mRNA binding protein 2	HGNC:28867	3q27.2	ENSG00000073792	-1.12595	0	0	1.14642	0	1	-1.02008	0	0	-1.01267	0	0	0	0	0	0	0	0	0	0	0	0	0	0	1	0	1	0	0	1	0	1	0	0	0	0	0	0	0	0	0	0	0	0
IGFBP3	IGFBP3	insulin like growth factor binding protein 3	HGNC:5472	7p12.3	ENSG00000146674	1.06866	0	0	1.19072	1	1	1.00489	0	0	1.03515	0	0	0	0	0	0	1	0	1	0	0	0	0	0	1	0	1	0	1	1	0	1	0	0	0	0	0	0	0	0	0	0	0	0
IGFBP4	IGFBP4	insulin like growth factor binding protein 4	HGNC:5473	17q21.2	ENSG00000141753	-1.39568	1	1	1.05511	0	0	-1.40319	1	1	-1.42374	1	1	0	1	1	0	1	1	3	0	0	1	1	0	1	1	3	0	0	0	0	0	0	0	0	0	0	0	0	0	1	0	1	0
IGFBP6	IGFBP6	insulin like growth factor binding protein 6	HGNC:5475	12q13.13	ENSG00000167779	1.88857	1	1	2.19573	1	1	1.44332	0	0	3.09967	1	1	1	0	0	1	1	1	3	0	1	0	0	1	1	1	3	0	0	0	0	0	0	0	0	0	0	0	0	0	1	0	0	0
IGSF3	IGSF3	immunoglobulin superfamily member 3	HGNC:5950	1p13.1	ENSG00000143061	-1.19473	0	1	1.02757	0	0	-1.06559	0	0	-1.06081	0	0	0	0	0	0	0	0	0	0	0	0	0	0	1	0	1	0	0	0	0	0	1	0	1	0	0	0	1	0	0	0	0	0
IGSF8	IGSF8	immunoglobulin superfamily member 8	HGNC:17813	1q23.2	ENSG00000162729	1.01723	0	0	1.06079	0	0	1.09543	0	0	-1.2253	1	1	0	0	0	0	1	1	1	0	0	0	0	0	1	1	1	0	0	0	0	0	0	0	0	0	0	0	0	0	1	0	0	0
IGSF9	IGSF9	immunoglobulin superfamily member 9	HGNC:18132	1q23.2	ENSG00000085552	-1.21358	0	0	-2.17947	1	1	-1.49667	0	0	-2.59125	1	1	0	0	0	1	1	1	2	0	0	0	0	1	1	1	2	0	0	0	0	0	1	0	0	1	0	1	2	0	1	0	0	0
IGSF9B	IGSF9B	immunoglobulin superfamily member 9B	HGNC:32326	11q25	ENSG00000080854	-1.59242	1	1	-1.26559	0	0	-1.13154	0	0	-1.27577	0	0	0	0	0	0	1	0	1	0	0	0	0	0	1	0	1	0	0	0	0	0	0	0	0	0	0	0	0	0	0	0	0	0
IKBKE	IKBKE	inhibitor of nuclear factor kappa B kinase subunit epsilon	HGNC:14552	1q32.1	ENSG00000263528	-1.11304	0	0	-1.45299	1	1	-1.02434	0	0	-1.40072	1	1	0	0	0	1	1	1	2	0	0	0	0	1	1	1	2	0	0	0	0	0	1	0	0	1	0	1	2	0	0	0	0	0
IKBKG	IKBKG	inhibitor of nuclear factor kappa B kinase regulatory subunit gamma	HGNC:5961	Xq28	ENSG00000269335	1.31381	1	1	1.03918	0	0	-1.16659	0	0	-1.1605	0	0	0	0	0	0	1	0	1	0	0	0	0	0	1	0	1	0	0	0	0	0	0	0	0	0	0	0	0	0	0	0	0	0
IL10RB	IL10RB	interleukin 10 receptor subunit beta	HGNC:5965	21q22.11	ENSG00000243646	-1.17024	0	0	1.03026	0	0	-1.12053	0	0	-1.18661	0	1	0	0	0	0	0	0	0	0	0	0	0	0	1	1	1	0	0	0	0	0	0	0	0	0	0	0	0	0	0	0	0	0
IL11RA	IL11RA	interleukin 11 receptor subunit alpha	HGNC:5967	9p13.3	ENSG00000137070	-1.06382	0	0	-1.51165	1	1	1.07929	0	0	-1.20932	0	0	0	0	0	0	1	0	1	0	0	0	0	0	1	0	1	0	0	0	0	0	0	0	0	0	0	0	0	0	0	0	0	0
IL13RA1	IL13RA1	interleukin 13 receptor subunit alpha 1	HGNC:5974	Xq24	ENSG00000131724	-1.00829	0	0	1.18945	1	1	-1.01813	0	0	1.0607	0	0	0	0	0	0	1	0	1	0	0	0	0	0	1	0	1	0	0	0	0	0	0	0	0	0	0	0	0	0	0	0	0	0
IL17C	IL17C	interleukin 17C	HGNC:5983	16q24.2	ENSG00000124391	1.02034	0	0	2.36426	1	1	1.60441	0	0	1.07233	0	0	0	0	0	0	1	0	1	0	0	0	0	0	1	0	1	0	0	0	0	0	0	0	0	0	0	0	0	0	0	0	0	0
IL17RB	IL17RB	interleukin 17 receptor B	HGNC:18015	3p21.1	ENSG00000056736	1.19284	0	0	1.36909	0	1	1.17598	0	0	1.24671	0	0	0	0	0	0	0	0	0	0	0	0	0	0	1	0	1	0	0	0	0	0	0	0	0	0	0	0	0	0	1	0	0	0
IL17RE	IL17RE	interleukin 17 receptor E	HGNC:18439	3p25.3	ENSG00000163701	1.0434	0	0	-1.20702	0	1	-1.04585	0	0	-1.01795	0	0	0	0	0	0	0	0	0	0	0	0	0	0	1	0	1	0	0	0	0	0	0	0	0	0	0	0	0	0	0	0	0	0
IL17REL	IL17REL	interleukin 17 receptor E like	HGNC:33808	22q13.33	ENSG00000188263	-1.43256	0	0	-1.84086	1	1	1.02229	0	0	-2.67054	0	0	0	0	0	0	1	0	1	0	0	0	0	0	1	0	1	0	0	0	0	0	0	0	0	0	0	0	0	0	0	0	0	0
IL18R1	IL18R1	interleukin 18 receptor 1	HGNC:5988	2q12.1	ENSG00000115604	-1.56063	0	0	-1.4523	1	1	-1.37432	0	0	-1.36304	0	0	0	0	0	0	1	0	1	0	0	0	0	0	1	0	1	0	0	0	0	0	0	0	0	0	0	0	0	0	0	0	0	0
IL1R1	IL1R1	interleukin 1 receptor type 1	HGNC:5993	2q11.2-q12.1	ENSG00000115594	-2.22842	0	0	-1.27782	0	0	-2.28487	0	0	-9.17722	1	1	0	0	0	0	1	1	1	0	0	0	0	0	1	1	1	0	0	0	0	0	0	0	0	0	0	0	0	0	0	0	0	0
IL1RAP	IL1RAP	interleukin 1 receptor accessory protein	HGNC:5995	3q28	ENSG00000196083	-1.1816	0	0	1.50928	1	1	1.15038	0	0	1.32016	0	0	0	0	0	0	1	0	1	0	0	0	0	0	1	0	1	0	0	1	0	1	1	1	0	1	0	0	1	0	1	1	0	0
IL1RN	IL1RN	interleukin 1 receptor antagonist	HGNC:6000	2q14.1	ENSG00000136689	-1.01004	0	0	-1.25016	1	1	-1.36945	0	0	1.06788	0	0	0	0	0	0	1	0	1	0	0	0	0	0	1	0	1	0	0	0	0	0	0	0	0	0	0	0	0	0	1	0	0	0
IL20RA	IL20RA	interleukin 20 receptor subunit alpha	HGNC:6003	6q23.3	ENSG00000016402	1.03508	0	0	1.15548	0	0	1.23898	0	0	1.49343	1	1	0	0	0	0	1	1	1	0	0	0	0	0	1	1	1	0	0	0	0	0	0	0	0	0	0	0	0	0	0	0	0	0
IL22RA1	IL22RA1	interleukin 22 receptor subunit alpha 1	HGNC:13700	1p36.11	ENSG00000142677	1.0257	0	0	1.46236	1	1	1.053	0	0	-1.31514	0	0	0	0	0	0	1	0	1	0	0	0	0	0	1	0	1	0	0	0	0	0	1	0	0	1	0	0	1	0	1	0	0	0
IL2RG	IL2RG	interleukin 2 receptor subunit gamma	HGNC:6010	Xq13.1	ENSG00000147168	-1.23263	0	0	1.06851	0	0	-1.03477	0	0	-1.39208	1	1	0	0	0	0	1	1	1	0	0	0	0	0	1	1	1	0	0	0	0	0	0	0	0	0	0	0	0	0	1	0	0	0
IL32	IL32	interleukin 32	HGNC:16830	16p13.3	ENSG00000008517	-1.12208	0	0	1.10481	0	0	-1.06462	0	0	-1.28352	0	1	0	0	0	0	0	0	0	0	0	0	0	0	1	1	1	0	0	0	0	0	0	0	0	0	0	0	0	0	0	0	0	0
IL4R	IL4R	interleukin 4 receptor	HGNC:6015	16p12.1	ENSG00000077238	-1.02243	0	0	1.22691	1	1	-1.01083	0	0	-1.2298	0	0	0	0	0	0	1	0	1	0	0	0	0	0	1	0	1	0	0	0	0	0	0	0	0	0	0	0	0	0	0	0	0	0
ILVBL	ILVBL	ilvB acetolactate synthase like	HGNC:6041	19p13.12	ENSG00000105135	-1.01174	0	0	-1.20378	1	1	-1.05922	0	0	-1.3592	1	1	0	0	0	1	1	1	2	0	0	0	0	1	1	1	2	0	0	0	0	0	0	0	0	0	0	0	0	0	0	0	0	0
INF2	INF2	inverted formin 2	HGNC:23791	14q32.33	ENSG00000203485	-1.03636	0	0	-1.02747	0	0	-1.02882	0	0	-1.26104	1	1	0	0	0	0	1	1	1	0	0	0	0	0	1	1	1	0	0	0	0	0	0	0	0	0	0	0	0	0	0	0	0	0
ING1	ING1	inhibitor of growth family member 1	HGNC:6062	13q34	ENSG00000153487	1.0119	0	0	1.26491	1	1	1.0636	0	0	1.08323	0	0	0	0	0	0	1	0	1	0	0	0	0	0	1	0	1	0	1	0	0	1	0	0	0	0	0	0	0	0	0	0	0	0
ING2	ING2	inhibitor of growth family member 2	HGNC:6063	4q35.1	ENSG00000168556	-1.04369	0	0	1.23896	0	1	1.22671	0	0	1.09763	0	0	0	0	0	0	0	0	0	0	0	0	0	0	1	0	1	0	0	0	0	0	0	0	0	0	0	0	0	0	0	0	0	0
INMT	INMT	indolethylamine N-methyltransferase	HGNC:6069	7p14.3	ENSG00000241644	-1.23344	0	0	1.14042	0	0	1.41158	0	0	2.11059	0	1	0	0	0	0	0	0	0	0	0	0	0	0	1	1	1	0	0	0	0	0	1	0	0	0	0	1	1	0	0	0	0	0
INO80B	INO80B	INO80 complex subunit B	HGNC:13324	2p13.1	ENSG00000115274	1.15697	0	0	1.33105	1	1	1.06908	0	0	1.02415	0	0	0	0	0	0	1	0	1	0	0	0	0	0	1	0	1	0	0	0	0	0	0	0	0	0	0	0	0	0	0	0	0	0
INO80C	INO80C	INO80 complex subunit C	HGNC:26994	18q12.2	ENSG00000153391	1.04437	0	0	1.28171	1	1	-1.1118	0	0	-1.12518	0	0	0	0	0	0	1	0	1	0	0	0	0	0	1	0	1	0	0	0	0	0	0	0	0	0	0	0	0	0	1	0	0	0
INO80D	INO80D	INO80 complex subunit D	HGNC:25997	2q33.3	ENSG00000114933	-1.23328	0	1	1.02417	0	0	-1.02705	0	0	-1.01044	0	0	0	0	0	0	0	0	0	0	0	0	0	0	1	0	1	0	0	0	0	0	0	0	0	0	0	0	0	0	0	0	0	0
INPP1	INPP1	inositol polyphosphate-1-phosphatase	HGNC:6071	2q32.2	ENSG00000151689	1.14482	0	0	1.16855	1	1	1.13549	0	0	1.15522	0	0	0	0	0	0	1	0	1	0	0	0	0	0	1	0	1	0	0	0	0	0	1	0	0	1	0	0	1	0	1	0	0	0
INPP5A	INPP5A	inositol polyphosphate-5-phosphatase A	HGNC:6076	10q26.3	ENSG00000068383	-1.04112	0	0	1.22714	1	1	-1.03307	0	0	-1.13174	0	0	0	0	0	0	1	0	1	0	0	0	0	0	1	0	1	0	0	0	0	0	0	0	0	0	0	0	0	0	0	0	0	0
INPP5B	INPP5B	inositol polyphosphate-5-phosphatase B	HGNC:6077	1p34.3	ENSG00000204084	1.13655	0	0	-1.27541	0	0	-1.24843	0	0	-1.4405	0	1	0	0	0	0	0	0	0	0	0	0	0	0	1	1	1	0	0	0	0	0	1	0	0	0	0	1	1	0	0	0	0	0
INPP5D	INPP5D	inositol polyphosphate-5-phosphatase D	HGNC:6079	2q37.1	ENSG00000168918	-1.16386	1	1	-1.12275	0	0	-1.2996	0	0	-1.2095	0	0	0	0	0	0	1	0	1	0	0	0	0	0	1	0	1	0	1	0	0	1	0	0	0	0	0	0	0	0	1	1	0	0
INSC	INSC	INSC spindle orientation adaptor protein	HGNC:33116	11p15.2	ENSG00000188487	1.07673	0	0	-1.4488	1	1	1.169	0	0	-1.33265	0	0	0	0	0	0	1	0	1	0	0	0	0	0	1	0	1	0	0	1	0	1	1	1	0	1	0	0	1	0	1	1	0	0
INSIG1	INSIG1	insulin induced gene 1	HGNC:6083	7q36.3	ENSG00000186480	1.02814	0	0	1.78413	1	1	-1.06554	0	0	1.33232	0	0	0	0	0	0	1	0	1	0	0	0	0	0	1	0	1	0	0	0	0	0	0	0	0	0	0	0	0	0	1	0	0	0
INSIG2	INSIG2	insulin induced gene 2	HGNC:20452	2q14.1-q14.2	ENSG00000125629	-1.05485	0	0	1.23424	1	1	1.18259	0	0	-1.11202	0	0	0	0	0	0	1	0	1	0	0	0	0	0	1	0	1	0	0	0	0	0	1	0	0	1	0	0	1	0	0	0	0	0
INSR	INSR	insulin receptor	HGNC:6091	19p13.2	ENSG00000171105	-1.18256	1	1	1.04718	0	0	-1.0071	0	0	-1.18996	0	0	0	0	0	0	1	0	1	0	0	0	0	0	1	0	1	0	0	0	0	0	1	0	1	0	0	0	1	0	1	0	0	0
INTS1	INTS1	integrator complex subunit 1	HGNC:24555	7p22.3	ENSG00000164880	1.05172	0	0	-1.11518	0	1	-1.05864	0	0	-1.0619	0	0	0	0	0	0	0	0	0	0	0	0	0	0	1	0	1	0	0	0	0	0	0	0	0	0	0	0	0	0	0	0	0	0
INTS3	INTS3	integrator complex subunit 3	HGNC:26153	1q21.3	ENSG00000143624	-1.17417	1	1	-1.10658	0	0	1.0084	0	0	-1.0357	0	0	0	0	0	0	1	0	1	0	0	0	0	0	1	0	1	0	0	0	0	0	0	0	0	0	0	0	0	0	1	0	0	0
IQCB1	IQCB1	IQ motif containing B1	HGNC:28949	3q13.33	ENSG00000173226	1.31534	0	1	1.054	0	0	1.2769	0	0	-1.03398	0	0	0	0	0	0	0	0	0	0	0	0	0	0	1	0	1	0	0	1	0	1	0	0	0	0	0	0	0	0	1	1	0	0
IQGAP1	IQGAP1	IQ motif containing GTPase activating protein 1	HGNC:6110	15q26.1	ENSG00000140575	1.00464	0	0	1.18821	1	1	1.01119	0	0	1.15948	0	1	0	0	0	0	1	0	1	0	0	0	0	1	1	1	2	0	0	0	0	0	0	0	0	0	0	0	0	0	0	0	0	0
IQGAP2	IQGAP2	IQ motif containing GTPase activating protein 2	HGNC:6111	5q13.3	ENSG00000145703	-1.22007	1	1	-1.26363	1	1	-1.16714	0	0	-1.59026	1	1	1	0	0	1	1	1	3	0	1	0	0	1	1	1	3	0	0	1	0	1	0	0	0	0	0	0	0	0	1	1	0	0
IQGAP3	IQGAP3	IQ motif containing GTPase activating protein 3	HGNC:20669	1q22	ENSG00000183856	-1.25193	1	1	-1.41232	0	0	-1.96776	0	1	-1.02312	0	0	0	0	0	0	1	0	1	0	0	0	1	0	1	1	2	0	0	0	0	0	0	0	0	0	0	0	0	0	0	0	0	0
IQSEC3	IQSEC3	IQ motif and Sec7 domain ArfGEF 3	HGNC:29193	12p13.33	ENSG00000120645	1.61131	0	0	3.75566	1	1	1.33126	0	0	2.10197	0	0	0	0	0	0	1	0	1	0	0	0	0	0	1	0	1	0	0	1	0	1	0	0	0	0	0	0	0	0	0	0	0	0
IRF2BP2	IRF2BP2	interferon regulatory factor 2 binding protein 2	HGNC:21729	1q42.3	ENSG00000168264	-1.02688	0	0	1.12345	0	1	1.02332	0	0	-1.00011	0	0	0	0	0	0	0	0	0	0	0	0	0	0	1	0	1	0	1	1	0	1	0	0	0	0	0	0	0	0	0	0	0	0
IRF6	IRF6	interferon regulatory factor 6	HGNC:6121	1q32.2	ENSG00000117595	-1.04647	0	0	1.27894	1	1	1.00797	0	0	1.07128	0	0	0	0	0	0	1	0	1	0	0	0	0	0	1	0	1	0	0	0	0	0	0	0	0	0	0	0	0	0	0	0	0	0
IRF8	IRF8	interferon regulatory factor 8	HGNC:5358	16q24.1	ENSG00000140968	1.16066	0	0	1.80045	1	1	1.03981	0	0	4.9827	1	1	0	0	0	1	1	1	2	0	0	0	0	1	1	1	2	0	0	0	0	0	0	0	0	0	0	0	0	0	1	0	0	0
IRS2	IRS2	insulin receptor substrate 2	HGNC:6126	13q34	ENSG00000185950	-1.32204	1	1	-1.16504	0	0	1.0179	0	0	-1.23384	0	1	0	0	0	0	1	0	1	0	0	0	0	0	1	1	2	0	0	0	0	0	0	0	0	0	0	0	0	0	1	0	0	0
ISCA1	ISCA1	iron-sulfur cluster assembly 1	HGNC:28660	9q21.33	ENSG00000135070	1.07516	0	0	1.13073	0	0	1.14298	0	0	1.31762	1	1	0	0	0	0	1	1	1	0	0	0	0	0	1	1	1	0	0	1	0	1	0	0	0	0	0	0	0	0	1	1	0	0
ISG20	ISG20	interferon stimulated exonuclease gene 20	HGNC:6130	15q26.1	ENSG00000172183	1.80284	1	1	1.68503	1	1	1.15006	0	0	1.07683	0	0	1	0	0	0	1	0	2	0	1	0	0	0	1	0	2	0	0	0	0	0	0	0	0	0	0	0	0	0	0	0	0	0
ISM2	ISM2	isthmin 2	HGNC:23176	14q24.3	ENSG00000100593	-1.47435	0	0	-3.72962	0	0	-1.22829	0	0	-3.31127	0	1	0	0	0	0	0	0	0	0	0	0	0	0	1	1	1	0	0	0	0	0	0	0	0	0	0	0	0	0	0	0	0	0
IST1	IST1	IST1 factor associated with ESCRT-III	HGNC:28977	16q22.2	ENSG00000182149	-1.00021	0	0	1.14681	1	1	1.07593	0	0	-1.00253	0	0	0	0	0	0	1	0	1	0	0	0	0	0	1	0	1	0	0	1	0	1	0	0	0	0	0	0	0	0	0	0	0	0
ITFG3	FAM234A	family with sequence similarity 234 member A	HGNC:14163	16p13.3		1.16885	0	1	1.5306	1	1	1.09155	0	0	1.16885	1	1	0	0	0	1	1	1	2	0	1	0	0	1	1	1	3	0	0	0	0	0	0	0	0	0	0	0	0	0	0	0	0	0
ITGA1	ITGA1	integrin subunit alpha 1	HGNC:6134	5q11.2	ENSG00000213949	-1.77517	1	1	-1.14943	0	0	-1.28842	0	0	-1.32225	0	0	0	0	0	0	1	0	1	0	0	0	0	0	1	0	1	0	0	1	0	1	0	0	0	0	0	0	0	0	1	1	0	0
ITGA2	ITGA2	integrin subunit alpha 2	HGNC:6137	5q11.2	ENSG00000164171	1.01618	0	0	1.90038	1	1	-1.11628	0	0	1.20426	0	1	0	0	0	0	1	0	1	0	0	0	0	1	1	1	2	0	0	1	0	1	0	0	0	0	0	0	0	0	0	0	0	0
ITGA3	ITGA3	integrin subunit alpha 3	HGNC:6139	17q21.33	ENSG00000005884	-1.04938	0	0	1.00066	0	0	-1.10666	0	0	-1.18671	1	1	0	0	0	0	1	1	1	0	0	0	0	0	1	1	1	0	0	0	0	0	1	0	0	0	0	1	1	0	1	0	0	0
ITGA5	ITGA5	integrin subunit alpha 5	HGNC:6141	12q13.13	ENSG00000161638	1.13465	0	0	1.6297	1	1	1.11506	0	0	-1.045	0	0	0	0	0	0	1	0	1	0	0	0	0	0	1	0	1	0	0	0	0	0	0	0	0	0	0	0	0	0	0	0	0	0
ITGA6	ITGA6	integrin subunit alpha 6	HGNC:6142	2q31.1	ENSG00000091409	-1.06499	0	0	1.40057	1	1	-1.16935	0	0	-1.12648	0	0	0	0	0	0	1	0	1	0	0	0	0	0	1	0	1	0	0	1	0	1	0	0	0	0	0	0	0	0	1	1	0	0
ITGA7	ITGA7	integrin subunit alpha 7	HGNC:6143	12q13.2	ENSG00000135424	-1.0622	0	0	-1.34602	1	1	-1.13393	0	0	-1.36945	0	0	0	0	0	0	1	0	1	0	0	0	0	0	1	0	1	0	0	0	0	0	0	0	0	0	0	0	0	0	0	0	0	0
ITGAV	ITGAV	integrin subunit alpha V	HGNC:6150	2q32.1	ENSG00000138448	-1.27907	1	1	1.08784	0	0	-1.28567	1	1	-1.38851	1	1	0	1	1	0	1	1	3	0	0	1	1	0	1	1	3	0	0	1	0	1	0	0	0	0	0	0	0	0	1	1	1	1
ITGB1	ITGB1	integrin subunit beta 1	HGNC:6153	10p11.22	ENSG00000150093	1.04534	0	0	1.3115	1	1	-1.03516	0	0	1.07452	0	0	0	0	0	0	1	0	1	0	0	0	0	0	1	0	1	0	0	1	0	1	0	0	0	0	0	0	0	0	0	0	0	0
ITGB2	ITGB2	integrin subunit beta 2	HGNC:6155	21q22.3	ENSG00000160255	-1.05543	0	0	-1.25691	0	0	-1.07927	0	0	-1.27519	1	1	0	0	0	0	1	1	1	0	0	0	0	0	1	1	1	0	0	0	0	0	0	0	0	0	0	0	0	0	0	0	0	0
ITGB2-AS1	ITGB2-AS1	ITGB2 antisense RNA 1	HGNC:44304	21q22.3	ENSG00000227039	-1.47626	1	1	-3.0102	1	1	-1.4869	0	0	-1.41738	0	0	1	0	0	0	1	0	2	0	1	0	0	0	1	0	2	0	0	0	0	0	0	0	0	0	0	0	0	0	0	0	0	0
ITGB3	ITGB3	integrin subunit beta 3	HGNC:6156	17q21.32	ENSG00000259207	1.39191	0	0	3.4563	0	1	-1.01712	0	0	-1.11179	0	0	0	0	0	0	0	0	0	0	0	0	0	0	1	0	1	0	0	0	0	0	0	0	0	0	0	0	0	0	0	0	0	0
ITGB4	ITGB4	integrin subunit beta 4	HGNC:6158	17q25.1	ENSG00000132470	-1.0435	0	0	1.19297	1	1	-1.23825	0	0	-1.09335	0	0	0	0	0	0	1	0	1	0	0	0	0	0	1	0	1	0	0	0	0	0	0	0	0	0	0	0	0	0	1	0	0	0
ITGB5	ITGB5	integrin subunit beta 5	HGNC:6160	3q21.2	ENSG00000082781	-1.00134	0	0	1.16595	0	1	1.09896	0	0	-1.26669	0	0	0	0	0	0	0	0	0	0	0	0	0	0	1	0	1	0	0	1	0	1	1	1	0	1	0	0	1	0	1	1	0	0
ITGB6	ITGB6	integrin subunit beta 6	HGNC:6161	2q24.2	ENSG00000115221	-1.11746	0	0	1.37401	1	1	1.03188	0	0	1.06947	0	0	0	0	0	0	1	0	1	0	0	0	0	0	1	0	1	0	0	1	0	1	0	0	0	0	0	0	0	0	1	1	0	0
ITM2B	ITM2B	integral membrane protein 2B	HGNC:6174	13q14.2	ENSG00000136156	1.06681	0	0	1.17033	1	1	1.16847	0	0	1.14243	0	0	0	0	0	0	1	0	1	0	0	0	0	0	1	0	1	0	0	0	0	0	0	0	0	0	0	0	0	0	1	0	0	0
ITPA	ITPA	inosine triphosphatase	HGNC:6176	20p13	ENSG00000125877	1.15214	0	0	-1.25105	1	1	-1.01024	0	0	-1.01148	0	0	0	0	0	0	1	0	1	0	0	0	0	0	1	0	1	0	0	0	0	0	0	0	0	0	0	0	0	0	0	0	0	0
ITPKA	ITPKA	inositol-trisphosphate 3-kinase A	HGNC:6178	15q15.1	ENSG00000137825	-1.22787	0	0	-1.12488	0	0	-1.24019	0	0	-1.47523	1	1	0	0	0	0	1	1	1	0	0	0	0	0	1	1	1	0	0	1	0	1	0	0	0	0	0	0	0	0	0	0	0	0
ITPKB	ITPKB	inositol-trisphosphate 3-kinase B	HGNC:6179	1q42.12	ENSG00000143772	-1.21042	0	1	-1.18282	0	0	1.04699	0	0	-1.29614	0	0	0	0	0	0	0	0	0	0	0	0	0	0	1	0	1	0	0	0	0	0	0	0	0	0	0	0	0	0	0	0	0	0
ITPR1	ITPR1	inositol 1,4,5-trisphosphate receptor type 1	HGNC:6180	3p26.1	ENSG00000150995	-1.19458	0	0	1.23868	0	0	1.075	0	0	1.81056	1	1	0	0	0	0	1	1	1	0	0	0	0	0	1	1	1	0	0	1	0	1	0	0	0	0	0	0	0	0	0	0	0	0
ITPR3	ITPR3	inositol 1,4,5-trisphosphate receptor type 3	HGNC:6182	6p21.31	ENSG00000096433	-1.20214	1	1	1.07905	0	0	-1.08764	0	0	-1.20962	0	1	0	0	0	0	1	0	1	0	0	0	0	0	1	1	2	0	0	0	0	0	1	0	1	0	0	1	2	0	1	0	0	0
IVNS1ABP	IVNS1ABP	influenza virus NS1A binding protein	HGNC:16951	1q25.3	ENSG00000116679	-1.08251	0	0	-1.11439	1	1	-1.03345	0	0	-1.02756	0	0	0	0	0	0	1	0	1	0	0	0	0	0	1	0	1	0	0	0	0	0	0	0	0	0	0	0	0	0	0	0	0	0
IYD	IYD	iodotyrosine deiodinase	HGNC:21071	6q25.1	ENSG00000009765	-1.12812	0	0	-1.36068	1	1	-1.07544	0	0	-1.11664	0	0	0	0	0	0	1	0	1	0	0	0	0	0	1	0	1	0	0	1	0	1	0	0	0	0	0	0	0	0	0	0	0	0
JAG1	JAG1	jagged canonical Notch ligand 1	HGNC:6188	20p12.2	ENSG00000101384	-1.16499	1	1	-1.13436	0	0	-1.21394	1	1	-1.29615	1	1	0	1	1	0	1	1	3	0	0	1	1	0	1	1	3	0	1	0	0	1	0	0	0	0	0	0	0	0	1	1	1	1
JAG2	JAG2	jagged canonical Notch ligand 2	HGNC:6189	14q32.33	ENSG00000184916	-1.16623	0	0	-1.27257	1	1	-1.08662	0	0	-1.3258	1	1	0	0	0	1	1	1	2	0	0	0	0	1	1	1	2	0	0	0	0	0	0	0	0	0	0	0	0	0	0	0	0	0
JAK1	JAK1	Janus kinase 1	HGNC:6190	1p31.3	ENSG00000162434	-1.0953	0	0	1.2411	1	1	1.09976	0	0	1.02227	0	0	0	0	0	0	1	0	1	0	0	0	0	0	1	0	1	0	0	0	0	0	0	0	0	0	0	0	0	0	0	0	0	0
JDP2	JDP2	Jun dimerization protein 2	HGNC:17546	14q24.3	ENSG00000140044	1.18761	0	0	-1.25002	1	1	1.16853	0	0	-1.10564	0	0	0	0	0	0	1	0	1	0	0	0	0	0	1	0	1	0	0	0	0	0	0	0	0	0	0	0	0	0	0	0	0	0
JMJD4	JMJD4	jumonji domain containing 4	HGNC:25724	1q42.13	ENSG00000081692	1.23077	0	1	-1.0215	0	0	1.00827	0	0	1.00446	0	0	0	0	0	0	0	0	0	0	0	0	0	0	1	0	1	0	0	0	0	0	0	0	0	0	0	0	0	0	0	0	0	0
JMJD6	JMJD6	jumonji domain containing 6, arginine demethylase and lysine hydroxylase	HGNC:19355	17q25.1	ENSG00000070495	-1.1347	0	0	1.27013	1	1	1.1417	0	0	-1.06935	0	0	0	0	0	0	1	0	1	0	0	0	0	0	1	0	1	0	0	0	0	0	0	0	0	0	0	0	0	0	0	0	0	0
JMJD7-PLA2G4B	JMJD7-PLA2G4B	JMJD7-PLA2G4B readthrough	HGNC:34449	15q15.1	ENSG00000168970	-1.27794	1	1	1.06788	0	0	1.18944	0	0	-1.14697	0	0	0	0	0	0	1	0	1	0	0	0	0	0	1	0	1	0	1	0	0	1	0	0	0	0	0	0	0	0	0	0	0	0
JTB	JTB	jumping translocation breakpoint	HGNC:6201	1q21.3	ENSG00000143543	1.10778	0	1	-1.03232	0	0	1.04522	0	0	-1.03148	0	0	0	0	0	0	0	0	0	0	0	0	0	0	1	0	1	0	0	0	0	0	0	0	0	0	0	0	0	0	0	0	0	0
JUN	JUN	Jun proto-oncogene, AP-1 transcription factor subunit	HGNC:6204	1p32.1	ENSG00000177606	1.25915	1	1	1.40326	1	1	1.10374	0	0	-1.23357	1	1	1	0	0	1	1	1	3	0	1	0	0	1	1	1	3	0	0	0	0	0	0	0	0	0	0	0	0	0	1	0	0	0
JUNB	JUNB	JunB proto-oncogene, AP-1 transcription factor subunit	HGNC:6205	19p13.13	ENSG00000171223	1.40284	1	1	1.90611	1	1	1.61835	1	1	1.31374	1	1	1	1	1	1	1	1	4	1	1	1	1	1	1	1	4	1	1	0	0	1	1	1	1	1	1	1	4	1	1	1	1	1
KANK1	KANK1	KN motif and ankyrin repeat domains 1	HGNC:19309	9p24.3	ENSG00000107104	-1.04856	0	0	-1.44537	1	1	-1.16763	0	0	1.00285	0	0	0	0	0	0	1	0	1	0	0	0	0	0	1	0	1	0	0	0	0	0	0	0	0	0	0	0	0	0	0	0	0	0
KANK2	KANK2	KN motif and ankyrin repeat domains 2	HGNC:29300	19p13.2	ENSG00000197256	-1.30767	0	1	1.14323	0	0	-1.30639	0	0	1.3533	0	0	0	0	0	0	0	0	0	0	0	0	0	0	1	0	1	0	0	0	0	0	1	0	1	0	0	0	1	0	0	0	0	0
KANK3	KANK3	KN motif and ankyrin repeat domains 3	HGNC:24796	19p13.2	ENSG00000186994	1.03097	0	0	-1.1118	0	0	1.04369	0	0	-1.59734	0	1	0	0	0	0	0	0	0	0	0	0	0	0	1	1	1	0	0	0	0	0	1	0	0	0	0	1	1	0	0	0	0	0
KAT2A	KAT2A	lysine acetyltransferase 2A	HGNC:4201	17q21.2	ENSG00000108773	1.02226	0	0	-1.26744	1	1	1.00204	0	0	-1.04617	0	0	0	0	0	0	1	0	1	0	0	0	0	0	1	0	1	0	0	0	0	0	0	0	0	0	0	0	0	0	0	0	0	0
KAT2B	KAT2B	lysine acetyltransferase 2B	HGNC:8638	3p24.3	ENSG00000114166	-1.44847	1	1	-1.17227	0	0	-1.38247	1	1	-1.13631	0	0	0	0	1	0	1	1	2	0	0	0	1	0	1	1	2	0	0	0	0	0	0	0	0	0	0	0	0	0	0	0	0	0
KAZN	KAZN	kazrin, periplakin interacting protein	HGNC:29173	1p36.21	ENSG00000189337	1.00031	0	0	2.20345	1	1	1.19147	0	0	3.07519	1	1	0	0	0	1	1	1	2	0	0	0	0	1	1	1	2	0	0	1	0	1	0	0	0	0	0	0	0	0	0	0	0	0
KBTBD2	KBTBD2	kelch repeat and BTB domain containing 2	HGNC:21751	7p14.3	ENSG00000170852	1.01292	0	0	1.21327	0	1	1.05531	0	0	1.06938	0	0	0	0	0	0	0	0	0	0	0	0	0	0	1	0	1	0	0	0	0	0	0	0	0	0	0	0	0	0	0	0	0	0
KCMF1	KCMF1	potassium channel modulatory factor 1	HGNC:20589	2p11.2	ENSG00000176407	-1.05509	0	0	1.26325	1	1	1.03395	0	0	-1.0433	0	0	0	0	0	0	1	0	1	0	0	0	0	0	1	0	1	0	0	0	0	0	0	0	0	0	0	0	0	0	1	0	0	0
KCNAB2	KCNAB2	potassium voltage-gated channel subfamily A regulatory beta subunit 2	HGNC:6229	1p36.31	ENSG00000069424	-1.18259	0	0	-1.80171	1	1	-1.03519	0	0	-1.74856	1	1	0	0	0	1	1	1	2	0	0	0	0	1	1	1	2	0	0	0	0	0	0	0	0	0	0	0	0	0	0	0	0	0
KCNC4	KCNC4	potassium voltage-gated channel subfamily C member 4	HGNC:6236	1p13.3	ENSG00000116396	-1.03461	0	0	1.40418	1	1	-1.24772	0	0	1.07296	0	0	0	0	0	0	1	0	1	0	0	0	0	0	1	0	1	0	0	0	0	0	0	0	0	0	0	0	0	0	0	0	0	0
KCNE3	KCNE3	potassium voltage-gated channel subfamily E regulatory subunit 3	HGNC:6243	11q13.4	ENSG00000175538	-1.36898	1	1	-1.89128	1	1	-1.69685	0	0	-1.36452	1	1	1	0	0	1	1	1	3	0	1	0	0	1	1	1	3	0	0	0	0	0	1	0	1	1	0	1	3	0	1	0	0	0
KCNG1	KCNG1	potassium voltage-gated channel modifier subfamily G member 1	HGNC:6248	20q13.13	ENSG00000026559	-1.20708	0	0	-1.3931	0	0	1.04514	0	0	-1.97117	1	1	0	0	0	0	1	1	1	0	0	0	0	0	1	1	1	0	0	1	0	1	0	0	0	0	0	0	0	0	0	0	0	0
KCNIP4-IT1	KCNIP4-IT1	KCNIP4 intronic transcript 1	HGNC:29895	4p15.2		-1.79494	0	0	1.96838	0	0	2.10707	0	0	4.23989	1	1	0	0	0	0	1	1	1	0	0	0	0	0	1	1	1	0	0	1	0	1	0	0	0	0	0	0	0	0	0	0	0	0
KCNJ13	KCNJ13	potassium inwardly rectifying channel subfamily J member 13	HGNC:6259	2q37.1	ENSG00000115474	-1.90559	0	0	-1.79682	0	0	1.2164	0	0	4.56655	0	1	0	0	0	0	0	0	0	0	0	0	0	0	1	1	1	0	0	0	0	0	0	0	0	0	0	0	0	0	0	0	0	0
KCNJ2	KCNJ2	potassium inwardly rectifying channel subfamily J member 2	HGNC:6263	17q24.3	ENSG00000123700	-1.35579	0	1	1.66204	1	1	-1.10253	0	0	-1.17614	0	0	0	0	0	0	1	0	1	0	1	0	0	0	1	0	2	0	0	1	0	1	1	1	1	1	0	0	2	0	0	0	0	0
KCNJ4	KCNJ4	potassium inwardly rectifying channel subfamily J member 4	HGNC:6265	22q13.1	ENSG00000168135	-1.20196	0	0	-2.52597	0	1	-1.58044	0	0	-1.55904	0	0	0	0	0	0	0	0	0	0	0	0	0	0	1	0	1	0	0	0	0	0	0	0	0	0	0	0	0	0	0	0	0	0
KCNK1	KCNK1	potassium two pore domain channel subfamily K member 1	HGNC:6272	1q42.2	ENSG00000135750	1.03772	0	0	1.17527	0	0	-1.02311	0	0	-1.22611	0	1	0	0	0	0	0	0	0	0	0	0	0	0	1	1	1	0	1	0	0	1	0	0	0	0	0	0	0	0	0	0	0	0
KCNN4	KCNN4	potassium calcium-activated channel subfamily N member 4	HGNC:6293	19q13.31	ENSG00000104783	-1.01591	0	0	1.0711	0	0	-1.12928	0	0	-1.34407	1	1	0	0	0	0	1	1	1	0	0	0	0	0	1	1	1	0	0	0	0	0	0	0	0	0	0	0	0	0	0	0	0	0
KCNQ1OT1	KCNQ1OT1	KCNQ1 opposite strand/antisense transcript 1	HGNC:6295	11p15.5	ENSG00000269821	-1.12544	0	0	1.2243	0	0	1.09853	0	0	1.3526	1	1	0	0	0	0	1	1	1	0	0	0	0	0	1	1	1	0	0	1	0	1	0	0	0	0	0	0	0	0	0	0	0	0
KCNQ4	KCNQ4	potassium voltage-gated channel subfamily Q member 4	HGNC:6298	1p34.2	ENSG00000117013	-1.07133	0	0	1.64307	0	1	1.08548	0	0	1.11394	0	0	0	0	0	0	0	0	0	0	0	0	0	0	1	0	1	0	0	1	0	1	0	0	0	0	0	0	0	0	0	0	0	0
KCTD1	KCTD1	potassium channel tetramerization domain containing 1	HGNC:18249	18q11.2	ENSG00000134504	1.14327	0	0	1.2585	1	1	1.21842	0	0	1.30755	1	1	0	0	0	1	1	1	2	0	0	0	0	1	1	1	2	0	0	0	0	0	0	0	0	0	0	0	0	0	1	0	0	0
KCTD12	KCTD12	potassium channel tetramerization domain containing 12	HGNC:14678	13q22.3	ENSG00000178695	-1.16329	0	0	-1.3433	1	1	-1.23929	0	0	1.19526	0	0	0	0	0	0	1	0	1	0	0	0	0	0	1	0	1	0	0	1	0	1	0	0	0	0	0	0	0	0	0	0	0	0
KCTD14	KCTD14	potassium channel tetramerization domain containing 14	HGNC:23295	11q14.1	ENSG00000151364	-1.29154	0	0	-1.48027	1	1	-1.08421	0	0	-1.73482	0	0	0	0	0	0	1	0	1	0	0	0	0	0	1	0	1	0	0	0	0	0	0	0	0	0	0	0	0	0	1	0	0	0
KCTD17	KCTD17	potassium channel tetramerization domain containing 17	HGNC:25705	22q12.3	ENSG00000100379	1.24912	0	1	2.02146	1	1	-1.08358	0	0	1.15844	0	0	0	0	0	0	1	0	1	0	1	0	0	0	1	0	2	0	0	0	0	0	0	0	0	0	0	0	0	0	1	0	0	0
KCTD9	KCTD9	potassium channel tetramerization domain containing 9	HGNC:22401	8p21.2	ENSG00000104756	-1.0267	0	0	1.18449	1	1	-1.01069	0	0	-1.05472	0	0	0	0	0	0	1	0	1	0	0	0	0	0	1	0	1	0	0	0	0	0	1	0	0	1	0	0	1	0	0	0	0	0
KDELC2	POGLUT3	protein O-glucosyltransferase 3	HGNC:28496	11q22.3	ENSG00000178202	-1.04555	0	0	1.02138	0	0	-1.71256	0	0	-3.54035	1	1	0	0	0	0	1	1	1	0	0	0	0	0	1	1	1	0	0	0	0	0	0	0	0	0	0	0	0	0	1	0	0	0
KDELR2	KDELR2	KDEL endoplasmic reticulum protein retention receptor 2	HGNC:6305	7p22.1	ENSG00000136240	-1.05274	0	0	-1.02005	0	0	-1.06084	0	0	-1.15833	1	1	0	0	0	0	1	1	1	0	0	0	0	0	1	1	1	0	0	0	0	0	0	0	0	0	0	0	0	0	1	0	0	0
KDELR3	KDELR3	KDEL endoplasmic reticulum protein retention receptor 3	HGNC:6306	22q13.1	ENSG00000100196	-1.26832	0	0	1.00843	0	0	-1.06401	0	0	-1.59652	1	1	0	0	0	0	1	1	1	0	0	0	0	0	1	1	1	0	0	0	0	0	0	0	0	0	0	0	0	0	1	0	0	0
KDM2A	KDM2A	lysine demethylase 2A	HGNC:13606	11q13.2	ENSG00000173120	-1.12923	0	1	1.07915	0	0	1.00163	0	0	-1.01533	0	0	0	0	0	0	0	0	0	0	0	0	0	0	1	0	1	0	0	0	0	0	0	0	0	0	0	0	0	0	0	0	0	0
KDM2B	KDM2B	lysine demethylase 2B	HGNC:13610	12q24.31	ENSG00000089094	-1.01976	0	0	1.12555	0	0	1.03323	0	0	1.18868	0	1	0	0	0	0	0	0	0	0	0	0	0	0	1	1	1	0	0	0	0	0	0	0	0	0	0	0	0	0	0	0	0	0
KDM7A	KDM7A	lysine demethylase 7A	HGNC:22224	7q34	ENSG00000006459	-1.28196	1	1	1.09476	0	0	-1.03454	0	0	-1.02441	0	0	0	0	0	0	1	0	1	0	0	0	0	0	1	0	1	0	0	0	0	0	0	0	0	0	0	0	0	0	1	0	0	0
KHK	KHK	ketohexokinase	HGNC:6315	2p23.3	ENSG00000138030	-1.00114	0	0	-1.45191	1	1	-1.2279	0	0	1.46956	0	0	0	0	0	0	1	0	1	0	0	0	0	0	1	0	1	0	0	0	0	0	0	0	0	0	0	0	0	0	1	0	0	0
KHNYN	KHNYN	KH and NYN domain containing	HGNC:20166	14q12	ENSG00000100441	-1.09871	0	0	1.0243	0	0	-1.0215	0	0	-1.12944	0	1	0	0	0	0	0	0	0	0	0	0	0	0	1	1	1	0	0	0	0	0	0	0	0	0	0	0	0	0	0	0	0	0
KIAA0040	KIAA0040	KIAA0040	HGNC:28950	1q25.1	ENSG00000235750	-1.07098	0	0	1.2652	1	1	-1.31247	0	0	-1.11872	0	0	0	0	0	0	1	0	1	0	0	0	0	0	1	0	1	0	0	1	0	1	0	0	0	0	0	0	0	0	1	1	0	0
KIAA0141	DELE1	DAP3 binding cell death enhancer 1	HGNC:28969	5q31.3	ENSG00000081791	1.01145	0	0	-1.17498	0	1	-1.02955	0	0	1.04139	0	0	0	0	0	0	0	0	0	0	0	0	0	0	1	0	1	0	0	0	0	0	0	0	0	0	0	0	0	0	0	0	0	0
KIAA0196	WASHC5	WASH complex subunit 5	HGNC:28984	8q24.13		1.02447	0	0	-1.03709	0	0	-1.26543	0	0	1.26992	1	1	0	0	0	0	1	1	1	0	0	0	0	0	1	1	1	0	0	0	0	0	0	0	0	0	0	0	0	0	0	0	0	0
KIAA0319L	KIAA0319L	KIAA0319 like	HGNC:30071	1p34.3	ENSG00000142687	-1.13827	1	1	1.02475	0	0	-1.11697	0	0	-1.08154	0	0	0	0	0	0	1	0	1	0	0	0	0	0	1	0	1	0	0	1	0	1	0	0	0	0	0	0	0	0	0	0	0	0
KIAA0368	ECPAS	Ecm29 proteasome adaptor and scaffold	HGNC:29020	9q31.3	ENSG00000136813	1.28977	0	0	1.03471	0	0	37.8344	0	1	1.10473	0	0	0	0	0	0	0	0	0	0	0	0	0	0	1	1	1	0	0	0	0	0	0	0	0	0	0	0	0	0	0	0	0	0
KIAA0430	MARF1	meiosis regulator and mRNA stability factor 1	HGNC:29562	16p13.11		-1.08247	0	0	1.15477	0	1	1.04503	0	0	1.03002	0	0	0	0	0	0	0	0	0	0	0	0	0	0	1	0	1	0	0	0	0	0	0	0	0	0	0	0	0	0	0	0	0	0
KIAA0513	KIAA0513	KIAA0513	HGNC:29058	16q24.1	ENSG00000135709	-1.46701	1	1	1.11992	0	0	-1.19615	0	0	-1.24359	0	1	0	0	0	0	1	0	1	0	0	0	0	0	1	1	2	0	0	0	0	0	0	0	0	0	0	0	0	0	0	0	0	0
KIAA1147	DENND11	DENN domain containing 11	HGNC:29472	7q34	ENSG00000257093	-1.08496	0	0	-1.26611	1	1	-1.08602	0	0	-1.35941	1	1	0	0	0	1	1	1	2	0	0	0	0	1	1	1	2	0	0	0	0	0	0	0	0	0	0	0	0	0	0	0	0	0
KIAA1161	MYORG	myogenesis regulating glycosidase (putative)	HGNC:19918	9p13.3		-1.14569	0	0	-1.03524	0	0	-1.4029	1	1	-1.13968	0	1	0	0	0	0	1	1	1	0	0	1	0	0	1	1	2	0	0	0	0	0	0	0	0	0	0	0	0	0	0	0	0	0
KIAA1211	CRACD	capping protein inhibiting regulator of actin dynamics	HGNC:29219	4q12	ENSG00000109265	1.50306	1	1	1.84975	1	1	2.06981	0	1	2.69353	1	1	1	0	0	1	1	1	3	0	1	1	1	1	1	1	4	1	0	0	0	0	0	0	0	0	0	0	0	0	1	0	1	0
KIAA1211L	CRACDL	CRACD like	HGNC:33454	2q11.2	ENSG00000196872	1.0154	0	0	-1.44567	1	1	1.04647	0	0	-1.00518	0	0	0	0	0	0	1	0	1	0	0	0	0	0	1	0	1	0	0	1	0	1	0	0	0	0	0	0	0	0	0	0	0	0
KIAA1217	KIAA1217	KIAA1217	HGNC:25428	10p12.2-p12.1	ENSG00000120549	-1.12783	0	1	1.11219	0	0	-1.05465	0	0	1.02758	0	0	0	0	0	0	0	0	0	0	0	0	0	0	1	0	1	0	0	1	0	1	0	0	0	0	0	0	0	0	0	0	0	0
KIAA1244	ARFGEF3	ARFGEF family member 3	HGNC:21213	6q23.3-q24.1		-1.23282	1	1	-1.08936	0	0	-1.09569	0	0	-1.10517	0	0	0	0	0	0	1	0	1	0	0	0	0	0	1	0	1	0	0	0	0	0	0	0	0	0	0	0	0	0	0	0	0	0
KIAA1324L	ELAPOR2	endosome-lysosome associated apoptosis and autophagy regulator family member 2	HGNC:21945	7q21.12	ENSG00000164659	1.68782	0	0	2.09103	1	1	1.63588	0	0	2.21571	1	1	0	0	0	1	1	1	2	0	0	0	0	1	1	1	2	0	1	1	0	1	0	0	0	0	0	0	0	0	1	1	0	0
KIAA1456	TRMT9B	tRNA methyltransferase 9B (putative)	HGNC:26725	8p22	ENSG00000250305	1.25768	0	0	1.58304	0	0	1.77458	0	0	1.91906	1	1	0	0	0	0	1	1	1	0	0	0	0	0	1	1	1	0	0	0	0	0	0	0	0	0	0	0	0	0	0	0	0	0
KIAA1549L	KIAA1549L	KIAA1549 like	HGNC:24836	11p13	ENSG00000110427	1.07272	0	0	1.3799	0	1	-1.19691	0	0	-1.63999	1	1	0	0	0	0	1	1	1	0	0	0	0	1	1	1	2	0	0	0	0	0	0	0	0	0	0	0	0	0	1	0	0	0
KIAA1551	RESF1	retroelement silencing factor 1	HGNC:25559	12p11.21	ENSG00000174718	1.08456	0	0	1.50585	1	1	1.1101	0	0	1.06823	0	0	0	0	0	0	1	0	1	0	0	0	0	0	1	0	1	0	0	0	0	0	0	0	0	0	0	0	0	0	0	0	0	0
KIAA1671	KIAA1671	KIAA1671	HGNC:29345	22q11.23	ENSG00000197077	-1.03415	0	0	1.19044	1	1	1.02708	0	0	1.11118	0	0	0	0	0	0	1	0	1	0	0	0	0	0	1	0	1	0	0	0	0	0	0	0	0	0	0	0	0	0	1	0	0	0
KIAA1804	MAP3K21	mitogen-activated protein kinase kinase kinase 21	HGNC:29798	1q42.2		1.14482	0	0	1.23412	1	1	1.13536	0	0	1.26335	1	1	0	0	0	1	1	1	2	0	0	0	0	1	1	1	2	0	1	0	0	1	0	0	0	0	0	0	0	0	0	0	0	0
KIF11	KIF11	kinesin family member 11	HGNC:6388	10q23.33	ENSG00000138160	-1.21674	1	1	-1.31268	0	0	-1.46011	0	0	-1.27452	0	0	0	0	0	0	1	0	1	0	0	0	0	0	1	0	1	0	0	0	0	0	0	0	0	0	0	0	0	0	0	0	0	0
KIF12	KIF12	kinesin family member 12	HGNC:21495	9q32	ENSG00000136883	-1.37593	1	1	-1.28385	1	1	-1.14137	0	0	-1.2468	0	0	1	0	0	0	1	0	2	0	1	0	0	0	1	0	2	0	0	0	0	0	0	0	0	0	0	0	0	0	1	0	0	0
KIF13B	KIF13B	kinesin family member 13B	HGNC:14405	8p12	ENSG00000197892	-1.12718	1	1	1.01586	0	0	-1.03048	0	0	-1.02675	0	0	0	0	0	0	1	0	1	0	0	0	0	0	1	0	1	0	0	0	0	0	0	0	0	0	0	0	0	0	0	0	0	0
KIF14	KIF14	kinesin family member 14	HGNC:19181	1q32.1	ENSG00000118193	-1.31834	0	0	-3.07823	0	1	-1.45843	0	0	-1.4291	0	0	0	0	0	0	0	0	0	0	0	0	0	0	1	0	1	0	0	0	0	0	0	0	0	0	0	0	0	0	0	0	0	0
KIF16B	KIF16B	kinesin family member 16B	HGNC:15869	20p12.1	ENSG00000089177	-1.01053	0	0	1.29529	1	1	1.11619	0	0	1.13218	0	0	0	0	0	0	1	0	1	0	0	0	0	0	1	0	1	0	0	0	0	0	0	0	0	0	0	0	0	0	0	0	0	0
KIF18B	KIF18B	kinesin family member 18B	HGNC:27102	17q21.31	ENSG00000186185	-1.34917	1	1	-1.92778	1	1	-1.38041	0	0	1.1746	0	0	1	0	0	0	1	0	2	0	1	0	0	0	1	0	2	0	0	0	0	0	0	0	0	0	0	0	0	0	0	0	0	0
KIF20A	KIF20A	kinesin family member 20A	HGNC:9787	5q31.2	ENSG00000112984	-1.41954	1	1	-2.0865	1	1	-1.69197	0	0	-1.05113	0	0	1	0	0	0	1	0	2	0	1	0	0	0	1	0	2	0	0	0	0	0	0	0	0	0	0	0	0	0	0	0	0	0
KIF23	KIF23	kinesin family member 23	HGNC:6392	15q23	ENSG00000137807	-1.33077	1	1	-1.71173	0	0	-1.31719	0	0	-1.73785	0	0	0	0	0	0	1	0	1	0	0	0	0	0	1	0	1	0	0	0	0	0	0	0	0	0	0	0	0	0	0	0	0	0
KIF26B	KIF26B	kinesin family member 26B	HGNC:25484	1q44	ENSG00000162849	-1.28371	0	0	-1.35263	0	0	-2.1569	1	1	-1.08758	0	0	0	0	0	0	1	1	1	0	0	0	0	0	1	1	1	0	0	1	0	1	0	0	0	0	0	0	0	0	0	0	0	0
KIF2C	KIF2C	kinesin family member 2C	HGNC:6393	1p34.1	ENSG00000142945	-1.42632	1	1	-2.16119	1	1	-2.39344	0	0	1.19564	0	0	1	0	0	0	1	0	2	0	1	0	0	0	1	0	2	0	0	0	0	0	0	0	0	0	0	0	0	0	0	0	0	0
KIF3C	KIF3C	kinesin family member 3C	HGNC:6321	2p23.3	ENSG00000084731	1.03748	0	0	1.67557	1	1	1.04553	0	0	1.06359	0	0	0	0	0	0	1	0	1	0	0	0	0	0	1	0	1	0	0	0	0	0	0	0	0	0	0	0	0	0	1	0	0	0
KIF4A	KIF4A	kinesin family member 4A	HGNC:13339	Xq13.1	ENSG00000090889	-1.16374	0	0	-2.20625	1	1	-1.95302	0	0	-1.47685	0	0	0	0	0	0	1	0	1	0	0	0	0	0	1	0	1	0	0	0	0	0	0	0	0	0	0	0	0	0	0	0	0	0
KIF7	KIF7	kinesin family member 7	HGNC:30497	15q26.1	ENSG00000166813	-1.42737	0	1	-1.5132	0	0	-1.21938	0	0	-1.64796	1	1	0	0	0	0	1	1	1	0	0	0	0	0	1	1	2	0	0	0	0	0	0	0	0	0	0	0	0	0	0	0	0	0
KIFAP3	KIFAP3	kinesin associated protein 3	HGNC:17060	1q24.2	ENSG00000075945	-1.07908	0	0	1.32399	0	1	-1.14562	0	0	1.2092	0	1	0	0	0	0	0	0	0	0	0	0	0	1	1	1	2	0	0	0	0	0	0	0	0	0	0	0	0	0	0	0	0	0
KIFC1	KIFC1	kinesin family member C1	HGNC:6389	6p21.32	ENSG00000237649	-1.22127	0	1	-1.48823	0	0	-1.40637	0	0	1.27421	0	0	0	0	0	0	0	0	0	0	0	0	0	0	1	0	1	0	0	0	0	0	0	0	0	0	0	0	0	0	0	0	0	0
KIFC3	KIFC3	kinesin family member C3	HGNC:6326	16q21	ENSG00000140859	-1.2175	0	0	-1.1802	0	0	-1.40326	1	1	-1.37601	1	1	0	1	0	0	1	1	2	0	0	1	0	0	1	1	2	0	0	0	0	0	1	0	0	0	1	1	2	0	1	0	1	0
KITLG	KITLG	KIT ligand	HGNC:6343	12q21.32	ENSG00000049130	-1.32518	1	1	-1.50278	1	1	-1.6219	1	1	-1.42335	1	1	1	1	1	1	1	1	4	1	1	1	1	1	1	1	4	1	0	1	0	1	0	0	0	0	0	0	0	0	1	1	1	1
KIZ	KIZ	kizuna centrosomal protein	HGNC:15865	20p11.23	ENSG00000088970	-1.07591	0	0	-1.44762	1	1	1.07324	0	0	1.41365	1	1	0	0	0	1	1	1	2	0	0	0	0	1	1	1	2	0	0	1	0	1	0	0	0	0	0	0	0	0	0	0	0	0
KLC1	KLC1	kinesin light chain 1	HGNC:6387	14q32.33	ENSG00000126214	1.04602	0	0	1.16712	1	1	-1.02847	0	0	-1.00966	0	0	0	0	0	0	1	0	1	0	0	0	0	0	1	0	1	0	0	0	0	0	0	0	0	0	0	0	0	0	0	0	0	0
KLC2	KLC2	kinesin light chain 2	HGNC:20716	11q13.2	ENSG00000174996	1.03035	0	0	1.14206	0	0	1.07502	0	0	-1.48117	1	1	0	0	0	0	1	1	1	0	0	0	0	0	1	1	1	0	0	0	0	0	0	0	0	0	0	0	0	0	0	0	0	0
KLF10	KLF10	KLF transcription factor 10	HGNC:11810	8q22.3	ENSG00000155090	-1.1612	1	1	1.01626	0	0	-1.08981	0	0	-1.10818	0	0	0	0	0	0	1	0	1	0	0	0	0	0	1	0	1	0	0	0	0	0	0	0	0	0	0	0	0	0	0	0	0	0
KLF11	KLF11	KLF transcription factor 11	HGNC:11811	2p25.1	ENSG00000172059	1.2487	0	0	1.33141	0	1	1.32505	0	0	1.45991	1	1	0	0	0	0	1	1	1	0	0	0	0	1	1	1	2	0	0	0	0	0	0	0	0	0	0	0	0	0	0	0	0	0
KLF12	KLF12	KLF transcription factor 12	HGNC:6346	13q22.1	ENSG00000118922	-1.41739	0	1	1.32339	0	0	-1.40692	1	1	-1.03687	0	0	0	0	0	0	1	1	1	0	0	0	1	0	1	1	2	0	0	1	0	1	0	0	0	0	0	0	0	0	0	0	0	0
KLF16	KLF16	KLF transcription factor 16	HGNC:16857	19p13.3	ENSG00000129911	1.0861	0	0	1.14978	0	1	1.01468	0	0	-1.12543	0	0	0	0	0	0	0	0	0	0	0	0	0	0	1	0	1	0	0	0	0	0	0	0	0	0	0	0	0	0	0	0	0	0
KLF2	KLF2	KLF transcription factor 2	HGNC:6347	19p13.11	ENSG00000127528	-1.3064	0	0	1.19469	0	0	-1.21659	0	0	-1.58568	1	1	0	0	0	0	1	1	1	0	0	0	0	0	1	1	1	0	0	0	0	0	0	0	0	0	0	0	0	0	1	0	0	0
KLF4	KLF4	KLF transcription factor 4	HGNC:6348	9q31.2	ENSG00000136826	-1.01366	0	0	-1.01143	0	0	-1.03037	0	0	-1.54826	1	1	0	0	0	0	1	1	1	0	0	0	0	0	1	1	1	0	1	1	0	1	0	0	0	0	0	0	0	0	1	1	0	0
KLF5	KLF5	KLF transcription factor 5	HGNC:6349	13q22.1	ENSG00000102554	1.02242	0	0	1.13245	1	1	-1.0013	0	0	1.02036	0	0	0	0	0	0	1	0	1	0	0	0	0	0	1	0	1	0	0	1	0	1	1	1	0	1	0	0	1	0	0	0	0	0
KLF6	KLF6	KLF transcription factor 6	HGNC:2235	10p15.2	ENSG00000067082	-1.11712	0	0	1.17843	0	1	-1.00747	0	0	-1.3069	1	1	0	0	0	0	1	1	1	0	0	0	0	1	1	1	2	0	1	0	0	1	0	0	0	0	0	0	0	0	1	1	0	0
KLF7	KLF7	KLF transcription factor 7	HGNC:6350	2q33.3	ENSG00000118263	-1.00112	0	0	1.45892	1	1	1.01421	0	0	1.27565	0	1	0	0	0	0	1	0	1	0	0	0	0	1	1	1	2	0	0	0	0	0	0	0	0	0	0	0	0	0	0	0	0	0
KLF9	KLF9	KLF transcription factor 9	HGNC:1123	9q21.12	ENSG00000119138	-1.01593	0	0	1.01026	0	0	1.06237	0	0	-1.30767	1	1	0	0	0	0	1	1	1	0	0	0	0	0	1	1	1	0	0	1	0	1	0	0	0	0	0	0	0	0	0	0	0	0
KLHDC7A	KLHDC7A	kelch domain containing 7A	HGNC:26791	1p36.13	ENSG00000179023	-1.52259	1	1	-1.69928	1	1	-2.06767	0	1	-1.52626	1	1	1	0	0	1	1	1	3	0	1	1	1	1	1	1	4	1	0	1	0	1	0	0	0	0	0	0	0	0	1	1	1	1
KLHL21	KLHL21	kelch like family member 21	HGNC:29041	1p36.31	ENSG00000162413	1.1106	0	0	1.41128	1	1	1.17108	0	0	1.16317	0	0	0	0	0	0	1	0	1	0	0	0	0	0	1	0	1	0	0	0	0	0	0	0	0	0	0	0	0	0	0	0	0	0
KLHL24	KLHL24	kelch like family member 24	HGNC:25947	3q27.1	ENSG00000114796	-1.20971	0	0	1.51056	1	1	-1.3144	0	0	1.4127	0	0	0	0	0	0	1	0	1	0	0	0	0	0	1	0	1	0	0	1	0	1	0	0	0	0	0	0	0	0	0	0	0	0
KLHL3	KLHL3	kelch like family member 3	HGNC:6354	5q31.2	ENSG00000146021	-1.34838	1	1	-1.38016	1	1	-1.18634	0	0	-1.09256	0	0	1	0	0	0	1	0	2	0	1	0	0	0	1	0	2	0	0	0	0	0	0	0	0	0	0	0	0	0	0	0	0	0
KLK1	KLK1	kallikrein 1	HGNC:6357	19q13.33	ENSG00000167748	-1.14785	0	0	-1.0976	0	0	-1.10989	0	0	-1.43438	1	1	0	0	0	0	1	1	1	0	0	0	0	0	1	1	1	0	0	0	0	0	0	0	0	0	0	0	0	0	1	0	0	0
KLK10	KLK10	kallikrein related peptidase 10	HGNC:6358	19q13.41	ENSG00000129451	1.32992	1	1	1.29622	1	1	-1.1076	0	0	-1.01294	0	0	1	0	0	0	1	0	2	0	1	0	0	0	1	0	2	0	0	0	0	0	0	0	0	0	0	0	0	0	0	0	0	0
KLK11	KLK11	kallikrein related peptidase 11	HGNC:6359	19q13.41	ENSG00000167757	1.3542	1	1	1.40227	1	1	1.03393	0	0	1.00366	0	0	1	0	0	0	1	0	2	0	1	0	0	0	1	0	2	0	0	0	0	0	0	0	0	0	0	0	0	0	0	0	0	0
KLK13	KLK13	kallikrein related peptidase 13	HGNC:6361	19q13.41	ENSG00000167759	2.62873	1	1	2.66699	1	1	2.14744	1	1	2.34665	1	1	1	1	1	1	1	1	4	1	1	1	1	1	1	1	4	1	0	0	0	0	0	0	0	0	0	0	0	0	1	0	1	0
KLK5	KLK5	kallikrein related peptidase 5	HGNC:6366	19q13.41	ENSG00000167754	1.58151	0	0	1.35528	0	0	-1.07885	0	0	1.79514	1	1	0	0	0	0	1	1	1	0	0	0	0	0	1	1	1	0	0	0	0	0	0	0	0	0	0	0	0	0	1	0	0	0
KLK6	KLK6	kallikrein related peptidase 6	HGNC:6367	19q13.41	ENSG00000167755	2.76897	1	1	3.04917	1	1	2.26596	1	1	2.96671	1	1	1	1	1	1	1	1	4	1	1	1	1	1	1	1	4	1	1	1	0	1	0	0	0	0	0	0	0	0	1	1	1	1
KLK7	KLK7	kallikrein related peptidase 7	HGNC:6368	19q13.41	ENSG00000169035	1.61745	1	1	1.8454	1	1	1.17923	0	0	1.43472	1	1	1	0	0	1	1	1	3	0	1	0	0	1	1	1	3	0	0	0	0	0	0	0	0	0	0	0	0	0	1	0	0	0
KLK8	KLK8	kallikrein related peptidase 8	HGNC:6369	19q13.41	ENSG00000129455	1.35445	0	0	1.53068	1	1	1.26596	0	0	1.2138	0	0	0	0	0	0	1	0	1	0	0	0	0	0	1	0	1	0	0	0	0	0	0	0	0	0	0	0	0	0	0	0	0	0
KPNA7	KPNA7	karyopherin subunit alpha 7	HGNC:21839	7q22.1	ENSG00000185467	1.47352	0	0	2.83033	1	1	1.29948	0	0	1.26813	0	0	0	0	0	0	1	0	1	0	0	0	0	0	1	0	1	0	0	0	0	0	0	0	0	0	0	0	0	0	0	0	0	0
KRAS	KRAS	KRAS proto-oncogene, GTPase	HGNC:6407	12p12.1	ENSG00000133703	1.06609	0	0	1.20349	1	1	1.1172	0	0	-1.00679	0	0	0	0	0	0	1	0	1	0	0	0	0	0	1	0	1	0	0	0	0	0	0	0	0	0	0	0	0	0	0	0	0	0
KREMEN1	KREMEN1	kringle containing transmembrane protein 1	HGNC:17550	22q12.1	ENSG00000183762	-1.16807	0	1	-1.06742	0	0	-1.13425	0	0	1.04935	0	0	0	0	0	0	0	0	0	0	0	0	0	0	1	0	1	0	0	0	0	0	0	0	0	0	0	0	0	0	0	0	0	0
KRT15	KRT15	keratin 15	HGNC:6421	17q21.2	ENSG00000171346	-1.23591	1	1	-1.07596	0	0	1.00754	0	0	-1.06298	0	0	0	0	0	0	1	0	1	0	0	0	0	0	1	0	1	0	0	0	0	0	0	0	0	0	0	0	0	0	1	0	0	0
KRT16	KRT16	keratin 16	HGNC:6423	17q21.2	ENSG00000186832	2.3834	1	1	4.64568	1	1	2.76145	0	0	3.27751	1	1	1	0	0	1	1	1	3	0	1	0	0	1	1	1	3	0	0	0	0	0	0	0	0	0	0	0	0	0	1	0	0	0
KRT16P2	KRT16P2	keratin 16 pseudogene 2	HGNC:37807	17p11.2	ENSG00000227300	1.59532	0	0	3.21887	1	1	3.14629	0	0	2.02926	0	0	0	0	0	0	1	0	1	0	0	0	0	0	1	0	1	0	0	0	0	0	0	0	0	0	0	0	0	0	0	0	0	0
KRT19	KRT19	keratin 19	HGNC:6436	17q21.2	ENSG00000171345	1.02319	0	0	1.1259	1	1	-1.00885	0	0	1.08403	0	0	0	0	0	0	1	0	1	0	0	0	0	0	1	0	1	0	1	0	0	1	1	1	0	1	0	0	1	0	0	0	0	0
KRT2	KRT2	keratin 2	HGNC:6439	12q13.13	ENSG00000172867	4.74704	0	0	22.3914	1	1	0	0	0	4.81222	0	0	0	0	0	0	1	0	1	0	0	0	0	0	1	0	1	0	0	0	0	0	0	0	0	0	0	0	0	0	0	0	0	0
KRT23	KRT23	keratin 23	HGNC:6438	17q21.2	ENSG00000108244	-1.09801	0	0	-1.35899	1	1	-1.40063	0	1	-1.84879	0	0	0	0	0	0	1	0	1	0	0	0	0	0	1	1	2	0	0	0	0	0	0	0	0	0	0	0	0	0	1	0	1	0
KRT42P	KRT42P	keratin 42, pseudogene	HGNC:27581	17q21.2	ENSG00000214514	-1.86685	0	0	-1.54008	1	1	1.10984	0	0	-1.8776	0	0	0	0	0	0	1	0	1	0	0	0	0	0	1	0	1	0	0	0	0	0	0	0	0	0	0	0	0	0	0	0	0	0
KRT6A	KRT6A	keratin 6A	HGNC:6443	12q13.13	ENSG00000205420	4.57439	0	0	3.87978	1	1	-3.7204	0	0	-1.40115	0	0	0	0	0	0	1	0	1	0	0	0	0	0	1	0	1	0	0	0	0	0	0	0	0	0	0	0	0	0	0	0	0	0
KRT6B	KRT6B	keratin 6B	HGNC:6444	12q13.13	ENSG00000185479	3.11825	1	1	5.71999	1	1	1.19765	0	0	1.02607	0	0	1	0	0	0	1	0	2	0	1	0	0	0	1	0	2	0	0	0	0	0	0	0	0	0	0	0	0	0	1	0	0	0
KRT7	KRT7	keratin 7	HGNC:6445	12q13.13	ENSG00000135480	1.22806	1	1	1.54508	1	1	-1.17441	0	0	1.14051	0	0	1	0	0	0	1	0	2	0	1	0	0	0	1	0	2	0	0	1	0	1	1	1	1	1	0	0	2	0	0	0	0	0
KRT80	KRT80	keratin 80	HGNC:27056	12q13.13	ENSG00000167767	1.05684	0	0	1.50547	1	1	-1.04309	0	0	1.00546	0	0	0	0	0	0	1	0	1	0	0	0	0	0	1	0	1	0	0	1	0	1	0	0	0	0	0	0	0	0	1	1	0	0
KTN1	KTN1	kinectin 1	HGNC:6467	14q22.1	ENSG00000126777	-1.01164	0	0	1.2808	1	1	-1.01076	0	0	-1.1396	0	0	0	0	0	0	1	0	1	0	0	0	0	0	1	0	1	0	0	1	0	1	0	0	0	0	0	0	0	0	0	0	0	0
L3MBTL1	L3MBTL1	L3MBTL histone methyl-lysine binding protein 1	HGNC:15905	20q13.12	ENSG00000185513	-1.06475	0	0	-1.33235	0	1	-1.02405	0	0	-1.06471	0	0	0	0	0	0	0	0	0	0	0	0	0	0	1	0	1	0	0	0	0	0	0	0	0	0	0	0	0	0	0	0	0	0
LAD1	LAD1	ladinin 1	HGNC:6472	1q32.1	ENSG00000159166	1.22976	1	1	1.18486	1	1	1.06343	0	0	1.0136	0	0	1	0	0	0	1	0	2	0	1	0	0	0	1	0	2	0	0	0	0	0	0	0	0	0	0	0	0	0	1	0	0	0
LAMA3	LAMA3	laminin subunit alpha 3	HGNC:6483	18q11.2	ENSG00000053747	-1.07768	0	0	1.48668	1	1	1.0401	0	0	1.06435	0	0	0	0	0	0	1	0	1	0	0	0	0	0	1	0	1	0	0	0	0	0	0	0	0	0	0	0	0	0	0	0	0	0
LAMA4	LAMA4	laminin subunit alpha 4	HGNC:6484	6q21	ENSG00000112769	1.32013	0	0	1.19888	0	0	-1.41434	0	0	-1.40747	1	1	0	0	0	0	1	1	1	0	0	0	0	0	1	1	1	0	0	1	0	1	0	0	0	0	0	0	0	0	1	1	0	0
LAMB1	LAMB1	laminin subunit beta 1	HGNC:6486	7q31.1	ENSG00000091136	-1.14792	0	1	-1.28318	1	1	-1.25867	0	0	1.02202	0	0	0	0	0	0	1	0	1	0	1	0	0	0	1	0	2	0	0	0	0	0	0	0	0	0	0	0	0	0	0	0	0	0
LAMB3	LAMB3	laminin subunit beta 3	HGNC:6490	1q32.2	ENSG00000196878	1.10762	0	0	1.53669	1	1	1.18715	0	0	-1.11055	0	0	0	0	0	0	1	0	1	0	0	0	0	0	1	0	1	0	0	1	0	1	1	1	0	1	0	0	1	0	0	0	0	0
LAMC1	LAMC1	laminin subunit gamma 1	HGNC:6492	1q25.3	ENSG00000135862	1.00591	0	0	1.24067	1	1	-1.03908	0	0	1.16226	0	0	0	0	0	0	1	0	1	0	0	0	0	0	1	0	1	0	1	0	0	1	0	0	0	0	0	0	0	0	0	0	0	0
LAMC2	LAMC2	laminin subunit gamma 2	HGNC:6493	1q25.3	ENSG00000058085	-1.02528	0	0	1.59479	1	1	-1.02334	0	0	-1.10372	0	0	0	0	0	0	1	0	1	0	0	0	0	0	1	0	1	0	0	0	0	0	1	0	0	1	0	0	1	0	1	0	0	0
LAMTOR1	LAMTOR1	late endosomal/lysosomal adaptor, MAPK and MTOR activator 1	HGNC:26068	11q13.4	ENSG00000149357	1.175	1	1	-1.00903	0	0	-1.02921	0	0	1.01092	0	0	0	0	0	0	1	0	1	0	0	0	0	0	1	0	1	0	0	0	0	0	0	0	0	0	0	0	0	0	0	0	0	0
LAMTOR2	LAMTOR2	late endosomal/lysosomal adaptor, MAPK and MTOR activator 2	HGNC:29796	1q22	ENSG00000116586	1.22185	1	1	1.03316	0	0	1.12235	0	0	-1.02591	0	0	0	0	0	0	1	0	1	0	0	0	0	0	1	0	1	0	0	1	0	1	0	0	0	0	0	0	0	0	0	0	0	0
LAMTOR5	LAMTOR5	late endosomal/lysosomal adaptor, MAPK and MTOR activator 5	HGNC:17955	1p13.3	ENSG00000134248	1.08719	0	0	1.25638	1	1	1.12136	0	0	1.05225	0	0	0	0	0	0	1	0	1	0	0	0	0	0	1	0	1	0	0	0	0	0	0	0	0	0	0	0	0	0	0	0	0	0
LANCL1	LANCL1	LanC like glutathione S-transferase 1	HGNC:6508	2q34	ENSG00000115365	-1.02117	0	0	-1.31129	1	1	-1.09469	0	0	-1.06544	0	0	0	0	0	0	1	0	1	0	0	0	0	0	1	0	1	0	0	0	0	0	0	0	0	0	0	0	0	0	1	0	0	0
LAPTM4B	LAPTM4B	lysosomal protein transmembrane 4 beta	HGNC:13646	8q22.1	ENSG00000104341	-1.2009	1	1	-1.23299	1	1	-1.11691	0	0	-1.23752	0	0	1	0	0	0	1	0	2	0	1	0	0	0	1	0	2	0	0	0	0	0	0	0	0	0	0	0	0	0	0	0	0	0
LARGE	LARGE1	LARGE xylosyl- and glucuronyltransferase 1	HGNC:6511	22q12.3		-1.04014	0	0	-1.08607	0	0	-1.33378	1	1	-1.09698	0	0	0	0	0	0	1	1	1	0	0	0	0	0	1	1	1	0	0	0	0	0	0	0	0	0	0	0	0	0	0	0	0	0
LARS	LARS1	leucyl-tRNA synthetase 1	HGNC:6512	5q32	ENSG00000133706	-1.1587	0	1	-1.2462	1	1	-1.26543	0	1	-1.08168	0	0	0	0	0	0	1	0	1	0	1	0	1	0	1	1	3	0	1	1	1	1	0	0	0	0	0	0	0	0	1	1	1	1
LATS1	LATS1	large tumor suppressor kinase 1	HGNC:6514	6q25.1	ENSG00000131023	-1.17946	0	1	1.12286	0	0	1.05983	0	0	1.0168	0	0	0	0	0	0	0	0	0	0	0	0	0	0	1	0	1	0	0	0	0	0	0	0	0	0	0	0	0	0	0	0	0	0
LBH	LBH	LBH regulator of WNT signaling pathway	HGNC:29532	2p23.1	ENSG00000213626	1.75409	1	1	2.96954	1	1	1.7698	0	0	2.32764	1	1	1	0	0	1	1	1	3	0	1	0	0	1	1	1	3	0	0	0	0	0	0	0	0	0	0	0	0	0	1	0	0	0
LCN2	LCN2	lipocalin 2	HGNC:6526	9q34.11	ENSG00000148346	-1.23514	1	1	-1.17609	0	0	-1.21009	0	0	-1.11709	0	0	0	0	0	0	1	0	1	0	0	0	0	0	1	0	1	0	0	0	0	0	0	0	0	0	0	0	0	0	1	0	0	0
LCOR	LCOR	ligand dependent nuclear receptor corepressor	HGNC:29503	10q24.1	ENSG00000196233	-1.19163	1	1	1.0366	0	0	1.04085	0	0	1.03889	0	0	0	0	0	0	1	0	1	0	0	0	0	0	1	0	1	0	0	0	0	0	0	0	0	0	0	0	0	0	0	0	0	0
LDHA	LDHA	lactate dehydrogenase A	HGNC:6535	11p15.1	ENSG00000134333	-1.19511	0	0	1.18418	1	1	-1.0321	0	0	1.02262	0	0	0	0	0	0	1	0	1	0	0	0	0	0	1	0	1	0	0	0	0	0	0	0	0	0	0	0	0	0	1	0	0	0
LDHD	LDHD	lactate dehydrogenase D	HGNC:19708	16q23.1	ENSG00000166816	-1.61063	0	1	-1.6764	1	1	-1.07286	0	0	-1.69411	1	1	0	0	0	1	1	1	2	0	1	0	0	1	1	1	3	0	0	0	0	0	0	0	0	0	0	0	0	0	1	0	0	0
LDLR	LDLR	low density lipoprotein receptor	HGNC:6547	19p13.2	ENSG00000130164	-1.09896	0	0	1.23654	1	1	-1.3868	1	1	1.00193	0	0	0	0	0	0	1	1	2	0	0	0	0	0	1	1	2	0	0	0	0	0	0	0	0	0	0	0	0	0	1	0	1	0
LDLRAP1	LDLRAP1	low density lipoprotein receptor adaptor protein 1	HGNC:18640	1p36.11	ENSG00000157978	1.46357	1	1	1.8674	1	1	1.39031	1	1	1.40379	1	1	1	1	1	1	1	1	4	1	1	1	1	1	1	1	4	1	0	0	0	0	0	0	0	0	0	0	0	0	1	0	1	0
LEFTY1	LEFTY1	left-right determination factor 1	HGNC:6552	1q42.12	ENSG00000243709	1.72561	0	0	-3.08186	0	0	1.32275	0	0	-2.69995	1	1	0	0	0	0	1	1	1	0	0	0	0	0	1	1	1	0	0	0	0	0	0	0	0	0	0	0	0	0	0	0	0	0
LEMD1	LEMD1	LEM domain containing 1	HGNC:18725	1q32.1	ENSG00000186007	1.03154	0	0	1.56814	1	1	1.10426	0	0	-1.56562	0	0	0	0	0	0	1	0	1	0	0	0	0	0	1	0	1	0	0	0	0	0	0	0	0	0	0	0	0	0	0	0	0	0
LEPR	LEPR	leptin receptor	HGNC:6554	1p31.3	ENSG00000116678	-1.39194	1	1	1.06608	0	0	-1.03476	0	0	1.13055	0	0	0	0	0	0	1	0	1	0	0	0	0	0	1	0	1	0	0	0	0	0	0	0	0	0	0	0	0	0	0	0	0	0
LEPREL1	P3H2	prolyl 3-hydroxylase 2	HGNC:19317	3q28		1.09694	0	0	-1.00618	0	0	-1.40959	0	0	-2.0156	1	1	0	0	0	0	1	1	1	0	0	0	0	0	1	1	1	0	0	0	0	0	0	0	0	0	0	0	0	0	0	0	0	0
LEPREL2	P3H3	prolyl 3-hydroxylase 3	HGNC:19318	12p13.31		-1.08295	0	0	-1.12964	0	0	-1.06431	0	0	-1.42998	1	1	0	0	0	0	1	1	1	0	0	0	0	0	1	1	1	0	0	0	0	0	0	0	0	0	0	0	0	0	0	0	0	0
LGALS1	LGALS1	galectin 1	HGNC:6561	22q13.1	ENSG00000100097	-1.08451	0	0	1.67126	1	1	-1.11968	0	0	-1.28627	0	0	0	0	0	0	1	0	1	0	0	0	0	0	1	0	1	0	0	0	0	0	0	0	0	0	0	0	0	0	1	0	0	0
LGALS9	LGALS9	galectin 9	HGNC:6570	17q11.2	ENSG00000168961	1.34939	1	1	1.20012	1	1	1.35827	1	1	1.30135	1	1	1	1	1	1	1	1	4	1	1	1	1	1	1	1	4	1	0	1	0	1	0	0	0	0	0	0	0	0	1	1	1	1
LGALS9B	LGALS9B	galectin 9B	HGNC:24842	17p11.2	ENSG00000170298	1.71053	1	1	1.10323	0	0	1.73529	1	1	1.65372	0	1	0	0	1	0	1	1	2	0	0	1	1	0	1	1	3	0	0	0	0	0	0	0	0	0	0	0	0	0	0	0	0	0
LGALS9C	LGALS9C	galectin 9C	HGNC:33874	17p11.2	ENSG00000171916	1.85702	1	1	1.03127	0	0	1.71501	1	1	1.39841	0	0	0	0	1	0	1	1	2	0	0	0	1	0	1	1	2	0	0	0	0	0	0	0	0	0	0	0	0	0	0	0	0	0
LGR5	LGR5	leucine rich repeat containing G protein-coupled receptor 5	HGNC:4504	12q21.1	ENSG00000139292	1.29793	0	1	1.29709	0	0	1.1222	0	0	1.36205	0	0	0	0	0	0	0	0	0	0	0	0	0	0	1	0	1	0	0	0	0	0	1	0	1	0	0	0	1	0	1	0	0	0
LHFPL2	LHFPL2	LHFPL tetraspan subfamily member 2	HGNC:6588	5q14.1	ENSG00000145685	1.14585	0	0	1.53428	1	1	1.2274	0	0	1.25163	1	1	0	0	0	1	1	1	2	0	0	0	0	1	1	1	2	0	0	1	0	1	0	0	0	0	0	0	0	0	1	1	0	0
LIF	LIF	LIF interleukin 6 family cytokine	HGNC:6596	22q12.2	ENSG00000128342	1.04027	0	0	1.06869	0	0	-1.13897	0	0	-1.31236	1	1	0	0	0	0	1	1	1	0	0	0	0	0	1	1	1	0	1	0	0	1	0	0	0	0	0	0	0	0	0	0	0	0
LIFR	LIFR	LIF receptor subunit alpha	HGNC:6597	5p13.1	ENSG00000113594	-1.6175	1	1	1.39573	1	1	1.18129	0	0	1.22476	0	0	1	0	0	0	1	0	2	0	1	0	0	0	1	0	2	0	0	1	0	1	0	0	0	0	0	0	0	0	0	0	0	0
LIMA1	LIMA1	LIM domain and actin binding 1	HGNC:24636	12q13.12	ENSG00000050405	-1.21567	1	1	-1.06014	0	0	-1.18097	0	0	-1.06285	0	0	0	0	0	0	1	0	1	0	0	0	0	0	1	0	1	0	0	0	0	0	0	0	0	0	0	0	0	0	0	0	0	0
LIMK2	LIMK2	LIM domain kinase 2	HGNC:6614	22q12.2	ENSG00000182541	-1.13818	0	1	-1.23578	1	1	-1.2424	0	0	-1.29446	1	1	0	0	0	1	1	1	2	0	1	0	0	1	1	1	3	0	0	0	0	0	0	0	0	0	0	0	0	0	0	0	0	0
LIN7B	LIN7B	lin-7 homolog B, crumbs cell polarity complex component	HGNC:17788	19q13.33	ENSG00000104863	-1.09558	0	0	-1.62402	0	1	-1.01157	0	0	-1.05386	0	0	0	0	0	0	0	0	0	0	0	0	0	0	1	0	1	0	0	0	0	0	0	0	0	0	0	0	0	0	0	0	0	0
LINC00035	BICDL3P	BICD family like 3, pseudogene	HGNC:18289	7q11.23		-1.32926	0	0	1.11558	0	0	1.00714	0	0	-1.36479	1	1	0	0	0	0	1	1	1	0	0	0	0	0	1	1	1	0	1	0	0	1	0	0	0	0	0	0	0	0	0	0	0	0
LINC00173	LINC00173	long intergenic non-protein coding RNA 173	HGNC:33791	12q24.22	ENSG00000196668	-1.34616	0	0	-4.79006	1	1	-1.38998	0	0	-1.44073	0	0	0	0	0	0	1	0	1	0	0	0	0	0	1	0	1	0	1	1	0	1	0	0	0	0	0	0	0	0	0	0	0	0
LINC00443	LINC00443	long intergenic non-protein coding RNA 443	HGNC:42780	13q33.3	ENSG00000230156	15.3624	0	0	7.53348	1	1	0	0	0	2.3274	0	0	0	0	0	0	1	0	1	0	0	0	0	0	1	0	1	0	0	1	0	1	0	0	0	0	0	0	0	0	0	0	0	0
LINC00506	LINC00506	long intergenic non-protein coding RNA 506	HGNC:43557	3p12.1		1.21574	0	0	1.88254	1	1	1.33311	0	0	2.00112	1	1	0	0	0	1	1	1	2	0	0	0	0	1	1	1	2	0	0	0	0	0	0	0	0	0	0	0	0	0	0	0	0	0
LINC00514	GREP1	glycine rich extracellular protein 1	HGNC:27549	16p13.3	ENSG00000262152	-1.14899	0	0	1.51186	0	0	1.10534	0	0	1.79548	1	1	0	0	0	0	1	1	1	0	0	0	0	0	1	1	1	0	0	0	0	0	0	0	0	0	0	0	0	0	0	0	0	0
LINC00641	LINC00641	long intergenic non-protein coding RNA 641	HGNC:27511	14q11.2	ENSG00000258441	-1.18829	0	0	-1.38374	0	1	1.04597	0	0	-1.08722	0	0	0	0	0	0	0	0	0	0	0	0	0	0	1	0	1	0	0	0	0	0	0	0	0	0	0	0	0	0	0	0	0	0
LINC00654	LINC00654	long intergenic non-protein coding RNA 654	HGNC:27154	20p12.3	ENSG00000205181	1.00477	0	0	-1.46556	0	1	-1.14861	0	0	1.17807	0	0	0	0	0	0	0	0	0	0	0	0	0	0	1	0	1	0	0	0	0	0	0	0	0	0	0	0	0	0	1	0	0	0
LINC00896	LINC00896	long intergenic non-protein coding RNA 896	HGNC:26519	22q11.21	ENSG00000236499	1.79742	1	1	1.49351	0	1	1.2124	0	0	2.81779	1	1	0	0	0	0	1	1	2	0	1	0	0	1	1	1	3	0	0	0	0	0	0	0	0	0	0	0	0	0	0	0	0	0
LINC00936	ATP2B1-AS1	ATP2B1 antisense RNA 1	HGNC:27883	12q21.33		1.92922	0	0	2.51053	1	1	1.22889	0	0	2.84674	1	1	0	0	0	1	1	1	2	0	0	0	0	1	1	1	2	0	0	0	0	0	0	0	0	0	0	0	0	0	0	0	0	0
LINC00992	LINC00992	long intergenic non-protein coding RNA 992	HGNC:48943	5q23.1	ENSG00000248663	1.19858	0	0	-1.03097	0	0	1.71185	0	0	2.79665	1	1	0	0	0	0	1	1	1	0	0	0	0	0	1	1	1	0	0	1	0	1	0	0	0	0	0	0	0	0	1	1	0	0
LINC01123	LINC01123	long intergenic non-protein coding RNA 1123	HGNC:49269	2q13	ENSG00000204588	1.02726	0	0	-1.09408	0	0	-1.25592	0	0	1.46741	1	1	0	0	0	0	1	1	1	0	0	0	0	0	1	1	1	0	0	0	0	0	0	0	0	0	0	0	0	0	0	0	0	0
LINC01133	LINC01133	long intergenic non-protein coding RNA 1133	HGNC:49447	1q23.2	ENSG00000224259	-1.03278	0	0	-1.13848	0	0	-1.12401	0	0	-1.54014	1	1	0	0	0	0	1	1	1	0	0	0	0	0	1	1	1	0	0	0	0	0	0	0	0	0	0	0	0	0	1	0	0	0
LINC01225	LDC1P	leucine decarboxylase 1, pseudogene	HGNC:49677	1p35.2	ENSG00000260386	2.24912	0	0	2.41799	1	1	0	0	0	2.32236	0	0	0	0	0	0	1	0	1	0	0	0	0	0	1	0	1	0	1	1	0	1	0	0	0	0	0	0	0	0	0	0	0	0
LIPA	LIPA	lipase A, lysosomal acid type	HGNC:6617	10q23.31	ENSG00000107798	-1.11246	0	0	-1.33212	1	1	-1.17246	0	0	1.11594	0	0	0	0	0	0	1	0	1	0	0	0	0	0	1	0	1	0	0	0	0	0	0	0	0	0	0	0	0	0	1	0	0	0
LIPG	LIPG	lipase G, endothelial type	HGNC:6623	18q21.1	ENSG00000101670	-1.39366	1	1	1.0633	0	0	-1.44671	1	1	1.07987	0	0	0	0	1	0	1	1	2	0	0	0	1	0	1	1	2	0	0	0	0	0	0	0	0	0	0	0	0	0	1	0	1	0
LITAF	LITAF	lipopolysaccharide induced TNF factor	HGNC:16841	16p13.13	ENSG00000189067	1.21292	1	1	1.48841	1	1	-1.06635	0	0	-1.08708	0	0	1	0	0	0	1	0	2	0	1	0	0	0	1	0	2	0	0	0	0	0	0	0	0	0	0	0	0	0	1	0	0	0
LMAN1	LMAN1	lectin, mannose binding 1	HGNC:6631	18q21.32	ENSG00000074695	-1.15854	1	1	1.15371	1	1	-1.04708	0	0	-1.03885	0	0	1	0	0	0	1	0	2	0	1	0	0	0	1	0	2	0	0	0	0	0	0	0	0	0	0	0	0	0	1	0	0	0
LMBR1L	LMBR1L	limb development membrane protein 1 like	HGNC:18268	12q13.12	ENSG00000139636	1.03632	0	0	2.67572	1	1	1.60993	0	0	-1.06338	0	0	0	0	0	0	1	0	1	0	0	0	0	0	1	0	1	0	0	0	0	0	0	0	0	0	0	0	0	0	0	0	0	0
LMCD1	LMCD1	LIM and cysteine rich domains 1	HGNC:6633	3p25.3	ENSG00000071282	1.74082	1	1	1.38024	0	0	1.2782	0	0	1.82331	0	0	0	0	0	0	1	0	1	0	0	0	0	0	1	0	1	0	0	0	0	0	0	0	0	0	0	0	0	0	1	0	0	0
LMNA	LMNA	lamin A/C	HGNC:6636	1q22	ENSG00000160789	-1.04116	0	0	1.01968	0	0	-1.12106	0	0	-1.15699	1	1	0	0	0	0	1	1	1	0	0	0	0	0	1	1	1	0	0	0	0	0	1	0	0	0	0	1	1	0	1	0	0	0
LMNB1	LMNB1	lamin B1	HGNC:6637	5q23.2	ENSG00000113368	-1.13033	0	0	-1.4548	0	1	1.01486	0	0	-1.11943	0	0	0	0	0	0	0	0	0	0	0	0	0	0	1	0	1	0	0	0	0	0	0	0	0	0	0	0	0	0	0	0	0	0
LMO4	LMO4	LIM domain only 4	HGNC:6644	1p22.3	ENSG00000143013	1.0089	0	0	-1.63221	1	1	-1.03944	0	0	1.19699	0	1	0	0	0	0	1	0	1	0	0	0	0	1	1	1	2	0	0	1	0	1	1	1	0	1	0	1	2	0	0	0	0	0
LMO7	LMO7	LIM domain 7	HGNC:6646	13q22.2	ENSG00000136153	-1.05616	0	0	1.6115	1	1	-1.35286	0	0	1.37802	1	1	0	0	0	1	1	1	2	0	0	0	0	1	1	1	2	0	0	1	0	1	0	0	0	0	0	0	0	0	1	1	0	0
LMTK2	LMTK2	lemur tyrosine kinase 2	HGNC:17880	7q21.3	ENSG00000164715	1.16955	1	1	1.20798	1	1	1.18556	0	0	1.15969	0	0	1	0	0	0	1	0	2	0	1	0	0	0	1	0	2	0	0	0	0	0	0	0	0	0	0	0	0	0	1	0	0	0
LNX2	LNX2	ligand of numb-protein X 2	HGNC:20421	13q12.2	ENSG00000139517	-1.03188	0	0	1.15773	0	1	1.13339	0	0	1.04116	0	0	0	0	0	0	0	0	0	0	0	0	0	0	1	0	1	0	0	1	0	1	0	0	0	0	0	0	0	0	0	0	0	0
LOC100127888						2.25555	1	1	2.38461	1	1	2.79041	1	1	2.26059	1	1	1	1	1	1	1	1	4	1	1	1	1	1	1	1	4	1	0	0	0	0	0	0	0	0	0	0	0	0	0	0	0	0
LOC100129034						-1.12722	0	0	1.17058	0	1	-1.08465	0	0	1.01169	0	0	0	0	0	0	0	0	0	0	0	0	0	0	1	0	1	0	0	0	0	0	0	0	0	0	0	0	0	0	0	0	0	0
LOC100129046						1.00128	0	0	-1.33438	0	1	1.00487	0	0	1.00226	0	0	0	0	0	0	0	0	0	0	0	0	0	0	1	0	1	0	0	0	0	0	0	0	0	0	0	0	0	0	0	0	0	0
LOC100131257						-1.19756	0	0	-1.08877	0	0	-1.04742	0	0	1.17556	0	1	0	0	0	0	0	0	0	0	0	0	0	0	1	1	1	0	0	0	0	0	0	0	0	0	0	0	0	0	0	0	0	0
LOC100131564						-1.10077	0	0	-1.28017	0	1	1.02102	0	0	1.10236	0	0	0	0	0	0	0	0	0	0	0	0	0	0	1	0	1	0	0	0	0	0	0	0	0	0	0	0	0	0	0	0	0	0
LOC100132062						-1.06819	0	0	-1.8359	0	1	1.1721	0	0	-1.32771	0	0	0	0	0	0	0	0	0	0	0	0	0	0	1	0	1	0	0	0	0	0	0	0	0	0	0	0	0	0	0	0	0	0
LOC100133445						-1.19897	0	0	-1.39081	1	1	1.10186	0	0	-1.18749	0	0	0	0	0	0	1	0	1	0	0	0	0	0	1	0	1	0	0	0	0	0	0	0	0	0	0	0	0	0	0	0	0	0
LOC100240735						-1.28484	0	0	-2.11301	1	1	-1.25769	0	0	-1.46376	0	0	0	0	0	0	1	0	1	0	0	0	0	0	1	0	1	0	0	0	0	0	0	0	0	0	0	0	0	0	0	0	0	0
LOC100287225	LINC01630	long intergenic non-protein coding RNA 1630	HGNC:52295	18q21.2		2.58398	0	0	2.69778	1	1	2.02798	0	0	6.28459	1	1	0	0	0	1	1	1	2	0	0	0	0	1	1	1	2	0	0	0	0	0	0	0	0	0	0	0	0	0	0	0	0	0
LOC100289019						-1.16126	0	0	-1.34807	1	1	1.05571	0	0	-1.15522	0	0	0	0	0	0	1	0	1	0	0	0	0	0	1	0	1	0	0	0	0	0	0	0	0	0	0	0	0	0	0	0	0	0
LOC100506023						1.10372	0	0	-1.013	0	0	1.23466	0	0	1.71444	1	1	0	0	0	0	1	1	1	0	0	0	0	0	1	1	1	0	0	0	0	0	0	0	0	0	0	0	0	0	0	0	0	0
LOC100506688						-1.14487	0	0	1.26623	0	0	1.08618	0	0	1.91895	0	1	0	0	0	0	0	0	0	0	0	0	0	0	1	1	1	0	0	0	0	0	0	0	0	0	0	0	0	0	0	0	0	0
LOC100506710	EBLN3P	endogenous Bornavirus like nucleoprotein 3, pseudogene	HGNC:50682	9p13.2		-1.1099	0	1	-1.07703	0	0	1.05903	0	0	1.01654	0	0	0	0	0	0	0	0	0	0	0	0	0	0	1	0	1	0	0	0	0	0	0	0	0	0	0	0	0	0	0	0	0	0
LOC100506860						-1.48507	1	1	1.4719	0	0	-1.68569	0	0	1.16484	0	0	0	0	0	0	1	0	1	0	0	0	0	0	1	0	1	0	0	0	0	0	0	0	0	0	0	0	0	0	0	0	0	0
LOC100506990						1.14535	0	0	1.26811	0	1	1.12314	0	0	1.17537	0	0	0	0	0	0	0	0	0	0	0	0	0	0	1	0	1	0	0	0	0	0	0	0	0	0	0	0	0	0	0	0	0	0
LOC100507006						-1.3779	0	0	-2.91173	1	1	-1.55073	0	0	-1.87501	0	0	0	0	0	0	1	0	1	0	0	0	0	0	1	0	1	0	0	0	0	0	0	0	0	0	0	0	0	0	0	0	0	0
LOC100507217						1.0003	0	0	1.23016	0	1	1.32969	0	0	1.13807	0	0	0	0	0	0	0	0	0	0	0	0	0	0	1	0	1	0	0	0	0	0	0	0	0	0	0	0	0	0	0	0	0	0
LOC100996758						2.32199	0	0	-4.82997	1	1	-3.76056	0	0	-1.2152	0	0	0	0	0	0	1	0	1	0	0	0	0	0	1	0	1	0	0	0	0	0	0	0	0	0	0	0	0	0	0	0	0	0
LOC101927318						-1.50067	1	1	-2.11185	0	0	-1.90024	0	0	-1.47302	0	0	0	0	0	0	1	0	1	0	0	0	0	0	1	0	1	0	0	0	0	0	0	0	0	0	0	0	0	0	0	0	0	0
LOC101927391						-1.41966	0	0	-1.79801	0	1	1.08578	0	0	1.0895	0	0	0	0	0	0	0	0	0	0	0	0	0	0	1	0	1	0	0	0	0	0	0	0	0	0	0	0	0	0	0	0	0	0
LOC101927700						2.09747	0	0	1.53088	0	0	1.7074	0	0	3.21274	1	1	0	0	0	0	1	1	1	0	0	0	0	0	1	1	1	0	0	0	0	0	0	0	0	0	0	0	0	0	0	0	0	0
LOC101928100	KLRK1-AS1	KLRK1 antisense RNA 1	HGNC:54868	12p13.2		1.20949	0	0	-1.11383	0	0	-1.21455	0	0	-1.53718	1	1	0	0	0	0	1	1	1	0	0	0	0	0	1	1	1	0	0	0	0	0	0	0	0	0	0	0	0	0	0	0	0	0
LOC101928880						2.40803	0	0	8.88428	1	1	1.84458	0	0	5.68917	0	0	0	0	0	0	1	0	1	0	0	0	0	0	1	0	1	0	0	0	0	0	0	0	0	0	0	0	0	0	0	0	0	0
LOC101928891						-1.2103	0	0	-1.60006	0	1	-1.11376	0	0	-1.26649	0	0	0	0	0	0	0	0	0	0	0	0	0	0	1	0	1	0	0	0	0	0	0	0	0	0	0	0	0	0	0	0	0	0
LOC101929613						1.03867	0	0	2.78026	1	1	1.01671	0	0	3.37006	1	1	0	0	0	1	1	1	2	0	0	0	0	1	1	1	2	0	0	0	0	0	0	0	0	0	0	0	0	0	0	0	0	0
LOC102723354						-1.16357	0	0	-1.88445	1	1	-1.04867	0	0	-1.1435	0	0	0	0	0	0	1	0	1	0	0	0	0	0	1	0	1	0	0	0	0	0	0	0	0	0	0	0	0	0	0	0	0	0
LOC102723854						-1.55193	0	0	-1.73472	1	1	1.55425	0	0	-1.16016	0	0	0	0	0	0	1	0	1	0	0	0	0	0	1	0	1	0	0	0	0	0	0	0	0	0	0	0	0	0	0	0	0	0
LOC102724084						2.13171	0	0	1.06747	0	0	2.0067	0	0	2.5025	1	1	0	0	0	0	1	1	1	0	0	0	0	0	1	1	1	0	0	0	0	0	0	0	0	0	0	0	0	0	0	0	0	0
LOC146880	ARHGAP27P1	Rho GTPase activating protein 27 pseudogene 1	HGNC:28630	17q24.1		-1.17835	1	1	-1.16668	0	0	-1.28061	0	0	-1.216	0	0	0	0	0	0	1	0	1	0	0	0	0	0	1	0	1	0	0	0	0	0	0	0	0	0	0	0	0	0	0	0	0	0
LOC283177	B3GAT1-DT	B3GAT1 divergent transcript	HGNC:27449	11q25		-1.49434	0	0	-2.22473	0	0	1.01405	0	0	-1.81226	0	1	0	0	0	0	0	0	0	0	0	0	0	0	1	1	1	0	0	0	0	0	0	0	0	0	0	0	0	0	0	0	0	0
LOC284837						2.46502	1	1	1.75718	0	0	1.85732	0	0	2.16879	1	1	0	0	0	0	1	1	2	0	0	0	0	0	1	1	2	0	1	1	0	1	0	0	0	0	0	0	0	0	0	0	0	0
LOC284865						2.24913	1	1	1.51086	1	1	1.62841	0	0	2.65793	0	0	1	0	0	0	1	0	2	0	1	0	0	0	1	0	2	0	1	1	0	1	0	0	0	0	0	0	0	0	0	0	0	0
LOC389602						1.64895	1	1	1.22922	0	0	2.57495	1	1	1.71602	0	0	0	0	1	0	1	1	2	0	0	0	1	0	1	1	2	0	0	0	0	0	0	0	0	0	0	0	0	0	0	0	0	0
LOC440434						-1.25846	1	1	-1.10165	0	0	1.21484	0	0	-1.09855	0	0	0	0	0	0	1	0	1	0	0	0	0	0	1	0	1	0	0	0	0	0	0	0	0	0	0	0	0	0	0	0	0	0
LOC729966						1.07881	0	0	-1.00625	0	0	1.05875	0	0	-1.17844	0	1	0	0	0	0	0	0	0	0	0	0	0	0	1	1	1	0	0	0	0	0	0	0	0	0	0	0	0	0	0	0	0	0
LOXL1	LOXL1	lysyl oxidase like 1	HGNC:6665	15q24.1	ENSG00000129038	-1.19919	0	0	-1.43735	1	1	-1.3175	0	0	-1.25946	0	0	0	0	0	0	1	0	1	0	0	0	0	0	1	0	1	0	0	0	0	0	0	0	0	0	0	0	0	0	0	0	0	0
LOXL2	LOXL2	lysyl oxidase like 2	HGNC:6666	8p21.3	ENSG00000134013	1.43527	0	0	2.28721	1	1	1.70203	0	0	2.51822	1	1	0	0	0	1	1	1	2	0	0	0	0	1	1	1	2	0	0	0	0	0	0	0	0	0	0	0	0	0	0	0	0	0
LPAR6	LPAR6	lysophosphatidic acid receptor 6	HGNC:15520	13q14.2	ENSG00000139679	1.12241	0	0	1.14479	0	0	1.29565	0	0	1.45825	0	1	0	0	0	0	0	0	0	0	0	0	0	0	1	1	1	0	0	0	0	0	0	0	0	0	0	0	0	0	1	0	0	0
LPCAT2	LPCAT2	lysophosphatidylcholine acyltransferase 2	HGNC:26032	16q12.2	ENSG00000087253	1.19102	0	0	1.83623	1	1	-1.03862	0	0	1.05886	0	0	0	0	0	0	1	0	1	0	0	0	0	0	1	0	1	0	0	0	0	0	0	0	0	0	0	0	0	0	1	0	0	0
LPCAT3	LPCAT3	lysophosphatidylcholine acyltransferase 3	HGNC:30244	12p13.31	ENSG00000111684	-1.14073	0	1	-1.16258	1	1	-1.0978	0	0	1.04722	0	0	0	0	0	0	1	0	1	0	1	0	0	0	1	0	2	0	0	1	0	1	0	0	0	0	0	0	0	0	0	0	0	0
LPCAT4	LPCAT4	lysophosphatidylcholine acyltransferase 4	HGNC:30059	15q14	ENSG00000176454	-1.21003	0	1	-1.06022	0	0	-1.17475	0	0	-1.36131	1	1	0	0	0	0	1	1	1	0	0	0	0	0	1	1	2	0	0	0	0	0	0	0	0	0	0	0	0	0	1	0	0	0
LPGAT1	LPGAT1	lysophosphatidylglycerol acyltransferase 1	HGNC:28985	1q32.3	ENSG00000123684	1.02732	0	0	1.35791	1	1	1.18977	0	0	1.25172	1	1	0	0	0	1	1	1	2	0	0	0	0	1	1	1	2	0	0	0	0	0	0	0	0	0	0	0	0	0	1	0	0	0
LPHN1	ADGRL1	adhesion G protein-coupled receptor L1	HGNC:20973	19p13.12		-1.01804	0	0	-1.07266	0	0	-1.07226	0	0	-1.22935	1	1	0	0	0	0	1	1	1	0	0	0	0	0	1	1	1	0	0	0	0	0	0	0	0	0	0	0	0	0	0	0	0	0
LPIN1	LPIN1	lipin 1	HGNC:13345	2p25.1	ENSG00000134324	-1.19301	0	0	1.66365	1	1	-1.00439	0	0	1.03164	0	0	0	0	0	0	1	0	1	0	0	0	0	0	1	0	1	0	0	0	0	0	0	0	0	0	0	0	0	0	1	0	0	0
LRBA	LRBA	LPS responsive beige-like anchor protein	HGNC:1742	4q31.3	ENSG00000198589	-1.03083	0	0	1.07241	0	0	-1.04381	0	0	1.16904	0	1	0	0	0	0	0	0	0	0	0	0	0	0	1	1	1	0	0	0	0	0	0	0	0	0	0	0	0	0	1	0	0	0
LRG1	LRG1	leucine rich alpha-2-glycoprotein 1	HGNC:29480	19p13.3	ENSG00000171236	-1.26754	1	1	-1.23577	1	1	-1.08752	0	0	-1.31318	1	1	1	0	0	1	1	1	3	0	1	0	0	1	1	1	3	0	0	0	0	0	0	0	0	0	0	0	0	0	1	0	0	0
LRIG3	LRIG3	leucine rich repeats and immunoglobulin like domains 3	HGNC:30991	12q14.1	ENSG00000139263	-1.14705	0	0	-1.43629	1	1	-1.08788	0	0	-1.3901	0	1	0	0	0	0	1	0	1	0	0	0	0	1	1	1	2	0	0	1	0	1	1	1	0	1	0	1	2	0	0	0	0	0
LRP1	LRP1	LDL receptor related protein 1	HGNC:6692	12q13.3	ENSG00000123384	-1.37755	1	1	1.03299	0	0	-1.09964	0	0	-1.16064	0	0	0	0	0	0	1	0	1	0	0	0	0	0	1	0	1	0	0	0	0	0	1	0	1	0	0	0	1	0	1	0	0	0
LRP11	LRP11	LDL receptor related protein 11	HGNC:16936	6q25.1	ENSG00000120256	-1.15804	0	1	1.04927	0	0	-1.20287	0	0	-1.34124	1	1	0	0	0	0	1	1	1	0	0	0	0	0	1	1	2	0	0	0	0	0	0	0	0	0	0	0	0	0	1	0	0	0
LRP3	LRP3	LDL receptor related protein 3	HGNC:6695	19q13.11	ENSG00000130881	-1.05174	0	0	-1.49925	1	1	-1.01749	0	0	-1.00815	0	0	0	0	0	0	1	0	1	0	0	0	0	0	1	0	1	0	0	0	0	0	0	0	0	0	0	0	0	0	0	0	0	0
LRP4	LRP4	LDL receptor related protein 4	HGNC:6696	11p11.2	ENSG00000134569	-1.64726	1	1	-1.08073	0	0	1.44327	0	0	1.35778	0	1	0	0	0	0	1	0	1	0	0	0	0	0	1	1	2	0	0	1	0	1	1	1	1	0	0	1	2	0	0	0	0	0
LRP6	LRP6	LDL receptor related protein 6	HGNC:6698	12p13.2	ENSG00000070018	-1.08809	0	0	-1.26662	1	1	-1.1529	0	0	-1.13337	0	0	0	0	0	0	1	0	1	0	0	0	0	0	1	0	1	0	0	0	0	0	0	0	0	0	0	0	0	0	1	0	0	0
LRP8	LRP8	LDL receptor related protein 8	HGNC:6700	1p32.3	ENSG00000157193	-1.17499	0	0	1.37741	1	1	-1.37627	0	0	1.09447	0	0	0	0	0	0	1	0	1	0	0	0	0	0	1	0	1	0	0	0	0	0	0	0	0	0	0	0	0	0	1	0	0	0
LRRC3	LRRC3	leucine rich repeat containing 3	HGNC:14965	21q22.3	ENSG00000160233	-1.18181	0	0	-1.29392	0	0	-1.01483	0	0	-1.47526	1	1	0	0	0	0	1	1	1	0	0	0	0	0	1	1	1	0	0	0	0	0	0	0	0	0	0	0	0	0	1	0	0	0
LRRC31	LRRC31	leucine rich repeat containing 31	HGNC:26261	3q26.2	ENSG00000114248	-1.19978	0	0	-1.49734	1	1	1.22671	0	0	-1.26655	0	0	0	0	0	0	1	0	1	0	0	0	0	0	1	0	1	0	0	0	0	0	0	0	0	0	0	0	0	0	1	0	0	0
LRRC32	LRRC32	leucine rich repeat containing 32	HGNC:4161	11q13.5	ENSG00000137507	1.15449	0	0	2.33951	0	0	2.68776	0	0	1.64802	0	1	0	0	0	0	0	0	0	0	0	0	0	0	1	1	1	0	0	0	0	0	0	0	0	0	0	0	0	0	0	0	0	0
LRRC45	LRRC45	leucine rich repeat containing 45	HGNC:28302	17q25.3	ENSG00000169683	1.0856	0	0	-1.42934	1	1	-1.00699	0	0	-1.28021	0	0	0	0	0	0	1	0	1	0	0	0	0	0	1	0	1	0	0	0	0	0	0	0	0	0	0	0	0	0	0	0	0	0
LRRC59	LRRC59	leucine rich repeat containing 59	HGNC:28817	17q21.33	ENSG00000108829	1.01873	0	0	-1.04568	0	0	-1.05423	0	0	-1.19208	1	1	0	0	0	0	1	1	1	0	0	0	0	0	1	1	1	0	0	0	0	0	0	0	0	0	0	0	0	0	1	0	0	0
LRRC75A	LRRC75A	leucine rich repeat containing 75A	HGNC:32403	17p11.2	ENSG00000181350	-1.18731	0	1	-1.19728	1	1	-1.27579	0	0	-1.17265	0	0	0	0	0	0	1	0	1	0	1	0	0	0	1	0	2	0	0	0	0	0	0	0	0	0	0	0	0	0	0	0	0	0
LRRC75B	LRRC75B	leucine rich repeat containing 75B	HGNC:33155	22q11.23	ENSG00000178026	2.89958	1	1	2.10055	1	1	2.37418	1	1	2.19421	1	1	1	1	1	1	1	1	4	1	1	1	1	1	1	1	4	1	0	0	0	0	0	0	0	0	0	0	0	0	1	0	1	0
LRRC8A	LRRC8A	leucine rich repeat containing 8 VRAC subunit A	HGNC:19027	9q34.11	ENSG00000136802	-1.07103	0	0	1.33177	1	1	-1.10885	0	0	-1.09664	0	0	0	0	0	0	1	0	1	0	0	0	0	0	1	0	1	0	1	1	0	1	0	0	0	0	0	0	0	0	1	1	0	0
LRRC8C	LRRC8C	leucine rich repeat containing 8 VRAC subunit C	HGNC:25075	1p22.2	ENSG00000171488	1.01676	0	0	1.54202	0	1	-1.15652	0	0	1.2012	0	0	0	0	0	0	0	0	0	0	0	0	0	0	1	0	1	0	0	0	0	0	0	0	0	0	0	0	0	0	1	0	0	0
LRRCC1	LRRCC1	leucine rich repeat and coiled-coil centrosomal protein 1	HGNC:29373	8q21.2	ENSG00000133739	1.12404	0	0	-3.40832	0	1	1.58602	0	0	-1.59513	0	0	0	0	0	0	0	0	0	0	0	0	0	0	1	0	1	0	0	0	0	0	0	0	0	0	0	0	0	0	0	0	0	0
LRRFIP2	LRRFIP2	LRR binding FLII interacting protein 2	HGNC:6703	3p22.2	ENSG00000093167	1.03434	0	0	1.3015	1	1	1.14719	0	0	-1.13268	0	0	0	0	0	0	1	0	1	0	0	0	0	0	1	0	1	0	0	0	0	0	0	0	0	0	0	0	0	0	0	0	0	0
LRRN4	LRRN4	leucine rich repeat neuronal 4	HGNC:16208	20p12.3	ENSG00000125872	3.20518	1	1	3.70598	1	1	1.3463	0	0	3.29631	1	1	1	0	0	1	1	1	3	0	1	0	0	1	1	1	3	0	0	0	0	0	0	0	0	0	0	0	0	0	1	0	0	0
LTB	LTB	lymphotoxin beta	HGNC:6711	6p21.33	ENSG00000227507	1.19301	0	0	2.09947	1	1	1.90251	0	0	1.04296	0	0	0	0	0	0	1	0	1	0	0	0	0	0	1	0	1	0	0	0	0	0	0	0	0	0	0	0	0	0	1	0	0	0
LTBP3	LTBP3	latent transforming growth factor beta binding protein 3	HGNC:6716	11q13.1	ENSG00000168056	-1.11067	0	0	1.16369	0	1	-1.08016	0	0	1.09951	0	0	0	0	0	0	0	0	0	0	0	0	0	0	1	0	1	0	0	0	0	0	0	0	0	0	0	0	0	0	0	0	0	0
LTK	LTK	leukocyte receptor tyrosine kinase	HGNC:6721	15q15.1	ENSG00000062524	1.07232	0	0	-1.90409	1	1	-1.19823	0	0	-2.17577	1	1	0	0	0	1	1	1	2	0	0	0	0	1	1	1	2	0	0	0	0	0	0	0	0	0	0	0	0	0	0	0	0	0
LUCAT1	LUCAT1	lung cancer associated transcript 1	HGNC:48498	5q14.3	ENSG00000248323	-1.02523	0	0	3.55652	1	1	1.67279	0	0	1.32227	0	0	0	0	0	0	1	0	1	0	0	0	0	0	1	0	1	0	1	1	0	1	0	0	0	0	0	0	0	0	0	0	0	0
LY6D	LY6D	lymphocyte antigen 6 family member D	HGNC:13348	8q24.3	ENSG00000167656	1.24559	0	0	-1.26937	0	0	-2.97881	0	0	-2.23599	1	1	0	0	0	0	1	1	1	0	0	0	0	0	1	1	1	0	0	0	0	0	0	0	0	0	0	0	0	0	1	0	0	0
LY6E	LY6E	lymphocyte antigen 6 family member E	HGNC:6727	8q24.3	ENSG00000160932	-1.06609	0	0	-1.25829	1	1	-1.22818	0	0	-1.21753	0	1	0	0	0	0	1	0	1	0	0	0	0	1	1	1	2	0	0	0	0	0	1	0	0	1	0	1	2	0	1	0	0	0
LY75	LY75	lymphocyte antigen 75	HGNC:6729	2q24.2	ENSG00000054219	-1.16293	1	1	-1.16593	1	1	-1.15786	0	0	-1.10246	0	0	1	0	0	0	1	0	2	0	1	0	0	0	1	0	2	0	0	1	0	1	1	1	1	1	0	0	2	0	0	0	0	0
LYPD3	LYPD3	LY6/PLAUR domain containing 3	HGNC:24880	19q13.31	ENSG00000124466	1.40603	0	0	5.43652	1	1	-1.29326	0	0	1.11259	0	0	0	0	0	0	1	0	1	0	0	0	0	0	1	0	1	0	0	0	0	0	0	0	0	0	0	0	0	0	0	0	0	0
LYPD5	LYPD5	LY6/PLAUR domain containing 5	HGNC:26397	19q13.31	ENSG00000159871	1.1555	0	0	6.19188	1	1	1.20877	0	0	7.02235	1	1	0	0	0	1	1	1	2	0	0	0	0	1	1	1	2	0	0	0	0	0	0	0	0	0	0	0	0	0	1	0	0	0
LYPD6	LYPD6	LY6/PLAUR domain containing 6	HGNC:28751	2q23.2	ENSG00000187123	1.09763	0	0	-1.15433	0	0	1.20404	0	0	1.7766	1	1	0	0	0	0	1	1	1	0	0	0	0	0	1	1	1	0	0	0	0	0	0	0	0	0	0	0	0	0	0	0	0	0
LYZ	LYZ	lysozyme	HGNC:6740	12q15	ENSG00000090382	-1.26111	1	1	1.03622	0	0	-1.24568	0	0	-1.20983	1	1	0	0	0	0	1	1	2	0	0	0	0	0	1	1	2	0	0	0	0	0	0	0	0	0	0	0	0	0	1	0	0	0
LZTS2	LZTS2	leucine zipper tumor suppressor 2	HGNC:29381	10q24.31	ENSG00000107816	1.40593	1	1	-1.02094	0	0	1.16409	0	0	1.06841	0	0	0	0	0	0	1	0	1	0	0	0	0	0	1	0	1	0	0	0	0	0	0	0	0	0	0	0	0	0	1	0	0	0
LZTS3	LZTS3	leucine zipper tumor suppressor family member 3	HGNC:30139	20p13	ENSG00000088899	1.18741	1	1	-1.0243	0	0	1.0845	0	0	-1.06682	0	0	0	0	0	0	1	0	1	0	0	0	0	0	1	0	1	0	0	0	0	0	0	0	0	0	0	0	0	0	0	0	0	0
MACC1	MACC1	MET transcriptional regulator MACC1	HGNC:30215	7p21.1	ENSG00000183742	-1.10856	0	0	-1.17902	1	1	-1.06228	0	0	1.05807	0	0	0	0	0	0	1	0	1	0	0	0	0	0	1	0	1	0	0	0	0	0	0	0	0	0	0	0	0	0	0	0	0	0
MACF1	MACF1	microtubule actin crosslinking factor 1	HGNC:13664	1p34.3	ENSG00000127603	-1.14909	0	0	1.06433	0	0	-1.28274	0	1	-1.00788	0	0	0	0	0	0	0	0	0	0	0	0	0	0	1	1	1	0	0	0	0	0	1	0	0	0	1	0	1	0	0	0	0	0
MAD2L1BP	MAD2L1BP	MAD2L1 binding protein	HGNC:21059	6p21.1	ENSG00000124688	1.09594	0	0	1.21383	1	1	1.03336	0	0	1.24	0	0	0	0	0	0	1	0	1	0	0	0	0	0	1	0	1	0	0	0	0	0	0	0	0	0	0	0	0	0	0	0	0	0
MAF	MAF	MAF bZIP transcription factor	HGNC:6776	16q23.2	ENSG00000178573	-1.66759	0	1	-1.56904	1	1	1.05739	0	0	1.97593	1	1	0	0	0	1	1	1	2	0	1	0	0	1	1	1	3	0	0	1	0	1	1	1	1	1	0	1	3	0	0	0	0	0
MAFF	MAFF	MAF bZIP transcription factor F	HGNC:6780	22q13.1	ENSG00000185022	-1.02661	0	0	1.26821	1	1	1.04654	0	0	-1.23864	1	1	0	0	0	1	1	1	2	0	0	0	0	1	1	1	2	0	0	0	0	0	1	0	0	1	0	1	2	0	1	0	0	0
MAFK	MAFK	MAF bZIP transcription factor K	HGNC:6782	7p22.3	ENSG00000198517	1.02166	0	0	1.08232	0	0	1.04558	0	0	-1.14536	0	1	0	0	0	0	0	0	0	0	0	0	0	0	1	1	1	0	0	0	0	0	0	0	0	0	0	0	0	0	0	0	0	0
MAGED4	MAGED4	MAGE family member D4	HGNC:23793	Xp11.22	ENSG00000154545	-1.11336	0	0	-1.51169	1	1	-1.08016	0	0	1.03486	0	0	0	0	0	0	1	0	1	0	0	0	0	0	1	0	1	0	0	0	0	0	0	0	0	0	0	0	0	0	0	0	0	0
MAGED4B	MAGED4B	MAGE family member D4B	HGNC:22880	Xp11.22	ENSG00000187243	-1.11336	0	0	-1.51169	1	1	-1.08016	0	0	1.03469	0	0	0	0	0	0	1	0	1	0	0	0	0	0	1	0	1	0	0	0	0	0	0	0	0	0	0	0	0	0	0	0	0	0
MAGEF1	MAGEF1	MAGE family member F1	HGNC:29639	3q27.1	ENSG00000177383	1.11016	0	0	-1.24355	0	1	-1.13924	0	0	-1.08333	0	0	0	0	0	0	0	0	0	0	0	0	0	0	1	0	1	0	0	0	0	0	0	0	0	0	0	0	0	0	0	0	0	0
MAGI1	MAGI1	membrane associated guanylate kinase, WW and PDZ domain containing 1	HGNC:946	3p14.1	ENSG00000151276	1.11296	0	1	1.24835	1	1	-1.09514	0	0	1.07558	0	0	0	0	0	0	1	0	1	0	1	0	0	0	1	0	2	0	0	0	0	0	0	0	0	0	0	0	0	0	0	0	0	0
MAL2	MAL2	mal, T cell differentiation protein 2	HGNC:13634	8q24.12	ENSG00000147676	-1.08889	0	0	-1.09042	0	0	-1.15967	0	0	-1.3512	1	1	0	0	0	0	1	1	1	0	0	0	0	0	1	1	1	0	0	1	0	1	1	1	0	0	0	1	1	0	1	1	0	0
MALL	MALL	mal, T cell differentiation protein like	HGNC:6818	2q13	ENSG00000144063	1.34157	0	0	1.2632	1	1	-1.07134	0	0	-1.00608	0	0	0	0	0	0	1	0	1	0	0	0	0	0	1	0	1	0	1	1	0	1	0	0	0	0	0	0	0	0	1	1	0	0
MALT1	MALT1	MALT1 paracaspase	HGNC:6819	18q21.32	ENSG00000172175	-1.27104	1	1	-1.02777	0	0	-1.23672	0	0	-1.07918	0	0	0	0	0	0	1	0	1	0	0	0	0	0	1	0	1	0	0	0	0	0	0	0	0	0	0	0	0	0	0	0	0	0
MAML2	MAML2	mastermind like transcriptional coactivator 2	HGNC:16259	11q21	ENSG00000184384	-1.2253	0	1	-1.1153	0	0	-1.19757	0	0	-1.11925	0	0	0	0	0	0	0	0	0	0	0	0	0	0	1	0	1	0	0	0	0	0	0	0	0	0	0	0	0	0	0	0	0	0
MANF	MANF	mesencephalic astrocyte derived neurotrophic factor	HGNC:15461	3p21.2	ENSG00000145050	1.03271	0	0	1.17867	0	1	-1.01473	0	0	-1.05178	0	0	0	0	0	0	0	0	0	0	0	0	0	0	1	0	1	0	0	0	0	0	0	0	0	0	0	0	0	0	0	0	0	0
MANSC1	MANSC1	MANSC domain containing 1	HGNC:25505	12p13.2	ENSG00000111261	-1.19046	1	1	-1.11812	0	0	-1.2371	0	0	-1.24075	1	1	0	0	0	0	1	1	2	0	0	0	0	0	1	1	2	0	0	0	0	0	0	0	0	0	0	0	0	0	1	0	0	0
MAOA	MAOA	monoamine oxidase A	HGNC:6833	Xp11.3	ENSG00000189221	-1.10289	0	0	-1.27041	1	1	1.08138	0	0	1.03244	0	0	0	0	0	0	1	0	1	0	0	0	0	0	1	0	1	0	1	0	0	1	0	0	0	0	0	0	0	0	1	1	0	0
MAP1LC3A	MAP1LC3A	microtubule associated protein 1 light chain 3 alpha	HGNC:6838	20q11.22	ENSG00000101460	1.03957	0	0	-1.34172	1	1	1.09383	0	0	-1.10343	0	0	0	0	0	0	1	0	1	0	0	0	0	0	1	0	1	0	0	0	0	0	0	0	0	0	0	0	0	0	0	0	0	0
MAP1LC3B	MAP1LC3B	microtubule associated protein 1 light chain 3 beta	HGNC:13352	16q24.2	ENSG00000140941	-1.0051	0	0	1.32265	1	1	1.04225	0	0	1.02206	0	0	0	0	0	0	1	0	1	0	0	0	0	0	1	0	1	0	0	0	0	0	0	0	0	0	0	0	0	0	0	0	0	0
MAP2K1	MAP2K1	mitogen-activated protein kinase kinase 1	HGNC:6840	15q22.31	ENSG00000169032	-1.01268	0	0	1.19394	1	1	1.04586	0	0	-1.07901	0	0	0	0	0	0	1	0	1	0	0	0	0	0	1	0	1	0	0	0	0	0	0	0	0	0	0	0	0	0	0	0	0	0
MAP2K3	MAP2K3	mitogen-activated protein kinase kinase 3	HGNC:6843	17p11.2	ENSG00000034152	-1.01891	0	0	-1.05233	0	0	-1.08314	0	0	-1.1956	1	1	0	0	0	0	1	1	1	0	0	0	0	0	1	1	1	0	0	0	0	0	0	0	0	0	0	0	0	0	1	0	0	0
MAP2K6	MAP2K6	mitogen-activated protein kinase kinase 6	HGNC:6846	17q24.3	ENSG00000108984	-1.01083	0	0	-1.272	0	0	1.0731	0	0	-1.73768	1	1	0	0	0	0	1	1	1	0	0	0	0	0	1	1	1	0	0	0	0	0	0	0	0	0	0	0	0	0	0	0	0	0
MAP3K1	MAP3K1	mitogen-activated protein kinase kinase kinase 1	HGNC:6848	5q11.2	ENSG00000095015	-1.21502	0	1	1.0825	0	0	-1.13429	0	0	-1.05555	0	0	0	0	0	0	0	0	0	0	0	0	0	0	1	0	1	0	0	0	0	0	0	0	0	0	0	0	0	0	0	0	0	0
MAP3K12	MAP3K12	mitogen-activated protein kinase kinase kinase 12	HGNC:6851	12q13.13	ENSG00000139625	1.27589	0	1	2.37083	1	1	1.32454	0	1	3.83373	1	1	0	0	0	1	1	1	2	0	1	1	1	1	1	1	4	1	0	0	0	0	0	0	0	0	0	0	0	0	1	0	1	0
MAP3K2	MAP3K2	mitogen-activated protein kinase kinase kinase 2	HGNC:6854	2q14.3	ENSG00000169967	-1.14748	0	0	1.23153	1	1	1.03483	0	0	1.01349	0	0	0	0	0	0	1	0	1	0	0	0	0	0	1	0	1	0	0	0	0	0	0	0	0	0	0	0	0	0	0	0	0	0
MAP3K5	MAP3K5	mitogen-activated protein kinase kinase kinase 5	HGNC:6857	6q23.3	ENSG00000197442	-1.18324	0	0	-1.03182	0	0	-1.2962	0	0	-1.35935	1	1	0	0	0	0	1	1	1	0	0	0	0	0	1	1	1	0	0	0	0	0	0	0	0	0	0	0	0	0	1	0	0	0
MAP4K4	MAP4K4	mitogen-activated protein kinase kinase kinase kinase 4	HGNC:6866	2q11.2	ENSG00000071054	-1.03166	0	0	1.3041	1	1	-1.08613	0	0	1.06977	0	0	0	0	0	0	1	0	1	0	0	0	0	0	1	0	1	0	0	0	0	0	0	0	0	0	0	0	0	0	0	0	0	0
MAP7	MAP7	microtubule associated protein 7	HGNC:6869	6q23.3	ENSG00000135525	1.09166	0	0	1.19364	1	1	1.16701	0	0	1.14105	1	1	0	0	0	1	1	1	2	0	0	0	0	1	1	1	2	0	0	0	0	0	0	0	0	0	0	0	0	0	1	0	0	0
MAPK13	MAPK13	mitogen-activated protein kinase 13	HGNC:6875	6p21.31	ENSG00000156711	1.14839	1	1	1.14058	1	1	-1.00154	0	0	-1.01558	0	0	1	0	0	0	1	0	2	0	1	0	0	0	1	0	2	0	1	0	0	1	0	0	0	0	0	0	0	0	1	1	0	0
MAPK3	MAPK3	mitogen-activated protein kinase 3	HGNC:6877	16p11.2	ENSG00000102882	1.13812	0	0	1.15485	1	1	1.15114	0	0	1.10868	0	0	0	0	0	0	1	0	1	0	0	0	0	0	1	0	1	0	0	0	0	0	0	0	0	0	0	0	0	0	0	0	0	0
MAPK6	MAPK6	mitogen-activated protein kinase 6	HGNC:6879	15q21.2	ENSG00000069956	-1.06701	0	0	1.25184	1	1	1.04316	0	0	1.04199	0	0	0	0	0	0	1	0	1	0	0	0	0	0	1	0	1	0	1	0	0	1	0	0	0	0	0	0	0	0	0	0	0	0
MAPKBP1	MAPKBP1	mitogen-activated protein kinase binding protein 1	HGNC:29536	15q15.1	ENSG00000137802	-1.03705	0	0	1.25909	1	1	-1.00065	0	0	-1.10562	0	0	0	0	0	0	1	0	1	0	0	0	0	0	1	0	1	0	0	0	0	0	0	0	0	0	0	0	0	0	0	0	0	0
MAPRE2	MAPRE2	microtubule associated protein RP/EB family member 2	HGNC:6891	18q12.1-q12.2	ENSG00000166974	-1.20684	1	1	-1.24614	1	1	-1.1507	0	0	-1.33635	1	1	1	0	0	1	1	1	3	0	1	0	0	1	1	1	3	0	0	0	0	0	1	0	1	1	0	1	3	0	1	0	0	0
MARK3	MARK3	microtubule affinity regulating kinase 3	HGNC:6897	14q32.32-q32.33	ENSG00000075413	1.00661	0	0	1.14267	0	1	1.0016	0	0	-1.00342	0	0	0	0	0	0	0	0	0	0	0	0	0	0	1	0	1	0	0	1	0	1	0	0	0	0	0	0	0	0	0	0	0	0
MARS	MARS1	methionyl-tRNA synthetase 1	HGNC:6898	12q13.3	ENSG00000166986	1.20112	1	1	-1.03899	0	0	-1.05936	0	0	-1.19403	0	0	0	0	0	0	1	0	1	0	0	0	0	0	1	0	1	0	0	0	0	0	0	0	0	0	0	0	0	0	1	0	0	0
MAST2	MAST2	microtubule associated serine/threonine kinase 2	HGNC:19035	1p34.1	ENSG00000086015	-1.95281	0	0	1.3243	1	1	1.30102	0	0	-1.38415	1	1	0	0	0	1	1	1	2	0	0	0	0	1	1	1	2	0	0	0	0	0	1	0	0	1	0	1	2	0	0	0	0	0
MAT2A	MAT2A	methionine adenosyltransferase 2A	HGNC:6904	2p11.2	ENSG00000168906	1.15985	1	1	1.04763	0	0	1.13515	0	0	1.73013	1	1	0	0	0	0	1	1	2	0	0	0	0	0	1	1	2	0	0	0	0	0	0	0	0	0	0	0	0	0	1	0	0	0
MATN2	MATN2	matrilin 2	HGNC:6908	8q22.1-q22.2	ENSG00000132561	-1.64771	1	1	-1.62419	1	1	-1.85584	0	0	-1.41648	1	1	1	0	0	1	1	1	3	0	1	0	0	1	1	1	3	0	0	1	0	1	0	0	0	0	0	0	0	0	1	1	0	0
MAVS	MAVS	mitochondrial antiviral signaling protein	HGNC:29233	20p13	ENSG00000088888	-1.0523	0	0	-1.23301	1	1	-1.08848	0	0	-1.10385	0	0	0	0	0	0	1	0	1	0	0	0	0	0	1	0	1	0	0	0	0	0	1	0	0	1	0	0	1	0	0	0	0	0
MBD3	MBD3	methyl-CpG binding domain protein 3	HGNC:6918	19p13.3	ENSG00000071655	1.12792	0	1	1.00371	0	0	-1.05123	0	0	1.0653	0	0	0	0	0	0	0	0	0	0	0	0	0	0	1	0	1	0	0	0	0	0	0	0	0	0	0	0	0	0	0	0	0	0
MBIP	MBIP	MAP3K12 binding inhibitory protein 1	HGNC:20427	14q13.3	ENSG00000151332	-1.09558	0	0	1.25756	0	1	1.15112	0	0	1.07195	0	0	0	0	0	0	0	0	0	0	0	0	0	0	1	0	1	0	0	0	0	0	0	0	0	0	0	0	0	0	1	0	0	0
MBNL2	MBNL2	muscleblind like splicing regulator 2	HGNC:16746	13q32.1	ENSG00000139793	1.04456	0	0	1.52497	1	1	1.05218	0	0	1.17534	0	0	0	0	0	0	1	0	1	0	0	0	0	0	1	0	1	0	0	0	0	0	0	0	0	0	0	0	0	0	0	0	0	0
MBOAT1	MBOAT1	membrane bound O-acyltransferase domain containing 1	HGNC:21579	6p22.3	ENSG00000172197	-1.23264	0	0	-1.77072	1	1	-1.30619	0	0	-1.33075	1	1	0	0	0	1	1	1	2	0	0	0	0	1	1	1	2	0	0	0	0	0	0	0	0	0	0	0	0	0	1	0	0	0
MBOAT2	MBOAT2	membrane bound O-acyltransferase domain containing 2	HGNC:25193	2p25.1	ENSG00000143797	-1.027	0	0	1.37886	0	1	-1.02429	0	0	-1.26678	0	0	0	0	0	0	0	0	0	0	0	0	0	0	1	0	1	0	0	0	0	0	1	0	0	1	0	0	1	0	0	0	0	0
MCCC2	MCCC2	methylcrotonyl-CoA carboxylase subunit 2	HGNC:6937	5q13.2	ENSG00000131844	1.17519	1	1	1.26644	1	1	-1.05886	0	0	1.31924	1	1	1	0	0	1	1	1	3	0	1	0	0	1	1	1	3	0	0	0	0	0	0	0	0	0	0	0	0	0	0	0	0	0
MCF2L	MCF2L	MCF.2 cell line derived transforming sequence like	HGNC:14576	13q34	ENSG00000126217	1.06246	0	0	-1.70914	1	1	-1.0663	0	0	1.11419	0	0	0	0	0	0	1	0	1	0	0	0	0	0	1	0	1	0	0	0	0	0	0	0	0	0	0	0	0	0	0	0	0	0
MCL1	MCL1	MCL1 apoptosis regulator, BCL2 family member	HGNC:6943	1q21.2	ENSG00000143384	1.02309	0	0	1.19728	1	1	-1.00392	0	0	1.08284	0	0	0	0	0	0	1	0	1	0	0	0	0	0	1	0	1	0	0	0	0	0	1	0	0	1	0	0	1	0	0	0	0	0
MCM2	MCM2	minichromosome maintenance complex component 2	HGNC:6944	3q21.3	ENSG00000073111	1.03702	0	0	-1.50047	0	1	-1.1347	0	0	1.192	0	0	0	0	0	0	0	0	0	0	0	0	0	0	1	0	1	0	0	0	0	0	0	0	0	0	0	0	0	0	0	0	0	0
MCTP2	MCTP2	multiple C2 and transmembrane domain containing 2	HGNC:25636	15q26.2	ENSG00000140563	-1.21763	0	0	-1.09494	0	0	1.03053	0	0	-1.19689	0	1	0	0	0	0	0	0	0	0	0	0	0	0	1	1	1	0	0	1	0	1	1	1	0	0	0	1	1	0	0	0	0	0
MCU	MCU	mitochondrial calcium uniporter	HGNC:23526	10q22.1	ENSG00000156026	1.01712	0	0	1.18945	1	1	1.01574	0	0	1.01398	0	0	0	0	0	0	1	0	1	0	0	0	0	0	1	0	1	0	0	0	0	0	0	0	0	0	0	0	0	0	1	0	0	0
MDK	MDK	midkine	HGNC:6972	11p11.2	ENSG00000110492	1.0671	0	0	1.41871	1	1	1.38087	0	0	1.06676	0	0	0	0	0	0	1	0	1	0	0	0	0	0	1	0	1	0	0	0	0	0	0	0	0	0	0	0	0	0	1	0	0	0
MDM2	MDM2	MDM2 proto-oncogene	HGNC:6973	12q15	ENSG00000135679	-1.07677	0	0	1.09392	0	0	-1.01764	0	0	1.15173	1	1	0	0	0	0	1	1	1	0	0	0	0	0	1	1	1	0	0	1	0	1	0	0	0	0	0	0	0	0	0	0	0	0
MDN1	MDN1	midasin AAA ATPase 1	HGNC:18302	6q15	ENSG00000112159	-1.16284	0	0	-1.91497	1	1	-1.13831	0	0	1.00483	0	0	0	0	0	0	1	0	1	0	0	0	0	0	1	0	1	0	0	0	0	0	0	0	0	0	0	0	0	0	0	0	0	0
MECOM	MECOM	MDS1 and EVI1 complex locus	HGNC:3498	3q26.2	ENSG00000085276	-1.02658	0	0	-1.2203	1	1	-1.06077	0	0	1.02185	0	0	0	0	0	0	1	0	1	0	0	0	0	0	1	0	1	0	0	1	0	1	0	0	0	0	0	0	0	0	1	1	0	0
MED13	MED13	mediator complex subunit 13	HGNC:22474	17q23.2	ENSG00000108510	-1.0813	0	0	1.17102	1	1	1.02343	0	0	1.02329	0	0	0	0	0	0	1	0	1	0	0	0	0	0	1	0	1	0	0	0	0	0	0	0	0	0	0	0	0	0	0	0	0	0
MED23	MED23	mediator complex subunit 23	HGNC:2372	6q23.2	ENSG00000112282	-1.16709	0	1	-1.07382	0	0	-1.07528	0	0	1.03911	0	0	0	0	0	0	0	0	0	0	0	0	0	0	1	0	1	0	1	0	0	1	0	0	0	0	0	0	0	0	0	0	0	0
MEF2B	MEF2B	myocyte enhancer factor 2B	HGNC:6995	19p13.11	ENSG00000213999	-2.54196	0	0	-8.40749	1	1	1.33981	0	0	1.02244	0	0	0	0	0	0	1	0	1	0	0	0	0	0	1	0	1	0	0	0	0	0	0	0	0	0	0	0	0	0	0	0	0	0
MEGF8	MEGF8	multiple EGF like domains 8	HGNC:3233	19q13.2	ENSG00000105429	-1.00972	0	0	-1.19279	1	1	-1.2007	0	0	-1.08435	0	0	0	0	0	0	1	0	1	0	0	0	0	0	1	0	1	0	0	0	0	0	0	0	0	0	0	0	0	0	1	0	0	0
MEP1A	MEP1A	meprin A subunit alpha	HGNC:7015	6p12.3	ENSG00000112818	-1.30753	0	0	-1.31132	1	1	1.20585	0	0	-1.40611	0	0	0	0	0	0	1	0	1	0	0	0	0	0	1	0	1	0	0	0	0	0	0	0	0	0	0	0	0	0	1	0	0	0
MEP1B	MEP1B	meprin A subunit beta	HGNC:7020	18q12.1	ENSG00000141434	-1.00858	0	0	-1.61201	1	1	-1.44832	0	0	-1.93237	0	0	0	0	0	0	1	0	1	0	0	0	0	0	1	0	1	0	0	0	0	0	0	0	0	0	0	0	0	0	0	0	0	0
MERTK	MERTK	MER proto-oncogene, tyrosine kinase	HGNC:7027	2q13	ENSG00000153208	1.49348	1	1	1.11777	0	0	1.34873	0	0	2.02233	1	1	0	0	0	0	1	1	2	0	0	0	0	0	1	1	2	0	0	0	0	0	1	0	1	0	0	1	2	0	1	0	0	0
MESDC1	TLNRD1	talin rod domain containing 1	HGNC:13519	15q25.1		-1.06425	0	0	1.22477	1	1	-1.1657	0	0	-1.1736	1	1	0	0	0	1	1	1	2	0	0	0	0	1	1	1	2	0	0	0	0	0	0	0	0	0	0	0	0	0	0	0	0	0
MET	MET	MET proto-oncogene, receptor tyrosine kinase	HGNC:7029	7q31	ENSG00000105976	1.09484	0	0	1.47934	1	1	1.02371	0	0	1.31486	1	1	0	0	0	1	1	1	2	0	0	0	0	1	1	1	2	0	0	0	0	0	0	0	0	0	0	0	0	0	0	0	0	0
METTL17	METTL17	methyltransferase like 17	HGNC:19280	14q11.2	ENSG00000165792	1.00612	0	0	-1.24229	0	1	1.05567	0	0	1.07618	0	0	0	0	0	0	0	0	0	0	0	0	0	0	1	0	1	0	0	0	0	0	0	0	0	0	0	0	0	0	0	0	0	0
METTL25	METTL25	methyltransferase like 25	HGNC:26228	12q21.31	ENSG00000127720	1.20808	0	0	-1.74513	1	1	1.00195	0	0	-1.21563	0	0	0	0	0	0	1	0	1	0	0	0	0	0	1	0	1	0	0	0	0	0	0	0	0	0	0	0	0	0	0	0	0	0
METTL7A	METTL7A	methyltransferase like 7A	HGNC:24550	12q13.12	ENSG00000185432	-1.28458	1	1	-1.63907	1	1	-1.05735	0	0	1.40327	0	1	1	0	0	0	1	0	2	0	1	0	0	1	1	1	3	0	0	0	0	0	0	0	0	0	0	0	0	0	1	0	0	0
METTL7B	METTL7B	methyltransferase like 7B	HGNC:28276	12q13.2	ENSG00000170439	-1.11044	0	0	-1.62702	1	1	-1.36673	0	0	-1.59991	1	1	0	0	0	1	1	1	2	0	0	0	0	1	1	1	2	0	0	0	0	0	0	0	0	0	0	0	0	0	0	0	0	0
MEX3B	MEX3B	mex-3 RNA binding family member B	HGNC:25297	15q25.2	ENSG00000183496	1.09395	0	0	1.52666	0	0	-1.04058	0	0	2.80377	1	1	0	0	0	0	1	1	1	0	0	0	0	0	1	1	1	0	0	0	0	0	0	0	0	0	0	0	0	0	0	0	0	0
MEX3C	MEX3C	mex-3 RNA binding family member C	HGNC:28040	18q21.2	ENSG00000176624	1.12545	0	1	1.31871	1	1	1.15978	0	0	1.16609	0	0	0	0	0	0	1	0	1	0	1	0	0	0	1	0	2	0	0	0	0	0	0	0	0	0	0	0	0	0	0	0	0	0
MFGE8	MFGE8	milk fat globule EGF and factor V/VIII domain containing	HGNC:7036	15q26.1	ENSG00000140545	1.26064	1	1	1.7339	1	1	1.02375	0	0	1.07656	0	0	1	0	0	0	1	0	2	0	1	0	0	0	1	0	2	0	0	1	0	1	0	0	0	0	0	0	0	0	0	0	0	0
MFI2	MELTF	melanotransferrin	HGNC:7037	3q29		3.26833	1	1	6.95412	1	1	2.36429	1	1	3.94948	1	1	1	1	1	1	1	1	4	1	1	1	1	1	1	1	4	1	0	0	0	0	0	0	0	0	0	0	0	0	0	0	0	0
MFI2-AS1	MELTF-AS1	MELTF antisense RNA 1	HGNC:40373	3q29		1.82511	1	1	4.49163	1	1	2.45532	1	1	3.00325	1	1	1	1	1	1	1	1	4	1	1	1	1	1	1	1	4	1	0	0	0	0	0	0	0	0	0	0	0	0	0	0	0	0
MFSD1	MFSD1	major facilitator superfamily domain containing 1	HGNC:25874	3q25.32	ENSG00000118855	1.05482	0	0	-1.16561	0	1	-1.10762	0	0	1.00787	0	0	0	0	0	0	0	0	0	0	0	0	0	0	1	0	1	0	0	0	0	0	0	0	0	0	0	0	0	0	0	0	0	0
MFSD2A	MFSD2A	major facilitator superfamily domain containing 2A	HGNC:25897	1p34.2	ENSG00000168389	1.47868	0	1	1.58132	1	1	1.39679	0	0	1.22081	0	0	0	0	0	0	1	0	1	0	1	0	0	0	1	0	2	0	0	0	0	0	1	0	1	1	0	0	2	0	1	0	0	0
MFSD3	MFSD3	major facilitator superfamily domain containing 3	HGNC:25157	8q24.3	ENSG00000167700	1.2947	1	1	-1.15595	0	0	-1.09741	0	0	-1.19126	0	0	0	0	0	0	1	0	1	0	0	0	0	0	1	0	1	0	0	0	0	0	0	0	0	0	0	0	0	0	0	0	0	0
MFSD4	MFSD4A	major facilitator superfamily domain containing 4A	HGNC:25433	1q32.1		-1.08886	0	0	-1.29381	0	0	-1.11328	0	0	-1.52882	0	1	0	0	0	0	0	0	0	0	0	0	0	0	1	1	1	0	0	0	0	0	0	0	0	0	0	0	0	0	0	0	0	0
MFSD5	MFSD5	major facilitator superfamily domain containing 5	HGNC:28156	12q13.13	ENSG00000182544	1.07078	0	0	1.01404	0	0	1.03892	0	0	-1.23393	0	1	0	0	0	0	0	0	0	0	0	0	0	0	1	1	1	0	0	0	0	0	0	0	0	0	0	0	0	0	0	0	0	0
MFSD6	MFSD6	major facilitator superfamily domain containing 6	HGNC:24711	2q32.2	ENSG00000151690	1.32373	1	1	1.10458	0	0	1.25265	1	1	1.27707	1	1	0	1	1	0	1	1	3	0	0	1	1	0	1	1	3	0	0	0	0	0	0	0	0	0	0	0	0	0	1	0	1	0
MGAM	MGAM	maltase-glucoamylase	HGNC:7043	7q34	ENSG00000257335	-1.34789	0	0	-1.47686	0	0	2.11588	0	0	1.76874	0	1	0	0	0	0	0	0	0	0	0	0	0	0	1	1	1	0	0	0	0	0	1	0	0	0	0	1	1	0	0	0	0	0
MGAT3	MGAT3	beta-1,4-mannosyl-glycoprotein 4-beta-N-acetylglucosaminyltransferase	HGNC:7046	22q13.1	ENSG00000128268	-1.27099	1	1	-1.32046	1	1	-1.92644	0	0	-1.37195	1	1	1	0	0	1	1	1	3	0	1	0	0	1	1	1	3	0	0	0	0	0	0	0	0	0	0	0	0	0	1	0	0	0
MGAT4A	MGAT4A	alpha-1,3-mannosyl-glycoprotein 4-beta-N-acetylglucosaminyltransferase A	HGNC:7047	2q11.2	ENSG00000071073	-1.17363	0	0	-1.30652	1	1	1.16398	0	0	1.15678	0	1	0	0	0	0	1	0	1	0	0	0	0	1	1	1	2	0	0	1	0	1	1	1	0	1	0	1	2	0	1	1	0	0
MGAT4B	MGAT4B	alpha-1,3-mannosyl-glycoprotein 4-beta-N-acetylglucosaminyltransferase B	HGNC:7048	5q35.3	ENSG00000161013	-1.01059	0	0	-1.09397	0	0	-1.002	0	0	-1.13436	1	1	0	0	0	0	1	1	1	0	0	0	0	0	1	1	1	0	0	0	0	0	1	0	0	0	0	1	1	0	1	0	0	0
MGAT5	MGAT5	alpha-1,6-mannosylglycoprotein 6-beta-N-acetylglucosaminyltransferase	HGNC:7049	2q21.2-q21.3	ENSG00000152127	-1.12441	0	0	-1.11815	1	1	-1.26706	0	0	-1.04307	0	0	0	0	0	0	1	0	1	0	0	0	0	0	1	0	1	0	0	0	0	0	0	0	0	0	0	0	0	0	1	0	0	0
MGLL	MGLL	monoglyceride lipase	HGNC:17038	3q21.3	ENSG00000074416	1.20518	1	1	1.04029	0	0	1.21287	0	0	1.08079	0	0	0	0	0	0	1	0	1	0	0	0	0	0	1	0	1	0	0	0	0	0	1	0	1	0	0	0	1	0	0	0	0	0
MIB1	MIB1	MIB E3 ubiquitin protein ligase 1	HGNC:21086	18q11.2	ENSG00000101752	-1.02728	0	0	1.29371	1	1	1.01563	0	0	1.11515	0	0	0	0	0	0	1	0	1	0	0	0	0	0	1	0	1	0	0	0	0	0	0	0	0	0	0	0	0	0	0	0	0	0
MICAL2	MICAL2	microtubule associated monooxygenase, calponin and LIM domain containing 2	HGNC:24693	11p15.3	ENSG00000133816	-1.00131	0	0	1.00685	0	0	-1.14944	0	0	-1.21333	1	1	0	0	0	0	1	1	1	0	0	0	0	0	1	1	1	0	0	0	0	0	0	0	0	0	0	0	0	0	0	0	0	0
MICAL3	MICAL3	microtubule associated monooxygenase, calponin and LIM domain containing 3	HGNC:24694	22q11.21	ENSG00000243156	1.2363	1	1	1.28181	1	1	1.22143	0	0	1.45833	1	1	1	0	0	1	1	1	3	0	1	0	0	1	1	1	3	0	0	0	0	0	0	0	0	0	0	0	0	0	1	0	0	0
MICU1	MICU1	mitochondrial calcium uptake 1	HGNC:1530	10q22.1	ENSG00000107745	-1.07449	0	0	1.2163	1	1	-1.01621	0	0	1.08677	0	0	0	0	0	0	1	0	1	0	0	0	0	0	1	0	1	0	0	1	0	1	0	0	0	0	0	0	0	0	0	0	0	0
MID1	MID1	midline 1	HGNC:7095	Xp22	ENSG00000101871	-1.16578	0	0	-1.29986	0	1	-1.26508	1	1	-1.10585	0	0	0	0	0	0	1	1	1	0	0	0	0	0	1	1	2	0	0	0	0	0	0	0	0	0	0	0	0	0	0	0	0	0
MID1IP1	MID1IP1	MID1 interacting protein 1	HGNC:20715	Xp11.4	ENSG00000165175	1.15099	0	0	1.11907	0	1	-1.09434	0	0	1.12922	0	0	0	0	0	0	0	0	0	0	0	0	0	0	1	0	1	0	1	1	0	1	1	1	0	1	0	0	1	0	0	0	0	0
MIR31HG	MIR31HG	MIR31 host gene	HGNC:37187	9p21.3	ENSG00000171889	1.7033	1	1	1.32354	0	1	1.18995	0	0	1.03156	0	0	0	0	0	0	1	0	1	0	1	0	0	0	1	0	2	0	0	1	0	1	0	0	0	0	0	0	0	0	0	0	0	0
MIR4435-1HG	MIR4435-2HG	MIR4435-2 host gene	HGNC:35163	2q13		1.11167	0	0	1.36792	0	1	1.24139	0	0	1.21807	0	0	0	0	0	0	0	0	0	0	0	0	0	0	1	0	1	0	0	0	0	0	0	0	0	0	0	0	0	0	0	0	0	0
MIR4697HG	IGSF9B	immunoglobulin superfamily member 9B	HGNC:32326	11q25		-1.55944	1	1	-1.02186	0	0	-1.3961	0	0	-1.70674	0	0	0	0	0	0	1	0	1	0	0	0	0	0	1	0	1	0	0	0	0	0	0	0	0	0	0	0	0	0	0	0	0	0
MIR614	MIR614	microRNA 614	HGNC:32870	12p13.1		-1.11051	0	0	1.10788	0	0	-1.15731	0	0	-1.68722	1	1	0	0	0	0	1	1	1	0	0	0	0	0	1	1	1	0	0	0	0	0	0	0	0	0	0	0	0	0	0	0	0	0
MISP	MISP	mitotic spindle positioning	HGNC:27000	19p13.3	ENSG00000099812	1.16995	1	1	1.15115	0	0	1.04489	0	0	1.00081	0	0	0	0	0	0	1	0	1	0	0	0	0	0	1	0	1	0	0	0	0	0	0	0	0	0	0	0	0	0	0	0	0	0
MKI67	MKI67	marker of proliferation Ki-67	HGNC:7107	10q26.2	ENSG00000148773	-1.47141	1	1	-1.88182	1	1	-2.08936	1	1	-1.4456	0	0	1	0	1	0	1	1	3	0	1	0	1	0	1	1	3	0	0	1	0	1	0	0	0	0	0	0	0	0	0	0	0	0
MKL1	MRTFA	myocardin related transcription factor A	HGNC:14334	22q13.1-q13.2	ENSG00000196588	1.10298	0	0	1.20817	1	1	1.02992	0	0	-1.03181	0	0	0	0	0	0	1	0	1	0	0	0	0	0	1	0	1	0	0	0	0	0	0	0	0	0	0	0	0	0	0	0	0	0
MKNK2	MKNK2	MAPK interacting serine/threonine kinase 2	HGNC:7111	19p13.3	ENSG00000099875	-1.16756	0	0	1.06005	0	0	-1.05359	0	0	-1.21629	0	1	0	0	0	0	0	0	0	0	0	0	0	0	1	1	1	0	0	0	0	0	1	0	0	0	0	1	1	0	1	0	0	0
MKRN1	MKRN1	makorin ring finger protein 1	HGNC:7112	7q34	ENSG00000133606	-1.02801	0	0	1.23447	1	1	1.21188	0	0	1.18684	1	1	0	0	0	1	1	1	2	0	0	0	0	1	1	1	2	0	0	0	0	0	1	0	0	1	0	1	2	0	0	0	0	0
MLEC	MLEC	malectin	HGNC:28973	12q24.31	ENSG00000110917	-1.3187	1	1	-1.25103	1	1	-1.13329	0	0	-1.16096	1	1	1	0	0	1	1	1	3	0	1	0	0	1	1	1	3	0	0	1	0	1	0	0	0	0	0	0	0	0	1	1	0	0
MLKL	MLKL	mixed lineage kinase domain like pseudokinase	HGNC:26617	16q23.1	ENSG00000168404	-1.19345	0	0	-1.28135	0	1	-1.31316	0	0	-1.21456	0	0	0	0	0	0	0	0	0	0	0	0	0	0	1	0	1	0	0	0	0	0	0	0	0	0	0	0	0	0	0	0	0	0
MLLT4	AFDN	afadin, adherens junction formation factor	HGNC:7137	6q27		-1.08231	0	0	1.159	0	1	-1.02596	0	0	-1.05579	0	0	0	0	0	0	0	0	0	0	0	0	0	0	1	0	1	0	0	0	0	0	0	0	0	0	0	0	0	0	0	0	0	0
MLPH	MLPH	melanophilin	HGNC:29643	2q37.3	ENSG00000115648	-1.57391	1	1	-1.14868	0	0	1.01512	0	0	-1.45339	1	1	0	0	0	0	1	1	2	0	0	0	0	0	1	1	2	0	0	0	0	0	0	0	0	0	0	0	0	0	1	0	0	0
[truncated: 1,774 more rows]
[truncated: 8 more columns]

## Sheet: Supplementary Table 3
Supplementary Table 3: Gene Ontologies (GO) that are enriched in vitamin D upregulated genes from the four culture groups from NIH DAVID analysis. BP = biological processes, CC = Cell compartments, or MF = molecular functions
			Dd UNDiff UP GO															Dd Diff UP GO															Co Un UP GO															Co Diff UP GO
Category	GO ID	GO term	Dd UN GO present	Count	%	Pvalue DdUn Up	p<0.01	Genes	List Total	Pop Hits	Pop Total	Fold Enrichment	Bonferroni	Benjamini	FDR	5% FDR DU	10% FDR DU	Dd Diff UP present	Count	%	Pvalue Dd Dif Up	>0.01	Genes	List Total	Pop Hits	Pop Total	Fold Enrichment	Bonferroni	Benjamini	FDR DD	5% FDR DD	10% FDR DD	Co Un Up Present	Count	%	Pvalue Co Un Up	p<0.01	Genes	List Total	Pop Hits	Pop Total	Fold Enrichment	Bonferroni	Benjamini	FDR	5% FDR CU	10% FDR CU	Co Diff Up present	Count
GOTERM_CC_DIRECT	GO:0005737	cytoplasm	1	139	36.1039	9.08404e-06	1	EIF4A1, NDUFA13, PDCD6, WWC1, PLEKHB1, MSI1, PHB2, CLDN1, PYCARD, RPS16, AKR7A3, CAPNS1, CCND1, CDH1, FTH1, CPNE1, CAPN1, LGALS9, RPS11, LZTS2, LZTS3, RPS12, HMGN1, G6PD, CIRBP, KRT7, DOK1, ACLY, OLFM2, S100A6, PADI3, EZR, CES1, PPIC, NDRG4, ANP32A, ARHGEF28, CYP2C19, HIF1A, CYP2C18, KLK6, SLC9A1, MYL12B, DGUOK, SNN, PPP4C, SEC14L1, GRK5, PCBP2, ABL1, DPH7, TSPAN1, RAP1GAP2, PRNP, LRRC75B, DTNB, …	369	5570	20472	1.3845	0.00394378	0.00098789	0.000951554	1	1	1	78	6.79443	1.38104e-12	1	EPHB6, ITGB1, CLIC4, ITGB4, CLSTN1, HILPDA, CTSZ, ENO2, AREG, ICAM1, ROBO1, THBD, SHH, LGALS1, PLAU, NPTN, TIMP2, CCR9, MYO18A, SIRPA, ITGB6, FGFBP1, MMP7, ABCC2, ANXA2, ITGA2, SLC11A2, PLAUR, LMO7, ANO6, HLA-A, F3, TNFRSF1A, CEACAM1, CEACAM6, CEACAM5, ADAM9, DSG2, ITGA6, ITGA5, CD46, MET, VAMP5, CDH17, EPHA2, VAMP3, RTN4R, RTN2, CD151, HM13, SDC3, SLC1A1, PDGFB, PDGFA, CXCR4, FURIN, TFPI, LRP8, …	1106	396	13200	2.35081	9.94325e-10	2.48587e-10	2.3236e-10	1	1																1	162
GOTERM_CC_DIRECT	GO:0005829	cytosol	1	155	40.2597	1.90524e-10	1	EIF4A1, NDUFA12, PDCD6, WWC1, COMT, APEH, PYCARD, RPS16, AKR7A3, CAPNS1, PSMD4, CCND1, FTH1, CPNE1, NUDT18, CAPN1, LGALS9, SNRPD3, RPS11, LZTS2, KRT6B, AP2M1, RPS12, MCCC2, G6PD, DGAT2, KRT7, LMTK2, GAPVD1, LGALS9C, LGALS9B, DOK1, ACLY, POR, ERF, S100A6, PADI3, DENND6B, EZR, SLC27A2, CES1, PRR13, NDRG4, CD151, ARHGEF28, GMPR, RASAL2, HIF1A, FBXO41, MYL12B, DGUOK, RAB11FIP1, PPP4C, SEC14L1, GRK5, …	369	5477	20472	1.57008	8.28781e-08	4.1439e-08	3.99148e-08	1	1	1	397	34.5819	1.44631e-28	1	USP6NL, TES, RAPH1, SPINT2, TMEM97, F11R, CLDN2, ENO2, FGFRL1, EPS8, CAPNS1, GPBP1, HOMER3, CXADR, CSNK2A1, SCAMP1, DKK1, CLDN4, SPINT1, PARD3, CLDN7, UBA52, SKAP2, TTYH3, ABCB4, LYPD3, IQGAP1, SLC30A10, LYPD5, SLC5A3, GABARAP, SLC5A5, C3, S100A16, S100A13, SLC19A3, PLEK2, C19ORF33, S100A10, JUN, AFAP1L2, RDX, CP, PRRC2A, IL22RA1, EHD1, EHD2, CYP2C9, CYP2C8, EHD4, SLC6A8, TNFSF9, ADA, CDC42SE2, K…	1106	2904	13200	1.6316	1.04134e-25	5.20672e-26	4.86684e-26	1	1																1	149
GOTERM_CC_DIRECT	GO:0005789	endoplasmic reticulum membrane	1	36	9.35065	0.000348049	1	CDS1, NDRG4, MYRF, HM13, PDCD6, SRI, CYP2C19, CYP3A4, CYP2C18, CYP3A5, GRAMD4, AREG, SLC9A1, FADS3, SHH, ERMP1, FLRT3, C3ORF52, EXTL3, DGAT2, UGT1A1, SSR4, TMEM132A, MOGS, ELOVL7, TM6SF2, CYP2C9, POR, RNF103, TMEM98, ASPH, TMCC3, ANKS4B, SLC27A2, MGLL, SLC27A4	369	1052	20472	1.89854	0.14052	0.0149678	0.0144172	1	1	1	91	7.92683	1.62346e-07	1	EIF4A2, ITGB1, RAB3B, CDKN1A, PTPRR, CLIC4, PPP1R13B, CSF1, RASEF, CIB1, LAMC2, ECE1, ZFYVE1, AKAP13, SLK, CDH1, PTGDS, CLIC1, RAB8B, CTSB, APC2, DGAT2, UGT1A1, ANXA2, ITGA2, SLC11A2, SLC2A12, LMTK2, ACSL3, VAMP8, ARHGAP10, NPC1, RNF128, S100A6, S100A4, EZR, GAPDH, VAMP5, PLEC, VAMP3, DDX6, ANP32A, BRI3, STXBP1, DCUN1D3, GDPD3, BCL10, PLD1, SLC5A3, EGFR, GABARAP, SLC9A1, PRDX5, DNAJB6, S100A13, A…	1106	623	13200	1.7433	0.000116882	1.16889e-05	1.09259e-05	1	1	1	12	12.6316	0.0323407		NDRG4, SHH, CYP2B6, DGAT2, UGT1A1, ASPH, HSD17B2, C3ORF52, SRI, CYP3A4, CYP3A5, SLC9A1	91	863	13200	2.01699	0.994973	0.695216	0.695216			1	45
GOTERM_CC_DIRECT	GO:0070062	extracellular exosome	1	87	22.5974	3.24442e-12	1	EIF4A1, LAD1, TINAGL1, B4GALT1, PDCD6, CTSZ, COMT, APEH, DNPH1, HEBP1, HINT1, TUBA1A, AKR7A3, RPS16, CAPNS1, CAPZB, CDH1, CA2, FTH1, CPNE1, RPLP2, SIRPA, CAPN1, RPS11, GGT1, CTSD, KRT6B, AP2M1, APPL2, BCAS1, CBR1, ABCC1, SERPINB1, G6PD, DBNL, MMP7, SSR4, ANXA3, ANXA5, NME2, KRT7, MOGS, ACLY, RPL37A, S100A6, PABPC1, EZR, MFGE8, FBP1, SLC27A2, BLVRA, PPIC, RTN4R, AHCY, TMEM63A, SLC1A1, TMPRSS2, SRI…	369	2218	20472	2.17616	1.41132e-09	1.41132e-09	1.35941e-09	1	1	1	275	23.9547	1.40988e-30	1	UXS1, F11R, ENO2, SOGA1, ACTB, ICAM1, EPS8, LGALS1, CAPNS1, FTH1, DAG1, CPNE2, PTGDS, EPHB4, KRT2, KRT7, MOGS, HLA-A, SULT2B1, SPINT1, PFN1, EZR, UBA52, PFN2, TTYH3, ABCB4, STXBP1, IQGAP1, ADH5, MYL12A, SLC5A5, MYL12B, SNX3, C3, SEC14L2, PRDX5, LDHA, RRAS, TSPAN8, S100A16, PCBP1, PCBP2, SNX9, SFN, S100A14, CD14, ST3GAL1, S100A11, S100A10, PROM2, VASP, NEBL, RDX, LRRN4, CP, PRDX6, PRRC2A, EHD1, EH…	1106	1686	13200	1.94668	1.01511e-27	1.01511e-27	9.48848e-28	1	1																1	78
GOTERM_CC_DIRECT	GO:0005925	focal adhesion	1	25	6.49351	8.46989e-07	1	FOCAD, CD151, RPLP1, SLC4A2, SLC9A1, AKAP12, RPS16, FLRT3, PCBP2, FLNA, RPLP2, CAPN1, RPS11, MISP, RPL19, ANXA5, HMGA1, ARPC5, ENAH, DAB2, RPL37A, ZYX, PABPC1, EZR, SNTB1	369	424	20472	3.27121	0.000368373	0.000122813	0.000118296	1	1	1	82	7.14286	1.03981e-16	1	ITGB1, YWHAE, TES, ITGB4, FHL2, ACTB, ICAM1, ACTG1, AKAP12, PPP1CB, YWHAQ, PLAU, CFL1, DAG1, RAC2, CHP1, CAPN1, ITGB6, YWHAG, JAK1, CAP1, MAP2K1, PDCD6IP, STARD8, ITGA2, ANXA5, RHOG, PLAUR, AFAP1, LMO7, YWHAZ, RHOA, RHOB, ENAH, ADAM9, ITGA6, ITGA5, PABPC1, EZR, CD46, PFN1, EPHA2, PLEC, FOCAD, CD151, FBLIM1, ABCB4, IQGAP1, EGFR, SLC9A1, CORO1C, CNN3, DPP4, PDLIM1, GNA13, CDC42, SDCBP, RRAS, PCBP2,…	1106	365	13200	2.68127	7.99361e-14	2.49555e-14	2.33265e-14	1	1																1	21
GOTERM_CC_DIRECT	GO:0016020	membrane	1	72	18.7013	0.000101795	1	EIF4A1, NRP2, B4GALT1, NDUFA12, CLTA, SLC4A2, COMT, FADS3, THBD, MFSD6, RPS16, CAPNS1, CAPZB, CCND1, CDH1, C1QBP, CPNE1, RPLP2, SIRPA, CAPN1, RPS11, APPL2, SLC16A5, RPS12, ABCC1, SERPINB1, G6PD, SPHK2, ANXA3, SPNS2, ANXA5, MOGS, FOS, GEM, ACLY, POR, DNAJC5, PEX5, PABPC1, EZR, MFGE8, SLC25A5, DOCK1, MGLL, SLC27A4, CD151, SLC20A1, HM13, SLC1A1, PDGFA, TMPRSS2, SRI, GNAI2, GOLGA7B, ERMP1, RAB11FIP1,…	369	2547	20472	1.56833	0.043317	0.00589946	0.00568247	1	1	1	137	11.9338	8.37614e-09	1	TNFRSF6B, SERPINE2, CSF1, PLOD3, XYLT1, ENO2, SOGA1, ACTB, TSKU, ICAM1, ACTG1, LOXL2, LGALS1, FCGRT, PLAU, CFL1, DAG1, LGALS9, FAM3C, PRSS3, PTGDS, GGT1, IL4R, CXADR, KRT2, IGFBP3, BTN1A1, ANXA13, DKK1, TWSG1, SPINT1, ADAM9, S100A4, ZG16, EZR, NBL1, UBA52, COL17A1, SEMA7A, PDGFB, PDGFA, LYPD3, KLK8, C9ORF72, KLK7, KLK6, C3, SDCBP, PRDX5, S100A16, UBC, PGK1, S100A13, SFN, S100A14, CD14, IGFBP6, S1…	1106	1009	13200	1.6205	6.03081e-06	8.61546e-07	8.05306e-07	1	1																1	81
GOTERM_CC_DIRECT	GO:0045121	membrane raft	1	16	4.15584	5.32177e-05	1	RTN4R, PRNP, STOML2, PLLP, SLC1A1, ATP2B1, SLC6A3, GNAI2, SLC9A1, SHH, TUBA1A, FYN, LAMTOR1, SLC25A5, CTSD, NTSR1	369	251	20472	3.53655	0.0228844	0.00462994	0.00445964	1	1	1	44	3.83275	1.28685e-10	1	ITGB1, RTN4R, ABCB4, SLC1A1, FURIN, BCL10, IQGAP1, ENO2, EGFR, GNAI2, SLC9A1, HK1, ICAM1, DPP4, SDCBP, SHH, TUBA1A, GPC1, PGK1, FYN, CD14, CTSD, CD55, NTSR1, S100A10, PROM2, CXADR, ANXA2, PLLP, CAV2, CAV1, ANXA13, ATP2B4, CFLAR, SYNJ2, ATP2B1, TNFRSF1A, NPC1, MALL, MYADM, VDAC2, KRAS, CRK, CARD11	1106	178	13200	2.9502	9.26533e-08	1.85307e-08	1.7321e-08	1	1	1	6	6.31579	0.00736283	1	SHH, PLLP, ABCB4, CD14, CTSD, SLC9A1	91	178	13200	4.88949	0.695718	0.592708	0.592708			1	16
GOTERM_CC_DIRECT	GO:0005886	plasma membrane	1	117	30.3896	0.00180302	1	SLC4A2, TMEM97, COMT, PHB2, CLDN1, PLB1, CAPNS1, CDH1, CPNE1, SIRPA, CAPN1, GGT1, LZTS2, SLC12A7, AP2M1, SLC34A2, SPNS2, GAPVD1, DKK1, GEM, ACLY, FNDC4, RAB37, S100A6, EZR, EPHA1, SLC27A2, SLC27A4, RTN4R, CD151, TMEM63A, EPHA10, ARHGEF28, CHRNA7, SLC1A1, CYP2C19, SLC6A20, SLC30A10, CYP2C18, SLC9A1, GOLGA7B, PPP4C, GRK5, FLRT3, TSPAN1, NTSR1, RAP1GAP2, PRNP, IFITM10, JUN, DTNB, SLC52A2, MICAL3, SY…	369	5066	20472	1.28131	0.54389	0.0603317	0.0581126		1	1	436	37.9791	4.21125e-07	1	MAPKBP1, TRIO, TES, UXS1, SPINT2, EPS8, PPP4R2, CAPNS1, ZMIZ1, HOMER3, RNF111, STARD4, CXADR, MBNL2, DAPK2, SULT2B1, RNF128, DDIT4, PADI3, UBA52, PADI1, SKAP2, GNE, ABCB4, PDGFB, IQGAP1, BCL10, HIF1A, C9ORF72, ARPP19, PRDX5, LDHA, CYP2B6, CYB5R3, S100A16, S100A13, SFN, PLEK2, S100A11, S100A10, CDK17, AFAP1L2, PLK2, RDX, MAD2L1BP, MEX3C, PRDX6, WDR55, EHD1, EHD2, CYP2C9, GLUD1, CYP2C8, EHD4, GJB3,…	1106	4301	13200	1.20986	0.000303164	2.75645e-05	2.57652e-05	1	1																1	143
GOTERM_CC_DIRECT	GO:0016324	apical plasma membrane																1	41	3.57143	0.00066558	1	ABCB4, SLC1A1, STK39, SLC2A1, CIB1, PLD1, SLC6A20, EGFR, SLC9A1, DPP4, EPCAM, PRKG2, SLC16A3, SLC39A4, CTSB, PROM2, SLC34A3, SLC34A2, S100G, TMEM30A, ABCC2, ATP8B1, CAV1, RDX, SLC11A2, ANXA13, ARHGEF18, LMO7, ATP2B1, CACNB3, CLDN4, CEACAM1, CEACAM6, CEACAM5, PARD3, CDHR2, GNAS, CD9, EZR, CRB3, VAMP3	1106	282	13200	1.73522	0.380831	0.0154586	0.0144495	1	1	1	6	6.31579	0.0435033		ENPEP, SLC15A2, ABCB4, PRKG2, SLC6A20, SLC9A1	91	282	13200	3.08628	0.999224	0.778226	0.778226			1	25
GOTERM_CC_DIRECT	GO:0035577	azurophil granule membrane	1	6	1.55844	0.00383547	1	B4GALT1, RAB37, CEACAM6, DNAJC5, CPNE1, LAMTOR1	369	58	20472	5.73928	0.812061	0.0981429	0.094533		1	1	101	8.79791	4.28518e-06	1	EPHB6, IL1RAP, ICAM1, TM7SF2, SIRPA, SLC16A3, EPHB4, SLC39A4, SLC16A4, MFSD2A, CDON, SLC34A2, IL4R, CXADR, BTN1A1, SLC11A2, LMTK2, SLC6A12, LIFR, HLA-A, TM4SF1, CLDN4, EPHA2, COL17A1, RTN4R, SEMA7A, CD151, CHRNA7, ABCB4, SLC1A1, SLC6A20, SLC5A3, SLC9A1, EBP, TSPAN8, TSPAN5, SLC38A2, NTSR1, PROM2, OPN3, ATP8B1, CAV2, CAV1, LRRN4, BFAR, IFNLR1, IL22RA1, SLC6A8, GJB4, CALY, TRPV6, LMBR1L, NRP2, SLC2…	1106	767	13200	1.57161	0.00308058	0.000171407	0.000160218	1	1
GOTERM_CC_DIRECT	GO:0005903	brush border	1	6	1.55844	0.00511047	1	SLC34A2, CAPZB, FLNA, ANKS4B, EZR, MYL12B	369	62	20472	5.369	0.892338	0.117003	0.112699			1	28	2.43902	1.89558e-05	1	CTSZ, LAMC2, ENO2, RND1, MYL12B, CORO1C, EPS8, AKAP12, AKAP13, RAC2, FLNA, CLASP1, DBNL, ANXA2, CAV1, RHOG, MICAL3, RHOF, RHOC, RHOA, RHOB, PARD3, FSCN1, TRIP10, SPIRE1, CTNNB1, PFN1, CSNK1G2	1106	136	13200	2.45719	0.0135556	0.000649914	0.000607489	1	1																1	11
GOTERM_CC_DIRECT	GO:0009986	cell surface	1	23	5.97403	0.00286462	1	RTN4R, PRNP, CD151, MMP7, HM13, SLC1A1, CTSZ, PDGFA, PHB2, F3, AREG, SLC6A3, DCBLD2, SLC9A1, THBD, SHH, TSPAN8, CEACAM6, C1QBP, TIMP2, SIRPA, RAMP1, NTSR1	369	638	20472	2.00005	0.712892	0.0830739	0.0800183		1	1	459	39.9826	5.98663e-07	1	PNMT, USP6NL, CDA, TRIO, TES, SERPINE2, RAPH1, ENO2, RABGEF1, CAPNS1, ZMIZ1, GPBP1, HOMER3, RNF111, IER3, STARD4, CSNK2A1, WSB2, AFAP1, SULT2B1, RNF128, PARD3, DDIT4, PADI3, RBCK1, UBA52, NGEF, PADI1, PRR13, SKAP2, GNE, ABCB4, VPS26A, IQGAP1, BCL10, HIF1A, C9ORF72, GABARAP, ADH5, PRDX5, LDHA, S100A16, S100A13, SFN, C19ORF33, JUN, AFAP1L2, PLK2, PRDX6, PRRC2A, EHD2, ARL2BP, ADA, DENND1B, CDKN1A, C…	1106	4577	13200	1.19688	0.000430945	3.59198e-05	3.3575e-05	1	1	1	8	8.42105	0.0183992		THBD, SHH, SCUBE1, MMP7, TIMP2, PDGFA, TLR4, SLC9A1	91	396	13200	2.9304	0.949706	0.695216	0.695216			1	21
GOTERM_CC_DIRECT	GO:0009898	cytoplasmic side of plasma membrane	1	8	2.07792	0.000108496	1	G6PD, CDH1, ATP2B1, LDLRAP1, LITAF, AP2M1, NTSR1, GEM	369	61	20472	7.27602	0.0461017	0.00589946	0.00568247	1	1	1	44	3.83275	1.32938e-08	1	LAD1, CLIC4, ONECUT2, WDR1, ABCB4, ARPC1A, CAPG, IQGAP1, BARX2, GABARAP, ACTB, RND1, CNN3, CORO1C, AKAP13, ARHGAP21, CAPZB, OPHN1, CDH1, CFL1, ABL1, FLNA, WASF2, PDLIM7, VASP, SVIL, GSN, ZNF185, AFAP1, DSTN, ARPC5, CTTNBP2NL, MSRA, MYO1E, ARPC2, MYO5B, CAPZA1, FSCN1, ZYX, EZR, ALDOA, CRK, DBN1, BCAR1	1106	205	13200	2.56164	9.57147e-06	1.19644e-06	1.11834e-06	1	1																1	6
[truncated: 832 more rows]
[truncated: 25 more columns]

## Sheet: Supplementary Table 4
Supplementary Table 4: Canonical pathways that are enriched in vitamin D upregulated genes from the four culture groups from NIH DAVID analysis.
			Dd UNDiff UP Pathway															Dd Diff UP Pathway															Co Un UP Pathway															Co Diff UP Pathway
[truncated: 475 more rows]
[truncated: 25 more columns]

## Sheet: Supplementary Table 5
Supplementary Table 5: Gene Ontologies that are enriched in vitamin D downregulated genes from the four culture groups from NIH DAVID analysis. BP = biological processes, CC = Cell compartments, or MF = molecular functions
[truncated: 755 more rows]
[truncated: 25 more columns]

[truncated: 2 more sheets: Supplementary Table 6, Supplementary Table 7]
